# Supplementary material for: A Mendelian randomization analysis reveals the role of the skin microbiota in systemic lupus erythematosus
Source: Clin Rheumatol. 2025 Jul 5;44(8):3191–9. doi: 10.1007/s10067-025-07556-z (PMC12289761; doi:10.1007/s10067-025-07556-z)
Supplement: Supplementary file 1 — (XLSX 1.55 MB) [file 10067_2025_7556_MOESM1_ESM.xlsx]

## Sheet: Supplementary Table S1
Supplementary Table S1. Characteristics of SNPs serving as IVs in KORA FF4 cohorts.
SNP	effect_allele.outcome	other_allele.outcome	beta.exposure	beta.outcome	eaf.exposure	eaf.outcome	se.outcome	samplesize.outcome	pval.outcome	outcome	exposure	steiger_dir	steiger_pval	R2	F
rs10077012	T	C	0.514685	-0.0232498	0.51773	0.473909	0.0411363	339484	0.571945	SLE (Finngen) || id:finngen_R11_SLE_FG	Genus_Chryseobacterium_Antecubitalfossa_Moist_KORAFF4 || id:ebi-SMB150-GCST90133164-1	TRUE	1.22246e-05	0.132284	21.1906
rs10225057	T	C	-0.574208	0.0352364	0.719858	0.73625	0.046768	339484	0.451192	SLE (Finngen) || id:finngen_R11_SLE_FG	Genus_Chryseobacterium_Antecubitalfossa_Moist_KORAFF4 || id:ebi-SMB150-GCST90133164-1	TRUE	2.02533e-05	0.132982	21.3197
rs11640373	C	T	-0.451097	0.0367353	0.665493	0.727332	0.0463283	339484	0.427816	SLE (Finngen) || id:finngen_R11_SLE_FG	Genus_Chryseobacterium_Antecubitalfossa_Moist_KORAFF4 || id:ebi-SMB150-GCST90133164-1	TRUE	3.10805e-05	0.0905981	13.9473
rs11646200	G	A	0.667922	0.0355175	0.702899	0.819066	0.053445	339484	0.50633	SLE (Finngen) || id:finngen_R11_SLE_FG	Genus_Chryseobacterium_Antecubitalfossa_Moist_KORAFF4 || id:ebi-SMB150-GCST90133164-1	TRUE	8.3585e-07	0.186328	31.1436
rs12133250	A	G	-0.513907	0.0361231	0.615672	0.710221	0.0452884	339484	0.425089	SLE (Finngen) || id:finngen_R11_SLE_FG	Genus_Chryseobacterium_Antecubitalfossa_Moist_KORAFF4 || id:ebi-SMB150-GCST90133164-1	TRUE	1.14321e-05	0.124983	18.8542
rs1227985	G	A	-0.664677	-0.0310017	0.822695	0.804847	0.0518358	339484	0.549789	SLE (Finngen) || id:finngen_R11_SLE_FG	Genus_Chryseobacterium_Antecubitalfossa_Moist_KORAFF4 || id:ebi-SMB150-GCST90133164-1	TRUE	1.19902e-05	0.128888	20.5661
rs12515495	A	G	-0.621405	0.00428041	0.704225	0.627875	0.0427452	339484	0.920235	SLE (Finngen) || id:finngen_R11_SLE_FG	Genus_Chryseobacterium_Antecubitalfossa_Moist_KORAFF4 || id:ebi-SMB150-GCST90133164-1	TRUE	3.13328e-07	0.160861	26.8378
rs12526718	C	T	-0.920358	0.0787666	0.925532	0.906205	0.0705867	339484	0.264472	SLE (Finngen) || id:finngen_R11_SLE_FG	Genus_Chryseobacterium_Antecubitalfossa_Moist_KORAFF4 || id:ebi-SMB150-GCST90133164-1	TRUE	1.26254e-05	0.116763	18.3757
rs12961037	C	T	-0.683294	-0.0922032	0.84507	0.819384	0.0538421	339484	0.08681	SLE (Finngen) || id:finngen_R11_SLE_FG	Genus_Chryseobacterium_Antecubitalfossa_Moist_KORAFF4 || id:ebi-SMB150-GCST90133164-1	TRUE	2.04443e-05	0.122257	19.4999
rs13039527	C	T	-0.83646	-0.0730325	0.898551	0.859633	0.0596396	339484	0.220739	SLE (Finngen) || id:finngen_R11_SLE_FG	Genus_Chryseobacterium_Antecubitalfossa_Moist_KORAFF4 || id:ebi-SMB150-GCST90133164-1	TRUE	2.21105e-05	0.127559	19.8845
rs139690039	C	T	-1.09428	0.119811	0.946809	0.946867	0.0918278	339484	0.191984	SLE (Finngen) || id:finngen_R11_SLE_FG	Genus_Chryseobacterium_Antecubitalfossa_Moist_KORAFF4 || id:ebi-SMB150-GCST90133164-1	TRUE	3.68643e-05	0.120611	19.0644
rs1426471	C	T	0.765605	-0.0686635	0.855634	0.875879	0.0620485	339484	0.268463	SLE (Finngen) || id:finngen_R11_SLE_FG	Genus_Chryseobacterium_Antecubitalfossa_Moist_KORAFF4 || id:ebi-SMB150-GCST90133164-1	TRUE	4.15843e-06	0.144808	23.706
rs1496033	T	C	-0.582204	-0.0539471	0.625	0.546106	0.0413088	339484	0.191572	SLE (Finngen) || id:finngen_R11_SLE_FG	Genus_Chryseobacterium_Antecubitalfossa_Moist_KORAFF4 || id:ebi-SMB150-GCST90133164-1	TRUE	3.42271e-06	0.158888	26.0686
rs1569814	T	C	-0.699088	-0.0257707	0.822695	0.724782	0.0462932	339484	0.577743	SLE (Finngen) || id:finngen_R11_SLE_FG	Genus_Chryseobacterium_Antecubitalfossa_Moist_KORAFF4 || id:ebi-SMB150-GCST90133164-1	TRUE	4.71244e-06	0.142578	23.1139
rs17585996	C	A	-0.482003	-0.0144386	0.680851	0.628892	0.0427822	339484	0.735748	SLE (Finngen) || id:finngen_R11_SLE_FG	Genus_Chryseobacterium_Antecubitalfossa_Moist_KORAFF4 || id:ebi-SMB150-GCST90133164-1	TRUE	2.70649e-05	0.100966	15.6104
rs17661177	G	A	-0.750442	-0.0598254	0.867857	0.854384	0.0587277	339484	0.308349	SLE (Finngen) || id:finngen_R11_SLE_FG	Genus_Chryseobacterium_Antecubitalfossa_Moist_KORAFF4 || id:ebi-SMB150-GCST90133164-1	TRUE	1.24484e-05	0.129168	20.4692
rs1863809	A	C	-0.662748	-0.0345005	0.861702	0.86637	0.0602514	339484	0.56691	SLE (Finngen) || id:finngen_R11_SLE_FG	Genus_Chryseobacterium_Antecubitalfossa_Moist_KORAFF4 || id:ebi-SMB150-GCST90133164-1	TRUE	3.79747e-05	0.104689	16.2533
rs2114614	A	C	0.529182	-0.0125407	0.72695	0.721183	0.0458861	339484	0.784621	SLE (Finngen) || id:finngen_R11_SLE_FG	Genus_Chryseobacterium_Antecubitalfossa_Moist_KORAFF4 || id:ebi-SMB150-GCST90133164-1	TRUE	1.81663e-05	0.11117	17.3853
rs2831700	A	G	-0.506176	0.0067249	0.603571	0.663983	0.0434923	339484	0.877119	SLE (Finngen) || id:finngen_R11_SLE_FG	Genus_Chryseobacterium_Antecubitalfossa_Moist_KORAFF4 || id:ebi-SMB150-GCST90133164-1	TRUE	2.07768e-05	0.12261	19.2847
rs2958642	G	A	0.488463	-0.0826463	0.580986	0.592929	0.0419755	339484	0.0489621	SLE (Finngen) || id:finngen_R11_SLE_FG	Genus_Chryseobacterium_Antecubitalfossa_Moist_KORAFF4 || id:ebi-SMB150-GCST90133164-1	TRUE	1.13983e-05	0.116168	18.4012
rs35042961	C	T	0.475215	-0.0418356	0.503521	0.507664	0.0415104	339484	0.313534	SLE (Finngen) || id:finngen_R11_SLE_FG	Genus_Chryseobacterium_Antecubitalfossa_Moist_KORAFF4 || id:ebi-SMB150-GCST90133164-1	TRUE	1.97022e-05	0.112909	17.8192
rs35079835	T	C	-0.968924	-0.0442499	0.912409	0.913189	0.0732494	339484	0.545778	SLE (Finngen) || id:finngen_R11_SLE_FG	Genus_Chryseobacterium_Antecubitalfossa_Moist_KORAFF4 || id:ebi-SMB150-GCST90133164-1	TRUE	8.00155e-06	0.150058	23.8344
rs4615035	C	T	0.549182	0.0286522	0.742958	0.741582	0.0468182	339484	0.540545	SLE (Finngen) || id:finngen_R11_SLE_FG	Genus_Chryseobacterium_Antecubitalfossa_Moist_KORAFF4 || id:ebi-SMB150-GCST90133164-1	TRUE	4.53814e-05	0.115194	18.2268
rs4682984	T	C	-0.704698	-0.0588354	0.858696	0.774636	0.0492781	339484	0.232499	SLE (Finngen) || id:finngen_R11_SLE_FG	Genus_Chryseobacterium_Antecubitalfossa_Moist_KORAFF4 || id:ebi-SMB150-GCST90133164-1	TRUE	1.90548e-05	0.120512	18.6355
rs4749955	T	C	0.549063	-0.0354816	0.609155	0.526766	0.0412482	339484	0.38968	SLE (Finngen) || id:finngen_R11_SLE_FG	Genus_Chryseobacterium_Antecubitalfossa_Moist_KORAFF4 || id:ebi-SMB150-GCST90133164-1	TRUE	9.08179e-06	0.143551	23.4657
rs55929802	C	T	-0.739663	0.0466291	0.902878	0.946542	0.091441	339484	0.610096	SLE (Finngen) || id:finngen_R11_SLE_FG	Genus_Chryseobacterium_Antecubitalfossa_Moist_KORAFF4 || id:ebi-SMB150-GCST90133164-1	TRUE	3.18859e-05	0.0959503	14.5403
rs56340602	G	A	0.523587	0.0298669	0.748201	0.737328	0.046846	339484	0.523763	SLE (Finngen) || id:finngen_R11_SLE_FG	Genus_Chryseobacterium_Antecubitalfossa_Moist_KORAFF4 || id:ebi-SMB150-GCST90133164-1	TRUE	4.41967e-05	0.103295	15.7816
rs62151693	T	C	-1.09629	0.025239	0.940141	0.907626	0.072583	339484	0.728046	SLE (Finngen) || id:finngen_R11_SLE_FG	Genus_Chryseobacterium_Antecubitalfossa_Moist_KORAFF4 || id:ebi-SMB150-GCST90133164-1	TRUE	9.64395e-06	0.135271	21.9005
rs62290378	G	A	1.17729	0.0317863	0.951128	0.949952	0.0957618	339484	0.739941	SLE (Finngen) || id:finngen_R11_SLE_FG	Genus_Chryseobacterium_Antecubitalfossa_Moist_KORAFF4 || id:ebi-SMB150-GCST90133164-1	TRUE	2.80238e-05	0.128855	19.3768
rs67293833	A	C	-1.44357	0.0988207	0.957447	0.898541	0.0685031	339484	0.14914	SLE (Finngen) || id:finngen_R11_SLE_FG	Genus_Chryseobacterium_Antecubitalfossa_Moist_KORAFF4 || id:ebi-SMB150-GCST90133164-1	TRUE	3.95053e-07	0.169806	28.4307
rs6825209	C	T	0.576857	-0.0858771	0.784173	0.826661	0.0546913	339484	0.116365	SLE (Finngen) || id:finngen_R11_SLE_FG	Genus_Chryseobacterium_Antecubitalfossa_Moist_KORAFF4 || id:ebi-SMB150-GCST90133164-1	TRUE	3.5773e-05	0.112638	17.3902
rs6920152	T	G	-0.498227	-0.0110853	0.726923	0.713299	0.0457781	339484	0.808662	SLE (Finngen) || id:finngen_R11_SLE_FG	Genus_Chryseobacterium_Antecubitalfossa_Moist_KORAFF4 || id:ebi-SMB150-GCST90133164-1	TRUE	4.38589e-05	0.0985504	13.9935
rs7110837	G	A	0.545036	0.0160287	0.714789	0.722535	0.0462157	339484	0.728724	SLE (Finngen) || id:finngen_R11_SLE_FG	Genus_Chryseobacterium_Antecubitalfossa_Moist_KORAFF4 || id:ebi-SMB150-GCST90133164-1	TRUE	1.93012e-05	0.121123	19.2941
rs7152314	C	T	-0.991937	0.0435512	0.919014	0.916915	0.0742053	339484	0.55727	SLE (Finngen) || id:finngen_R11_SLE_FG	Genus_Chryseobacterium_Antecubitalfossa_Moist_KORAFF4 || id:ebi-SMB150-GCST90133164-1	TRUE	5.33064e-06	0.146464	24.0235
rs73077645	C	A	-1.08202	-0.010473	0.943262	0.930651	0.0816153	339484	0.897895	SLE (Finngen) || id:finngen_R11_SLE_FG	Genus_Chryseobacterium_Antecubitalfossa_Moist_KORAFF4 || id:ebi-SMB150-GCST90133164-1	TRUE	2.3398e-05	0.125316	19.9145
rs73163554	C	A	-0.654339	-0.0581139	0.848592	0.86968	0.0614566	339484	0.344348	SLE (Finngen) || id:finngen_R11_SLE_FG	Genus_Chryseobacterium_Antecubitalfossa_Moist_KORAFF4 || id:ebi-SMB150-GCST90133164-1	TRUE	1.02746e-05	0.110023	17.3075
rs73241344	A	G	-0.927523	-0.0387494	0.918605	0.874168	0.0622359	339484	0.533534	SLE (Finngen) || id:finngen_R11_SLE_FG	Genus_Chryseobacterium_Antecubitalfossa_Moist_KORAFF4 || id:ebi-SMB150-GCST90133164-1	TRUE	4.03614e-05	0.128649	18.7507
rs74132009	T	G	-0.904896	0.026533	0.910714	0.934834	0.0835707	339484	0.75087	SLE (Finngen) || id:finngen_R11_SLE_FG	Genus_Chryseobacterium_Antecubitalfossa_Moist_KORAFF4 || id:ebi-SMB150-GCST90133164-1	TRUE	7.49049e-06	0.133165	21.1999
rs7526951	A	G	-0.524766	-0.0520768	0.679577	0.695189	0.0447652	339484	0.244695	SLE (Finngen) || id:finngen_R11_SLE_FG	Genus_Chryseobacterium_Antecubitalfossa_Moist_KORAFF4 || id:ebi-SMB150-GCST90133164-1	TRUE	1.63282e-05	0.119929	19.0781
rs76479862	C	T	-0.646098	-0.118094	0.804511	0.85618	0.0587444	339484	0.0443997	SLE (Finngen) || id:finngen_R11_SLE_FG	Genus_Chryseobacterium_Antecubitalfossa_Moist_KORAFF4 || id:ebi-SMB150-GCST90133164-1	TRUE	1.82879e-05	0.131305	19.8009
rs7745284	T	C	-0.52336	0.0357387	0.676056	0.696327	0.0447986	339484	0.425008	SLE (Finngen) || id:finngen_R11_SLE_FG	Genus_Chryseobacterium_Antecubitalfossa_Moist_KORAFF4 || id:ebi-SMB150-GCST90133164-1	TRUE	1.24946e-05	0.119973	19.086
rs79777996	C	T	-1.11713	0.0949751	0.938462	0.930515	0.0818238	339484	0.245753	SLE (Finngen) || id:finngen_R11_SLE_FG	Genus_Chryseobacterium_Antecubitalfossa_Moist_KORAFF4 || id:ebi-SMB150-GCST90133164-1	TRUE	6.99713e-06	0.144146	21.5581
rs79778624	A	G	-1.0081	0.0425996	0.929078	0.96537	0.113044	339484	0.706292	SLE (Finngen) || id:finngen_R11_SLE_FG	Genus_Chryseobacterium_Antecubitalfossa_Moist_KORAFF4 || id:ebi-SMB150-GCST90133164-1	TRUE	3.89039e-06	0.133927	21.4946
rs895787	T	A	0.538477	0.00613677	0.65	0.661532	0.0434101	339484	0.88758	SLE (Finngen) || id:finngen_R11_SLE_FG	Genus_Chryseobacterium_Antecubitalfossa_Moist_KORAFF4 || id:ebi-SMB150-GCST90133164-1	TRUE	1.59582e-05	0.13193	20.9734
rs9406000	C	T	-0.897184	-0.161144	0.93662	0.922974	0.0779687	339484	0.0387543	SLE (Finngen) || id:finngen_R11_SLE_FG	Genus_Chryseobacterium_Antecubitalfossa_Moist_KORAFF4 || id:ebi-SMB150-GCST90133164-1	TRUE	4.16347e-05	0.0955675	14.7932
rs9881101	C	A	-0.467004	0.0225409	0.525735	0.583583	0.0421826	339484	0.593089	SLE (Finngen) || id:finngen_R11_SLE_FG	Genus_Chryseobacterium_Antecubitalfossa_Moist_KORAFF4 || id:ebi-SMB150-GCST90133164-1	TRUE	3.52126e-05	0.108757	16.3519
rs10035153	T	C	0.678212	0.104651	0.928302	0.937155	0.0850844	339484	0.218709	SLE (Finngen) || id:finngen_R11_SLE_FG	Genus_Acinetobacter_Antecubitalfossa_Moist_KORAFF4 || id:ebi-SMB150-GCST90133165-1	TRUE	4.97347e-05	0.061229	17.1535
rs1028134	T	C	-0.628993	-0.0217938	0.891051	0.896062	0.0676287	339484	0.747259	SLE (Finngen) || id:finngen_R11_SLE_FG	Genus_Acinetobacter_Antecubitalfossa_Moist_KORAFF4 || id:ebi-SMB150-GCST90133165-1	TRUE	1.92878e-06	0.0768155	21.2178
rs10489360	G	A	0.475545	-0.0768373	0.823864	0.870607	0.0611878	339484	0.209202	SLE (Finngen) || id:finngen_R11_SLE_FG	Genus_Acinetobacter_Antecubitalfossa_Moist_KORAFF4 || id:ebi-SMB150-GCST90133165-1	TRUE	1.78168e-05	0.0656324	18.4036
rs10874933	G	T	0.38621	0.0139026	0.686792	0.712509	0.0455466	339484	0.760184	SLE (Finngen) || id:finngen_R11_SLE_FG	Genus_Acinetobacter_Antecubitalfossa_Moist_KORAFF4 || id:ebi-SMB150-GCST90133165-1	TRUE	1.39079e-05	0.0641703	18.034
rs11026308	C	T	-0.365656	-0.0875226	0.666667	0.570147	0.0417538	339484	0.0360678	SLE (Finngen) || id:finngen_R11_SLE_FG	Genus_Acinetobacter_Antecubitalfossa_Moist_KORAFF4 || id:ebi-SMB150-GCST90133165-1	TRUE	5.8098e-05	0.0594242	16.1737
rs11609742	C	T	0.484418	-0.0280758	0.810417	0.773796	0.0498534	339484	0.57332	SLE (Finngen) || id:finngen_R11_SLE_FG	Genus_Acinetobacter_Antecubitalfossa_Moist_KORAFF4 || id:ebi-SMB150-GCST90133165-1	TRUE	3.67113e-05	0.0721073	18.4952
rs11748096	A	G	-0.386923	0.0434009	0.691406	0.71878	0.045825	339484	0.343587	SLE (Finngen) || id:finngen_R11_SLE_FG	Genus_Acinetobacter_Antecubitalfossa_Moist_KORAFF4 || id:ebi-SMB150-GCST90133165-1	TRUE	3.81353e-05	0.0638849	17.3342
rs117854775	T	C	-0.839377	0.055665	0.94902	0.882562	0.0645241	339484	0.388302	SLE (Finngen) || id:finngen_R11_SLE_FG	Genus_Acinetobacter_Antecubitalfossa_Moist_KORAFF4 || id:ebi-SMB150-GCST90133165-1	TRUE	1.36449e-05	0.0681747	18.5101
rs11857261	G	A	-0.577945	0.107784	0.888679	0.842732	0.0569628	339484	0.0584655	SLE (Finngen) || id:finngen_R11_SLE_FG	Genus_Acinetobacter_Antecubitalfossa_Moist_KORAFF4 || id:ebi-SMB150-GCST90133165-1	TRUE	1.61217e-05	0.0660882	18.6112
rs12155854	G	A	-0.531856	0.0319882	0.861446	0.879375	0.0638678	339484	0.616476	SLE (Finngen) || id:finngen_R11_SLE_FG	Genus_Acinetobacter_Antecubitalfossa_Moist_KORAFF4 || id:ebi-SMB150-GCST90133165-1	TRUE	2.19513e-05	0.0675252	17.8865
rs12639578	T	C	-0.343666	-0.0797663	0.604938	0.645869	0.0429882	339484	0.0635185	SLE (Finngen) || id:finngen_R11_SLE_FG	Genus_Acinetobacter_Antecubitalfossa_Moist_KORAFF4 || id:ebi-SMB150-GCST90133165-1	TRUE	5.4318e-05	0.0564519	14.4189
rs13050568	G	A	-0.480107	0.0182423	0.765625	0.717206	0.0459034	339484	0.691068	SLE (Finngen) || id:finngen_R11_SLE_FG	Genus_Acinetobacter_Antecubitalfossa_Moist_KORAFF4 || id:ebi-SMB150-GCST90133165-1	TRUE	1.21686e-05	0.0827243	22.9069
rs145093695	C	T	-0.606542	-0.0465965	0.866667	0.838168	0.0563101	339484	0.407956	SLE (Finngen) || id:finngen_R11_SLE_FG	Genus_Acinetobacter_Antecubitalfossa_Moist_KORAFF4 || id:ebi-SMB150-GCST90133165-1	TRUE	5.59352e-06	0.0850242	23.51
rs17564412	G	A	-0.551577	0.03872	0.883019	0.877741	0.0630761	339484	0.539307	SLE (Finngen) || id:finngen_R11_SLE_FG	Genus_Acinetobacter_Antecubitalfossa_Moist_KORAFF4 || id:ebi-SMB150-GCST90133165-1	TRUE	1.83335e-05	0.0628533	17.6391
rs17666490	C	T	-0.349431	-0.0449115	0.570866	0.634517	0.0428603	339484	0.294705	SLE (Finngen) || id:finngen_R11_SLE_FG	Genus_Acinetobacter_Antecubitalfossa_Moist_KORAFF4 || id:ebi-SMB150-GCST90133165-1	TRUE	4.58324e-05	0.0598248	16.0351
rs2822963	C	T	-0.392603	-0.062474	0.665323	0.539898	0.041488	339484	0.132111	SLE (Finngen) || id:finngen_R11_SLE_FG	Genus_Acinetobacter_Antecubitalfossa_Moist_KORAFF4 || id:ebi-SMB150-GCST90133165-1	TRUE	3.03192e-05	0.068643	18.1307
rs2867792	C	T	-0.609802	-0.0649018	0.9	0.884192	0.0643343	339484	0.31306	SLE (Finngen) || id:finngen_R11_SLE_FG	Genus_Acinetobacter_Antecubitalfossa_Moist_KORAFF4 || id:ebi-SMB150-GCST90133165-1	TRUE	2.73205e-05	0.0669344	18.1492
rs3005718	A	G	-0.386017	0.0328956	0.693916	0.722492	0.0459864	339484	0.474403	SLE (Finngen) || id:finngen_R11_SLE_FG	Genus_Acinetobacter_Antecubitalfossa_Moist_KORAFF4 || id:ebi-SMB150-GCST90133165-1	TRUE	4.65563e-05	0.063298	17.6372
rs3771895	A	G	0.361911	-0.0390752	0.533962	0.47664	0.0412901	339484	0.343966	SLE (Finngen) || id:finngen_R11_SLE_FG	Genus_Acinetobacter_Antecubitalfossa_Moist_KORAFF4 || id:ebi-SMB150-GCST90133165-1	TRUE	5.01499e-05	0.0651877	18.3399
rs4373974	T	G	-0.334265	-0.0221191	0.498113	0.704699	0.0456864	339484	0.628278	SLE (Finngen) || id:finngen_R11_SLE_FG	Genus_Acinetobacter_Antecubitalfossa_Moist_KORAFF4 || id:ebi-SMB150-GCST90133165-1	TRUE	4.92933e-05	0.0558658	15.5621
rs4625083	T	C	0.41435	-0.0918158	0.598113	0.631524	0.0426398	339484	0.0312961	SLE (Finngen) || id:finngen_R11_SLE_FG	Genus_Acinetobacter_Antecubitalfossa_Moist_KORAFF4 || id:ebi-SMB150-GCST90133165-1	TRUE	4.04108e-05	0.0825377	23.6603
rs56074042	T	C	-0.520653	0.0252824	0.862903	0.915443	0.0734205	339484	0.730582	SLE (Finngen) || id:finngen_R11_SLE_FG	Genus_Acinetobacter_Antecubitalfossa_Moist_KORAFF4 || id:ebi-SMB150-GCST90133165-1	TRUE	3.66806e-05	0.0641381	16.8593
rs6027039	C	T	-0.428276	-0.0193664	0.730189	0.721882	0.0459722	339484	0.673563	SLE (Finngen) || id:finngen_R11_SLE_FG	Genus_Acinetobacter_Antecubitalfossa_Moist_KORAFF4 || id:ebi-SMB150-GCST90133165-1	TRUE	4.72699e-06	0.0722725	20.4884
rs6076066	C	T	-0.627693	0.0423481	0.912879	0.902723	0.0699	339484	0.544623	SLE (Finngen) || id:finngen_R11_SLE_FG	Genus_Acinetobacter_Antecubitalfossa_Moist_KORAFF4 || id:ebi-SMB150-GCST90133165-1	TRUE	3.22181e-05	0.0626704	17.5175
rs6085721	A	G	0.344559	-0.0152877	0.482143	0.530228	0.0412937	339484	0.711218	SLE (Finngen) || id:finngen_R11_SLE_FG	Genus_Acinetobacter_Antecubitalfossa_Moist_KORAFF4 || id:ebi-SMB150-GCST90133165-1	TRUE	4.29448e-05	0.0592846	15.7552
rs6682902	C	A	-0.563601	0.0638088	0.860082	0.816821	0.0532947	339484	0.231197	SLE (Finngen) || id:finngen_R11_SLE_FG	Genus_Acinetobacter_Antecubitalfossa_Moist_KORAFF4 || id:ebi-SMB150-GCST90133165-1	TRUE	1.38078e-05	0.0764514	19.95
rs6698163	C	T	0.445955	-0.0295215	0.755769	0.710218	0.0456743	339484	0.518054	SLE (Finngen) || id:finngen_R11_SLE_FG	Genus_Acinetobacter_Antecubitalfossa_Moist_KORAFF4 || id:ebi-SMB150-GCST90133165-1	TRUE	2.02698e-05	0.0734178	20.4426
rs7138651	G	A	0.456525	0.0854413	0.709924	0.805479	0.0517725	339484	0.0988781	SLE (Finngen) || id:finngen_R11_SLE_FG	Genus_Acinetobacter_Antecubitalfossa_Moist_KORAFF4 || id:ebi-SMB150-GCST90133165-1	TRUE	2.13285e-06	0.0858387	24.4137
rs72732605	T	C	-0.381263	0.002662	0.613208	0.610978	0.0423411	339484	0.94987	SLE (Finngen) || id:finngen_R11_SLE_FG	Genus_Acinetobacter_Antecubitalfossa_Moist_KORAFF4 || id:ebi-SMB150-GCST90133165-1	TRUE	1.69955e-05	0.0689549	19.4783
rs72978489	A	T	0.833633	-0.193608	0.94186	0.96684	0.114016	339484	0.0894932	SLE (Finngen) || id:finngen_R11_SLE_FG	Genus_Acinetobacter_Antecubitalfossa_Moist_KORAFF4 || id:ebi-SMB150-GCST90133165-1	TRUE	4.79771e-06	0.0761093	21.0891
rs75829722	G	A	0.52846	0.0799579	0.835341	0.847884	0.0574282	339484	0.163828	SLE (Finngen) || id:finngen_R11_SLE_FG	Genus_Acinetobacter_Antecubitalfossa_Moist_KORAFF4 || id:ebi-SMB150-GCST90133165-1	TRUE	1.10866e-05	0.0768251	20.5549
rs8108314	A	G	-0.379617	0.0488543	0.610465	0.530234	0.0413818	339484	0.237772	SLE (Finngen) || id:finngen_R11_SLE_FG	Genus_Acinetobacter_Antecubitalfossa_Moist_KORAFF4 || id:ebi-SMB150-GCST90133165-1	TRUE	2.53649e-05	0.0685376	18.8366
rs913250	C	T	0.350725	-0.0358161	0.520755	0.523182	0.0412765	339484	0.385553	SLE (Finngen) || id:finngen_R11_SLE_FG	Genus_Acinetobacter_Antecubitalfossa_Moist_KORAFF4 || id:ebi-SMB150-GCST90133165-1	TRUE	3.75802e-05	0.0613982	17.204
rs10132025	G	A	-0.617809	-0.130436	0.828652	0.847144	0.0575256	339484	0.0233631	SLE (Finngen) || id:finngen_R11_SLE_FG	Genus_Paracoccus_Antecubitalfossa_Moist_KORAFF4 || id:ebi-SMB150-GCST90133166-1	TRUE	7.33554e-06	0.10839	21.3958
rs10467450	C	T	-0.833554	0.0654916	0.918994	0.883282	0.0647791	339484	0.312017	SLE (Finngen) || id:finngen_R11_SLE_FG	Genus_Paracoccus_Antecubitalfossa_Moist_KORAFF4 || id:ebi-SMB150-GCST90133166-1	TRUE	2.29989e-05	0.103449	20.4232
rs10817974	A	C	0.43042	0.0313553	0.541667	0.571561	0.0418464	339484	0.453679	SLE (Finngen) || id:finngen_R11_SLE_FG	Genus_Paracoccus_Antecubitalfossa_Moist_KORAFF4 || id:ebi-SMB150-GCST90133166-1	TRUE	1.6571e-05	0.0919872	18.0325
rs10879380	T	G	-0.421444	0.0619988	0.519886	0.466881	0.0414334	339484	0.134563	SLE (Finngen) || id:finngen_R11_SLE_FG	Genus_Paracoccus_Antecubitalfossa_Moist_KORAFF4 || id:ebi-SMB150-GCST90133166-1	TRUE	2.59603e-05	0.0886672	16.9292
rs10920315	C	T	0.462245	0.0243507	0.691667	0.776538	0.0492613	339484	0.621082	SLE (Finngen) || id:finngen_R11_SLE_FG	Genus_Paracoccus_Antecubitalfossa_Moist_KORAFF4 || id:ebi-SMB150-GCST90133166-1	TRUE	2.29551e-05	0.0911364	17.849
rs117434445	G	A	-0.997851	-0.0631232	0.935976	0.941053	0.0871762	339484	0.469012	SLE (Finngen) || id:finngen_R11_SLE_FG	Genus_Paracoccus_Antecubitalfossa_Moist_KORAFF4 || id:ebi-SMB150-GCST90133166-1	TRUE	1.13082e-05	0.119336	21.9521
rs118128871	A	C	-0.957354	0.188089	0.936416	0.964365	0.111833	339484	0.0925934	SLE (Finngen) || id:finngen_R11_SLE_FG	Genus_Paracoccus_Antecubitalfossa_Moist_KORAFF4 || id:ebi-SMB150-GCST90133166-1	TRUE	5.80971e-06	0.109142	20.9497
rs12885400	T	C	-0.924176	0.0983614	0.934911	0.932641	0.0816443	339484	0.228298	SLE (Finngen) || id:finngen_R11_SLE_FG	Genus_Paracoccus_Antecubitalfossa_Moist_KORAFF4 || id:ebi-SMB150-GCST90133166-1	TRUE	1.19097e-05	0.103948	19.3731
rs12993475	G	A	-0.595662	0.0536329	0.882022	0.84889	0.0575997	339484	0.351786	SLE (Finngen) || id:finngen_R11_SLE_FG	Genus_Paracoccus_Antecubitalfossa_Moist_KORAFF4 || id:ebi-SMB150-GCST90133166-1	TRUE	4.05094e-05	0.073843	14.0326
rs1350911	A	G	0.920253	-0.13615	0.930556	0.930032	0.0826387	339484	0.0994489	SLE (Finngen) || id:finngen_R11_SLE_FG	Genus_Paracoccus_Antecubitalfossa_Moist_KORAFF4 || id:ebi-SMB150-GCST90133166-1	TRUE	1.08129e-05	0.109452	21.8769
rs1355546	C	T	-0.593565	0.0107318	0.853659	0.867126	0.0611501	339484	0.860688	SLE (Finngen) || id:finngen_R11_SLE_FG	Genus_Paracoccus_Antecubitalfossa_Moist_KORAFF4 || id:ebi-SMB150-GCST90133166-1	TRUE	3.16568e-05	0.0880274	15.6369
rs1757120	T	C	-0.56185	0.010414	0.823034	0.783929	0.0502787	339484	0.835912	SLE (Finngen) || id:finngen_R11_SLE_FG	Genus_Paracoccus_Antecubitalfossa_Moist_KORAFF4 || id:ebi-SMB150-GCST90133166-1	TRUE	1.84566e-05	0.0919559	17.8232
rs1873110	A	C	0.478986	-0.0617622	0.751397	0.773714	0.0495419	339484	0.21252	SLE (Finngen) || id:finngen_R11_SLE_FG	Genus_Paracoccus_Antecubitalfossa_Moist_KORAFF4 || id:ebi-SMB150-GCST90133166-1	TRUE	3.62491e-05	0.085714	16.5937
rs1991250	T	C	-0.482753	0.0383979	0.641618	0.641538	0.0429531	339484	0.371349	SLE (Finngen) || id:finngen_R11_SLE_FG	Genus_Paracoccus_Antecubitalfossa_Moist_KORAFF4 || id:ebi-SMB150-GCST90133166-1	TRUE	6.80784e-06	0.107177	20.5273
rs2176664	C	T	-0.52228	0.0513107	0.716667	0.615604	0.0423708	339484	0.225898	SLE (Finngen) || id:finngen_R11_SLE_FG	Genus_Paracoccus_Antecubitalfossa_Moist_KORAFF4 || id:ebi-SMB150-GCST90133166-1	TRUE	8.24336e-06	0.110778	22.1749
rs2375978	A	G	-0.696804	0.0603779	0.893258	0.858955	0.0596848	339484	0.311724	SLE (Finngen) || id:finngen_R11_SLE_FG	Genus_Paracoccus_Antecubitalfossa_Moist_KORAFF4 || id:ebi-SMB150-GCST90133166-1	TRUE	2.5087e-05	0.0925895	17.9585
rs2446392	T	C	-0.691432	0.109568	0.882022	0.866649	0.0608467	339484	0.071748	SLE (Finngen) || id:finngen_R11_SLE_FG	Genus_Paracoccus_Antecubitalfossa_Moist_KORAFF4 || id:ebi-SMB150-GCST90133166-1	TRUE	1.93723e-05	0.0994965	19.4462
rs2728090	A	G	-0.448006	0.00773182	0.607345	0.530395	0.0411953	339484	0.851122	SLE (Finngen) || id:finngen_R11_SLE_FG	Genus_Paracoccus_Antecubitalfossa_Moist_KORAFF4 || id:ebi-SMB150-GCST90133166-1	TRUE	1.29571e-05	0.0957293	18.5261
rs2767625	A	G	0.558512	-0.000355202	0.535928	0.36588	0.0426948	339484	0.993362	SLE (Finngen) || id:finngen_R11_SLE_FG	Genus_Paracoccus_Antecubitalfossa_Moist_KORAFF4 || id:ebi-SMB150-GCST90133166-1	TRUE	7.5801e-07	0.155163	30.3038
rs35327118	T	C	-0.510664	-0.0535691	0.732759	0.759705	0.0480085	339484	0.264497	SLE (Finngen) || id:finngen_R11_SLE_FG	Genus_Paracoccus_Antecubitalfossa_Moist_KORAFF4 || id:ebi-SMB150-GCST90133166-1	TRUE	2.25374e-05	0.102133	19.5651
rs409459	C	T	-0.625753	0.100357	0.831395	0.832723	0.055723	339484	0.0717018	SLE (Finngen) || id:finngen_R11_SLE_FG	Genus_Paracoccus_Antecubitalfossa_Moist_KORAFF4 || id:ebi-SMB150-GCST90133166-1	TRUE	2.85936e-05	0.109778	20.9635
rs4656994	G	A	-0.569768	-0.00819003	0.808333	0.825695	0.0545669	339484	0.880693	SLE (Finngen) || id:finngen_R11_SLE_FG	Genus_Paracoccus_Antecubitalfossa_Moist_KORAFF4 || id:ebi-SMB150-GCST90133166-1	TRUE	4.09876e-05	0.100592	19.9079
rs4680793	G	A	-0.658223	-0.00221439	0.869444	0.897817	0.0682556	339484	0.974119	SLE (Finngen) || id:finngen_R11_SLE_FG	Genus_Paracoccus_Antecubitalfossa_Moist_KORAFF4 || id:ebi-SMB150-GCST90133166-1	TRUE	3.69931e-05	0.0983589	19.4178
rs4722367	C	G	-0.661655	-0.0323096	0.863354	0.813535	0.0531686	339484	0.543398	SLE (Finngen) || id:finngen_R11_SLE_FG	Genus_Paracoccus_Antecubitalfossa_Moist_KORAFF4 || id:ebi-SMB150-GCST90133166-1	TRUE	1.60892e-05	0.103295	18.3158
rs488029	A	G	0.423209	0.0116293	0.544118	0.56485	0.0414468	339484	0.77903	SLE (Finngen) || id:finngen_R11_SLE_FG	Genus_Paracoccus_Antecubitalfossa_Moist_KORAFF4 || id:ebi-SMB150-GCST90133166-1	TRUE	3.18229e-05	0.0888556	16.3835
rs4886168	T	C	0.556856	0.0155209	0.822222	0.897725	0.0680854	339484	0.819676	SLE (Finngen) || id:finngen_R11_SLE_FG	Genus_Paracoccus_Antecubitalfossa_Moist_KORAFF4 || id:ebi-SMB150-GCST90133166-1	TRUE	3.82247e-05	0.090653	17.7449
rs56328422	T	C	-0.518813	-0.000406194	0.716867	0.703192	0.045286	339484	0.992843	SLE (Finngen) || id:finngen_R11_SLE_FG	Genus_Paracoccus_Antecubitalfossa_Moist_KORAFF4 || id:ebi-SMB150-GCST90133166-1	TRUE	3.25332e-05	0.109265	20.1176
rs6495440	T	G	0.47218	0.0502707	0.689944	0.691965	0.0446502	339484	0.260218	SLE (Finngen) || id:finngen_R11_SLE_FG	Genus_Paracoccus_Antecubitalfossa_Moist_KORAFF4 || id:ebi-SMB150-GCST90133166-1	TRUE	3.70653e-05	0.0953891	18.6642
rs6728759	G	A	-0.438271	0.137203	0.636111	0.704366	0.045819	339484	0.00274941	SLE (Finngen) || id:finngen_R11_SLE_FG	Genus_Paracoccus_Antecubitalfossa_Moist_KORAFF4 || id:ebi-SMB150-GCST90133166-1	TRUE	2.27598e-05	0.0889238	17.3733
rs6945988	A	G	0.507527	-0.022787	0.736111	0.736322	0.0467639	339484	0.626062	SLE (Finngen) || id:finngen_R11_SLE_FG	Genus_Paracoccus_Antecubitalfossa_Moist_KORAFF4 || id:ebi-SMB150-GCST90133166-1	TRUE	1.76132e-05	0.100072	19.7936
rs7040282	G	A	-0.539207	-0.0445098	0.792135	0.753108	0.0476891	339484	0.350649	SLE (Finngen) || id:finngen_R11_SLE_FG	Genus_Paracoccus_Antecubitalfossa_Moist_KORAFF4 || id:ebi-SMB150-GCST90133166-1	TRUE	2.25358e-05	0.0957463	18.6356
rs7151934	C	T	-0.494093	0.0144251	0.744444	0.770427	0.0491729	339484	0.769251	SLE (Finngen) || id:finngen_R11_SLE_FG	Genus_Paracoccus_Antecubitalfossa_Moist_KORAFF4 || id:ebi-SMB150-GCST90133166-1	TRUE	3.91106e-05	0.0928892	18.2274
rs7192755	T	G	-0.508398	0.0192425	0.768571	0.802688	0.0513925	339484	0.708089	SLE (Finngen) || id:finngen_R11_SLE_FG	Genus_Paracoccus_Antecubitalfossa_Moist_KORAFF4 || id:ebi-SMB150-GCST90133166-1	TRUE	3.76959e-05	0.0919473	17.5176
rs72654069	T	C	-0.78761	0.00997387	0.91092	0.879467	0.0635419	339484	0.875272	SLE (Finngen) || id:finngen_R11_SLE_FG	Genus_Paracoccus_Antecubitalfossa_Moist_KORAFF4 || id:ebi-SMB150-GCST90133166-1	TRUE	2.58087e-05	0.100673	19.2542
rs7275956	G	A	-0.610962	0.0384961	0.85	0.861019	0.059703	339484	0.519061	SLE (Finngen) || id:finngen_R11_SLE_FG	Genus_Paracoccus_Antecubitalfossa_Moist_KORAFF4 || id:ebi-SMB150-GCST90133166-1	TRUE	1.2309e-05	0.0951851	18.7253
rs7279414	A	G	-0.6186	-0.0588723	0.875	0.785719	0.0507717	339484	0.246233	SLE (Finngen) || id:finngen_R11_SLE_FG	Genus_Paracoccus_Antecubitalfossa_Moist_KORAFF4 || id:ebi-SMB150-GCST90133166-1	TRUE	3.98124e-05	0.0837083	16.2613
rs72807601	A	G	-0.71452	0.0121166	0.897222	0.890281	0.0659618	339484	0.854255	SLE (Finngen) || id:finngen_R11_SLE_FG	Genus_Paracoccus_Antecubitalfossa_Moist_KORAFF4 || id:ebi-SMB150-GCST90133166-1	TRUE	3.5038e-05	0.0941583	18.5023
rs72886341	T	C	-0.827438	0.0480593	0.922857	0.873954	0.0633739	339484	0.448243	SLE (Finngen) || id:finngen_R11_SLE_FG	Genus_Paracoccus_Antecubitalfossa_Moist_KORAFF4 || id:ebi-SMB150-GCST90133166-1	TRUE	1.12995e-05	0.0974834	18.6862
rs75064231	G	A	-0.882812	-0.0623917	0.924581	0.926426	0.0783482	339484	0.425835	SLE (Finngen) || id:finngen_R11_SLE_FG	Genus_Paracoccus_Antecubitalfossa_Moist_KORAFF4 || id:ebi-SMB150-GCST90133166-1	TRUE	1.29656e-05	0.108691	21.5842
rs75109373	C	T	0.676561	0.0613927	0.889831	0.935638	0.083044	339484	0.459737	SLE (Finngen) || id:finngen_R11_SLE_FG	Genus_Paracoccus_Antecubitalfossa_Moist_KORAFF4 || id:ebi-SMB150-GCST90133166-1	TRUE	2.71051e-05	0.0897455	17.2539
rs7571053	A	G	-0.536751	0.0315679	0.829545	0.817784	0.0535685	339484	0.555661	SLE (Finngen) || id:finngen_R11_SLE_FG	Genus_Paracoccus_Antecubitalfossa_Moist_KORAFF4 || id:ebi-SMB150-GCST90133166-1	TRUE	2.74648e-05	0.081475	15.4341
rs759572	C	T	0.521608	0.0112742	0.636111	0.523802	0.0413027	339484	0.78488	SLE (Finngen) || id:finngen_R11_SLE_FG	Genus_Paracoccus_Antecubitalfossa_Moist_KORAFF4 || id:ebi-SMB150-GCST90133166-1	TRUE	4.32169e-06	0.125956	25.6511
rs79561820	G	A	-0.507536	0.0212309	0.733129	0.731947	0.0463957	339484	0.647236	SLE (Finngen) || id:finngen_R11_SLE_FG	Genus_Paracoccus_Antecubitalfossa_Moist_KORAFF4 || id:ebi-SMB150-GCST90133166-1	TRUE	3.08914e-05	0.100797	18.0474
rs874878	G	A	0.497868	-0.0308257	0.711864	0.665798	0.043867	339484	0.482238	SLE (Finngen) || id:finngen_R11_SLE_FG	Genus_Paracoccus_Antecubitalfossa_Moist_KORAFF4 || id:ebi-SMB150-GCST90133166-1	TRUE	1.22498e-05	0.101684	19.8089
rs9439605	G	A	-0.517315	-0.0238354	0.774286	0.7711	0.0490902	339484	0.627291	SLE (Finngen) || id:finngen_R11_SLE_FG	Genus_Paracoccus_Antecubitalfossa_Moist_KORAFF4 || id:ebi-SMB150-GCST90133166-1	TRUE	3.3278e-05	0.0935405	17.8524
rs9924947	T	C	-0.575372	0.0162963	0.774566	0.785576	0.0503056	339484	0.745978	SLE (Finngen) || id:finngen_R11_SLE_FG	Genus_Paracoccus_Antecubitalfossa_Moist_KORAFF4 || id:ebi-SMB150-GCST90133166-1	TRUE	1.42281e-05	0.115612	22.3541
rs111567397	T	C	0.931613	0.042076	0.921875	0.939866	0.0860986	339484	0.625056	SLE (Finngen) || id:finngen_R11_SLE_FG	Genus_Rothia_Antecubitalfossa_Moist_KORAFF4 || id:ebi-SMB150-GCST90133167-1	TRUE	1.6489e-05	0.125015	18.0025
rs11695486	T	C	-0.470242	-0.0879017	0.563433	0.475856	0.0412582	339484	0.0331284	SLE (Finngen) || id:finngen_R11_SLE_FG	Genus_Rothia_Antecubitalfossa_Moist_KORAFF4 || id:ebi-SMB150-GCST90133167-1	TRUE	4.55833e-05	0.108784	16.1123
rs12518208	C	T	0.678347	0.0666058	0.845528	0.890413	0.0657017	339484	0.310696	SLE (Finngen) || id:finngen_R11_SLE_FG	Genus_Rothia_Antecubitalfossa_Moist_KORAFF4 || id:ebi-SMB150-GCST90133167-1	TRUE	3.62506e-05	0.120202	16.5315
rs12580145	G	A	-0.796011	0.0130465	0.9	0.860567	0.0599978	339484	0.827858	SLE (Finngen) || id:finngen_R11_SLE_FG	Genus_Rothia_Antecubitalfossa_Moist_KORAFF4 || id:ebi-SMB150-GCST90133167-1	TRUE	3.43761e-05	0.114054	16.4784
rs141855993	C	T	-1.05289	-0.0467014	0.933594	0.907081	0.0720449	339484	0.516839	SLE (Finngen) || id:finngen_R11_SLE_FG	Genus_Rothia_Antecubitalfossa_Moist_KORAFF4 || id:ebi-SMB150-GCST90133167-1	TRUE	3.17273e-05	0.137455	20.0793
rs1421224	C	T	0.575342	0.0320036	0.616	0.739868	0.0469455	339484	0.495417	SLE (Finngen) || id:finngen_R11_SLE_FG	Genus_Rothia_Antecubitalfossa_Moist_KORAFF4 || id:ebi-SMB150-GCST90133167-1	TRUE	1.50021e-05	0.156601	22.8384
rs1453750	A	G	-0.55158	0.063183	0.634328	0.631984	0.0433806	339484	0.14526	SLE (Finngen) || id:finngen_R11_SLE_FG	Genus_Rothia_Antecubitalfossa_Moist_KORAFF4 || id:ebi-SMB150-GCST90133167-1	TRUE	3.67809e-05	0.141141	21.6923
rs17018890	A	G	-0.573402	-0.0309096	0.764925	0.723209	0.0460769	339484	0.502331	SLE (Finngen) || id:finngen_R11_SLE_FG	Genus_Rothia_Antecubitalfossa_Moist_KORAFF4 || id:ebi-SMB150-GCST90133167-1	TRUE	2.82695e-05	0.118243	17.701
rs17537765	A	C	-1.18692	0.0588765	0.951493	0.915231	0.0744042	339484	0.428766	SLE (Finngen) || id:finngen_R11_SLE_FG	Genus_Rothia_Antecubitalfossa_Moist_KORAFF4 || id:ebi-SMB150-GCST90133167-1	TRUE	2.3674e-05	0.130044	19.7318
rs1980818	G	C	0.611412	-0.0247705	0.766129	0.778358	0.0493862	339484	0.615972	SLE (Finngen) || id:finngen_R11_SLE_FG	Genus_Rothia_Antecubitalfossa_Moist_KORAFF4 || id:ebi-SMB150-GCST90133167-1	TRUE	3.54245e-05	0.13396	18.8711
rs2591460	A	G	0.603492	-0.0167296	0.701493	0.724874	0.0461684	339484	0.717082	SLE (Finngen) || id:finngen_R11_SLE_FG	Genus_Rothia_Antecubitalfossa_Moist_KORAFF4 || id:ebi-SMB150-GCST90133167-1	TRUE	2.97334e-05	0.152529	23.7575
rs2822610	G	T	-0.618922	0.0110688	0.824627	0.837087	0.0557772	339484	0.842696	SLE (Finngen) || id:finngen_R11_SLE_FG	Genus_Rothia_Antecubitalfossa_Moist_KORAFF4 || id:ebi-SMB150-GCST90133167-1	TRUE	1.62839e-05	0.110796	16.4473
rs2836318	G	A	-0.698374	0.00719529	0.847015	0.901055	0.0683775	339484	0.916194	SLE (Finngen) || id:finngen_R11_SLE_FG	Genus_Rothia_Antecubitalfossa_Moist_KORAFF4 || id:ebi-SMB150-GCST90133167-1	TRUE	1.0207e-05	0.1264	19.0988
rs28394185	G	C	-0.540403	0.0739986	0.716418	0.749254	0.04744	339484	0.118799	SLE (Finngen) || id:finngen_R11_SLE_FG	Genus_Rothia_Antecubitalfossa_Moist_KORAFF4 || id:ebi-SMB150-GCST90133167-1	TRUE	1.67534e-05	0.118662	17.7723
rs35771086	T	C	-1.30514	-0.013258	0.958955	0.953602	0.0976817	339484	0.892038	SLE (Finngen) || id:finngen_R11_SLE_FG	Genus_Rothia_Antecubitalfossa_Moist_KORAFF4 || id:ebi-SMB150-GCST90133167-1	TRUE	1.4763e-05	0.134092	20.4411
rs35876910	C	T	-0.492875	0.0599659	0.600746	0.60872	0.0421377	339484	0.154709	SLE (Finngen) || id:finngen_R11_SLE_FG	Genus_Rothia_Antecubitalfossa_Moist_KORAFF4 || id:ebi-SMB150-GCST90133167-1	TRUE	3.65466e-05	0.116532	17.4111
rs4361261	G	T	-0.469448	0.0182244	0.578358	0.515684	0.0413204	339484	0.659177	SLE (Finngen) || id:finngen_R11_SLE_FG	Genus_Rothia_Antecubitalfossa_Moist_KORAFF4 || id:ebi-SMB150-GCST90133167-1	TRUE	3.62634e-05	0.107484	15.8966
rs4784779	T	C	-0.994667	0.00469667	0.920455	0.914044	0.0742563	339484	0.949568	SLE (Finngen) || id:finngen_R11_SLE_FG	Genus_Rothia_Antecubitalfossa_Moist_KORAFF4 || id:ebi-SMB150-GCST90133167-1	TRUE	1.34959e-05	0.144878	22.0251
rs6133874	C	T	-0.775779	-0.0376533	0.842308	0.825784	0.0544188	339484	0.488989	SLE (Finngen) || id:finngen_R11_SLE_FG	Genus_Rothia_Antecubitalfossa_Moist_KORAFF4 || id:ebi-SMB150-GCST90133167-1	TRUE	9.90165e-06	0.159877	24.3587
rs67608556	C	G	0.619625	0.00733447	0.798507	0.76125	0.0483093	339484	0.879327	SLE (Finngen) || id:finngen_R11_SLE_FG	Genus_Rothia_Antecubitalfossa_Moist_KORAFF4 || id:ebi-SMB150-GCST90133167-1	TRUE	1.69162e-05	0.123545	18.6067
rs6837557	A	G	-0.622071	-0.0439427	0.817164	0.901793	0.0691177	339484	0.52493	SLE (Finngen) || id:finngen_R11_SLE_FG	Genus_Rothia_Antecubitalfossa_Moist_KORAFF4 || id:ebi-SMB150-GCST90133167-1	TRUE	2.14791e-05	0.115633	17.2593
rs6997998	C	T	-0.551482	-0.00590855	0.720149	0.722581	0.0460538	339484	0.897914	SLE (Finngen) || id:finngen_R11_SLE_FG	Genus_Rothia_Antecubitalfossa_Moist_KORAFF4 || id:ebi-SMB150-GCST90133167-1	TRUE	1.97552e-05	0.122586	18.4421
rs73204282	G	T	-0.69405	-0.0403094	0.848485	0.819429	0.0535687	339484	0.451762	SLE (Finngen) || id:finngen_R11_SLE_FG	Genus_Rothia_Antecubitalfossa_Moist_KORAFF4 || id:ebi-SMB150-GCST90133167-1	TRUE	1.69156e-05	0.123854	18.3772
rs73285814	G	A	0.549256	0.0474105	0.780769	0.762213	0.0483703	339484	0.327008	SLE (Finngen) || id:finngen_R11_SLE_FG	Genus_Rothia_Antecubitalfossa_Moist_KORAFF4 || id:ebi-SMB150-GCST90133167-1	TRUE	4.61266e-05	0.103277	14.742
rs78726474	G	A	-1.44029	-0.0904557	0.965385	0.879164	0.0637288	339484	0.155787	SLE (Finngen) || id:finngen_R11_SLE_FG	Genus_Rothia_Antecubitalfossa_Moist_KORAFF4 || id:ebi-SMB150-GCST90133167-1	TRUE	1.77163e-05	0.138643	20.6027
rs8020136	A	G	0.749464	0.0406275	0.870229	0.830858	0.0554724	339484	0.46393	SLE (Finngen) || id:finngen_R11_SLE_FG	Genus_Rothia_Antecubitalfossa_Moist_KORAFF4 || id:ebi-SMB150-GCST90133167-1	TRUE	2.44718e-05	0.126865	18.7435
rs927286	G	C	-0.56289	-0.00917118	0.728682	0.692437	0.0448063	339484	0.837818	SLE (Finngen) || id:finngen_R11_SLE_FG	Genus_Rothia_Antecubitalfossa_Moist_KORAFF4 || id:ebi-SMB150-GCST90133167-1	TRUE	2.92346e-05	0.125283	18.1899
rs9341357	A	G	0.561257	-0.00133048	0.585821	0.630979	0.0429765	339484	0.975303	SLE (Finngen) || id:finngen_R11_SLE_FG	Genus_Rothia_Antecubitalfossa_Moist_KORAFF4 || id:ebi-SMB150-GCST90133167-1	TRUE	8.97916e-06	0.152864	23.8192
rs10816223	T	C	-0.381242	-0.00708736	0.527542	0.584072	0.0419029	339484	0.865688	SLE (Finngen) || id:finngen_R11_SLE_FG	ASV_ASV005_Antecubitalfossa_Moist_KORAFF4 || id:ebi-SMB150-GCST90133168-1	TRUE	4.63689e-05	0.0724521	18.2781
rs11025645	G	A	-0.428741	-0.0505505	0.654661	0.731578	0.0462762	339484	0.274672	SLE (Finngen) || id:finngen_R11_SLE_FG	ASV_ASV005_Antecubitalfossa_Moist_KORAFF4 || id:ebi-SMB150-GCST90133168-1	TRUE	1.30598e-05	0.0831156	21.2121
rs12475322	T	C	-0.506726	-0.0447298	0.73176	0.748303	0.04757	339484	0.347067	SLE (Finngen) || id:finngen_R11_SLE_FG	ASV_ASV005_Antecubitalfossa_Moist_KORAFF4 || id:ebi-SMB150-GCST90133168-1	TRUE	4.35592e-06	0.100802	25.8955
rs12550087	G	C	-0.735094	-0.0212054	0.90411	0.821368	0.0546705	339484	0.698107	SLE (Finngen) || id:finngen_R11_SLE_FG	ASV_ASV005_Antecubitalfossa_Moist_KORAFF4 || id:ebi-SMB150-GCST90133168-1	TRUE	6.67835e-06	0.093694	22.4335
rs13173931	A	G	0.465453	-0.0317893	0.771689	0.747033	0.0473226	339484	0.501737	SLE (Finngen) || id:finngen_R11_SLE_FG	ASV_ASV005_Antecubitalfossa_Moist_KORAFF4 || id:ebi-SMB150-GCST90133168-1	TRUE	3.70251e-05	0.0763395	17.9348
rs1346249	T	A	0.550065	0.0620274	0.878855	0.847947	0.0573132	339484	0.27914	SLE (Finngen) || id:finngen_R11_SLE_FG	ASV_ASV005_Antecubitalfossa_Moist_KORAFF4 || id:ebi-SMB150-GCST90133168-1	TRUE	4.94271e-05	0.0644291	15.4949
rs1367180	G	T	-0.57262	0.0096754	0.807692	0.81465	0.0534105	339484	0.856249	SLE (Finngen) || id:finngen_R11_SLE_FG	ASV_ASV005_Antecubitalfossa_Moist_KORAFF4 || id:ebi-SMB150-GCST90133168-1	TRUE	1.11043e-06	0.10186	26.3117
rs1449112	T	G	0.442003	0.0272151	0.684322	0.599984	0.0421773	339484	0.518761	SLE (Finngen) || id:finngen_R11_SLE_FG	ASV_ASV005_Antecubitalfossa_Moist_KORAFF4 || id:ebi-SMB150-GCST90133168-1	TRUE	1.88484e-05	0.0844083	21.5724
rs17292684	A	C	0.807445	0.158403	0.936441	0.930576	0.0819117	339484	0.0531349	SLE (Finngen) || id:finngen_R11_SLE_FG	ASV_ASV005_Antecubitalfossa_Moist_KORAFF4 || id:ebi-SMB150-GCST90133168-1	TRUE	2.61037e-05	0.0776096	19.6887
rs205661	A	G	-0.5974	0.138049	0.881356	0.937183	0.0843209	339484	0.101591	SLE (Finngen) || id:finngen_R11_SLE_FG	ASV_ASV005_Antecubitalfossa_Moist_KORAFF4 || id:ebi-SMB150-GCST90133168-1	TRUE	3.18502e-05	0.0746375	18.8739
rs221136	G	T	-0.523465	-0.0639969	0.788462	0.760455	0.0486724	339484	0.188561	SLE (Finngen) || id:finngen_R11_SLE_FG	ASV_ASV005_Antecubitalfossa_Moist_KORAFF4 || id:ebi-SMB150-GCST90133168-1	TRUE	4.99157e-06	0.0914062	23.3396
rs2288709	T	C	0.371298	0.0140072	0.617521	0.649047	0.0431227	339484	0.745315	SLE (Finngen) || id:finngen_R11_SLE_FG	ASV_ASV005_Antecubitalfossa_Moist_KORAFF4 || id:ebi-SMB150-GCST90133168-1	TRUE	4.76862e-05	0.0651229	16.161
rs2943203	T	C	0.4586	-0.025535	0.679654	0.666414	0.0436642	339484	0.558681	SLE (Finngen) || id:finngen_R11_SLE_FG	ASV_ASV005_Antecubitalfossa_Moist_KORAFF4 || id:ebi-SMB150-GCST90133168-1	TRUE	6.1611e-06	0.0915809	23.0863
rs36050828	A	C	-0.563566	0.0664562	0.867391	0.880277	0.0633311	339484	0.294019	SLE (Finngen) || id:finngen_R11_SLE_FG	ASV_ASV005_Antecubitalfossa_Moist_KORAFF4 || id:ebi-SMB150-GCST90133168-1	TRUE	2.01458e-05	0.0730645	17.9718
rs3818477	T	G	-0.4065	0.0172347	0.581897	0.593801	0.0419435	339484	0.681144	SLE (Finngen) || id:finngen_R11_SLE_FG	ASV_ASV005_Antecubitalfossa_Moist_KORAFF4 || id:ebi-SMB150-GCST90133168-1	TRUE	5.7825e-06	0.0804044	20.11
rs4813514	C	G	-0.391099	-0.0260226	0.654661	0.73538	0.0466671	339484	0.577103	SLE (Finngen) || id:finngen_R11_SLE_FG	ASV_ASV005_Antecubitalfossa_Moist_KORAFF4 || id:ebi-SMB150-GCST90133168-1	TRUE	3.53809e-05	0.0691618	17.3863
rs4953318	A	C	0.389883	0.0483703	0.574153	0.687518	0.0445406	339484	0.277487	SLE (Finngen) || id:finngen_R11_SLE_FG	ASV_ASV005_Antecubitalfossa_Moist_KORAFF4 || id:ebi-SMB150-GCST90133168-1	TRUE	8.51412e-06	0.0743329	18.7907
rs533705	C	T	-0.551944	-0.0841007	0.849537	0.853118	0.0576827	339484	0.144843	SLE (Finngen) || id:finngen_R11_SLE_FG	ASV_ASV005_Antecubitalfossa_Moist_KORAFF4 || id:ebi-SMB150-GCST90133168-1	TRUE	4.72239e-05	0.0778812	18.0742
rs604927	C	T	-0.570676	0.0269829	0.860169	0.857902	0.0587448	339484	0.646001	SLE (Finngen) || id:finngen_R11_SLE_FG	ASV_ASV005_Antecubitalfossa_Moist_KORAFF4 || id:ebi-SMB150-GCST90133168-1	TRUE	1.77661e-05	0.078342	19.8903
rs62205694	A	C	-0.596222	0.0432392	0.868778	0.77729	0.0496138	339484	0.383472	SLE (Finngen) || id:finngen_R11_SLE_FG	ASV_ASV005_Antecubitalfossa_Moist_KORAFF4 || id:ebi-SMB150-GCST90133168-1	TRUE	9.54167e-06	0.0810514	19.3158
rs6880836	G	T	0.503233	-0.0321338	0.817778	0.772415	0.0489627	339484	0.511636	SLE (Finngen) || id:finngen_R11_SLE_FG	ASV_ASV005_Antecubitalfossa_Moist_KORAFF4 || id:ebi-SMB150-GCST90133168-1	TRUE	1.33455e-05	0.0754752	18.205
rs73055418	A	G	-0.760136	-0.0378439	0.941304	0.974927	0.133169	339484	0.776272	SLE (Finngen) || id:finngen_R11_SLE_FG	ASV_ASV005_Antecubitalfossa_Moist_KORAFF4 || id:ebi-SMB150-GCST90133168-1	TRUE	3.05807e-05	0.0638482	15.5502
rs74710800	C	A	-0.603039	-0.0539358	0.870763	0.875925	0.0619661	339484	0.384079	SLE (Finngen) || id:finngen_R11_SLE_FG	ASV_ASV005_Antecubitalfossa_Moist_KORAFF4 || id:ebi-SMB150-GCST90133168-1	TRUE	2.17136e-05	0.0818481	20.8598
rs77555111	C	G	-0.676561	0.0919707	0.890086	0.956301	0.0989636	339484	0.352713	SLE (Finngen) || id:finngen_R11_SLE_FG	ASV_ASV005_Antecubitalfossa_Moist_KORAFF4 || id:ebi-SMB150-GCST90133168-1	TRUE	4.70811e-06	0.0895628	22.6259
rs79501593	A	G	0.832145	0.0303689	0.929487	0.912703	0.0738137	339484	0.68076	SLE (Finngen) || id:finngen_R11_SLE_FG	ASV_ASV005_Antecubitalfossa_Moist_KORAFF4 || id:ebi-SMB150-GCST90133168-1	TRUE	2.1395e-06	0.0907693	23.1608
rs8083423	C	A	-0.754335	0.0182088	0.920259	0.954188	0.0976102	339484	0.852016	SLE (Finngen) || id:finngen_R11_SLE_FG	ASV_ASV005_Antecubitalfossa_Moist_KORAFF4 || id:ebi-SMB150-GCST90133168-1	TRUE	8.59065e-06	0.0835126	20.9582
rs9395123	G	A	-0.757147	-0.0156133	0.913136	0.838393	0.056639	339484	0.782806	SLE (Finngen) || id:finngen_R11_SLE_FG	ASV_ASV005_Antecubitalfossa_Moist_KORAFF4 || id:ebi-SMB150-GCST90133168-1	TRUE	1.38614e-06	0.0909425	23.4095
rs10263899	A	G	-0.518471	-0.0790113	0.796703	0.837267	0.0560665	339484	0.158763	SLE (Finngen) || id:finngen_R11_SLE_FG	ASV_ASV013_Antecubitalfossa_Moist_KORAFF4 || id:ebi-SMB150-GCST90133169-1	TRUE	3.15834e-05	0.0870775	17.169
rs112290096	A	G	-0.863835	0.0666638	0.923729	0.950912	0.0951674	339484	0.483622	SLE (Finngen) || id:finngen_R11_SLE_FG	ASV_ASV013_Antecubitalfossa_Moist_KORAFF4 || id:ebi-SMB150-GCST90133169-1	TRUE	3.08884e-05	0.105147	20.5628
rs11671772	G	A	-0.80541	-0.120492	0.919355	0.921962	0.0772973	339484	0.119041	SLE (Finngen) || id:finngen_R11_SLE_FG	ASV_ASV013_Antecubitalfossa_Moist_KORAFF4 || id:ebi-SMB150-GCST90133169-1	TRUE	1.98358e-05	0.096189	19.5824
rs11725627	A	G	0.730458	0.0564724	0.879032	0.885614	0.064337	339484	0.380074	SLE (Finngen) || id:finngen_R11_SLE_FG	ASV_ASV013_Antecubitalfossa_Moist_KORAFF4 || id:ebi-SMB150-GCST90133169-1	TRUE	3.70687e-06	0.113474	23.5516
rs12416170	T	G	1.03643	-0.0883921	0.953297	0.902393	0.0697069	339484	0.204778	SLE (Finngen) || id:finngen_R11_SLE_FG	ASV_ASV013_Antecubitalfossa_Moist_KORAFF4 || id:ebi-SMB150-GCST90133169-1	TRUE	2.56116e-05	0.0956505	19.0381
rs12977547	G	A	0.879129	-0.0763801	0.943243	0.821668	0.0543273	339484	0.159746	SLE (Finngen) || id:finngen_R11_SLE_FG	ASV_ASV013_Antecubitalfossa_Moist_KORAFF4 || id:ebi-SMB150-GCST90133169-1	TRUE	2.21332e-05	0.0827516	16.5098
rs13121072	T	C	0.489383	0.0121465	0.685484	0.772988	0.0491554	339484	0.804828	SLE (Finngen) || id:finngen_R11_SLE_FG	ASV_ASV013_Antecubitalfossa_Moist_KORAFF4 || id:ebi-SMB150-GCST90133169-1	TRUE	4.28471e-06	0.103269	21.1897
rs13179700	C	T	0.467254	0.037239	0.683784	0.655398	0.0435961	339484	0.393005	SLE (Finngen) || id:finngen_R11_SLE_FG	ASV_ASV013_Antecubitalfossa_Moist_KORAFF4 || id:ebi-SMB150-GCST90133169-1	TRUE	3.77804e-05	0.0944145	19.0792
rs13285788	C	T	0.751202	0.0533313	0.908571	0.880409	0.0642162	339484	0.406258	SLE (Finngen) || id:finngen_R11_SLE_FG	ASV_ASV013_Antecubitalfossa_Moist_KORAFF4 || id:ebi-SMB150-GCST90133169-1	TRUE	4.33843e-05	0.0937528	17.8971
rs13317023	A	G	-1.07281	-0.00838626	0.954301	0.954669	0.0986013	339484	0.93222	SLE (Finngen) || id:finngen_R11_SLE_FG	ASV_ASV013_Antecubitalfossa_Moist_KORAFF4 || id:ebi-SMB150-GCST90133169-1	TRUE	1.54919e-05	0.100385	20.532
rs149940919	G	A	0.783334	-0.0221279	0.901685	0.920755	0.07577	339484	0.770256	SLE (Finngen) || id:finngen_R11_SLE_FG	ASV_ASV013_Antecubitalfossa_Moist_KORAFF4 || id:ebi-SMB150-GCST90133169-1	TRUE	2.23268e-05	0.108792	21.4848
rs17690167	G	T	-0.836143	-0.105274	0.936111	0.940481	0.0856832	339484	0.219208	SLE (Finngen) || id:finngen_R11_SLE_FG	ASV_ASV013_Antecubitalfossa_Moist_KORAFF4 || id:ebi-SMB150-GCST90133169-1	TRUE	2.3759e-05	0.0836265	16.2439
rs17783490	G	T	-0.760887	-0.126231	0.932796	0.944677	0.0913813	339484	0.167165	SLE (Finngen) || id:finngen_R11_SLE_FG	ASV_ASV013_Antecubitalfossa_Moist_KORAFF4 || id:ebi-SMB150-GCST90133169-1	TRUE	2.54691e-05	0.0725861	14.4012
rs1892033	G	T	0.54999	0.0649489	0.802778	0.736212	0.0467476	339484	0.164725	SLE (Finngen) || id:finngen_R11_SLE_FG	ASV_ASV013_Antecubitalfossa_Moist_KORAFF4 || id:ebi-SMB150-GCST90133169-1	TRUE	1.35129e-05	0.0957836	18.8555
rs27006	G	A	0.488848	-0.0170065	0.704301	0.609675	0.0420621	339484	0.685979	SLE (Finngen) || id:finngen_R11_SLE_FG	ASV_ASV013_Antecubitalfossa_Moist_KORAFF4 || id:ebi-SMB150-GCST90133169-1	TRUE	1.96287e-05	0.0995373	20.3394
rs274519	C	G	-0.492152	-0.0319797	0.701613	0.695678	0.04488	339484	0.476118	SLE (Finngen) || id:finngen_R11_SLE_FG	ASV_ASV013_Antecubitalfossa_Moist_KORAFF4 || id:ebi-SMB150-GCST90133169-1	TRUE	3.19617e-05	0.101416	20.7666
rs2824773	T	C	-0.423459	-0.0313247	0.581967	0.539705	0.0411948	339484	0.447014	SLE (Finngen) || id:finngen_R11_SLE_FG	ASV_ASV013_Antecubitalfossa_Moist_KORAFF4 || id:ebi-SMB150-GCST90133169-1	TRUE	2.87323e-05	0.0872491	17.3016
rs362832	G	A	0.570674	0.0605581	0.813609	0.77452	0.049746	339484	0.223473	SLE (Finngen) || id:finngen_R11_SLE_FG	ASV_ASV013_Antecubitalfossa_Moist_KORAFF4 || id:ebi-SMB150-GCST90133169-1	TRUE	2.15273e-05	0.0987748	18.3033
rs3743466	T	C	-0.476484	-0.0621974	0.717742	0.540253	0.0414007	339484	0.133013	SLE (Finngen) || id:finngen_R11_SLE_FG	ASV_ASV013_Antecubitalfossa_Moist_KORAFF4 || id:ebi-SMB150-GCST90133169-1	TRUE	1.94046e-05	0.0919902	18.641
rs41305759	C	A	0.815577	-0.0459748	0.924731	0.969875	0.118892	339484	0.698984	SLE (Finngen) || id:finngen_R11_SLE_FG	ASV_ASV013_Antecubitalfossa_Moist_KORAFF4 || id:ebi-SMB150-GCST90133169-1	TRUE	2.31055e-05	0.0925957	18.7762
rs4529910	G	T	0.50135	-0.1114	0.710383	0.660559	0.0425853	339484	0.00889836	SLE (Finngen) || id:finngen_R11_SLE_FG	ASV_ASV013_Antecubitalfossa_Moist_KORAFF4 || id:ebi-SMB150-GCST90133169-1	TRUE	2.25397e-05	0.103426	20.8795
rs4908811	G	A	-0.450909	-0.0103934	0.527322	0.61563	0.0422303	339484	0.805596	SLE (Finngen) || id:finngen_R11_SLE_FG	ASV_ASV013_Antecubitalfossa_Moist_KORAFF4 || id:ebi-SMB150-GCST90133169-1	TRUE	2.80431e-05	0.101356	20.4145
rs4913069	G	A	-0.797618	-0.00754836	0.913408	0.875118	0.0623404	339484	0.903625	SLE (Finngen) || id:finngen_R11_SLE_FG	ASV_ASV013_Antecubitalfossa_Moist_KORAFF4 || id:ebi-SMB150-GCST90133169-1	TRUE	3.58042e-05	0.100638	19.8062
rs4939830	G	A	-0.751874	0.0630245	0.900538	0.93228	0.0819276	339484	0.441732	SLE (Finngen) || id:finngen_R11_SLE_FG	ASV_ASV013_Antecubitalfossa_Moist_KORAFF4 || id:ebi-SMB150-GCST90133169-1	TRUE	3.02923e-05	0.10127	20.7334
rs55760941	A	G	-0.696203	0.0777771	0.910326	0.941394	0.0877677	339484	0.375526	SLE (Finngen) || id:finngen_R11_SLE_FG	ASV_ASV013_Antecubitalfossa_Moist_KORAFF4 || id:ebi-SMB150-GCST90133169-1	TRUE	4.81489e-05	0.0791344	15.6401
rs55927048	C	T	1	-0.165786	0.948571	0.905369	0.0712514	339484	0.0199774	SLE (Finngen) || id:finngen_R11_SLE_FG	ASV_ASV013_Antecubitalfossa_Moist_KORAFF4 || id:ebi-SMB150-GCST90133169-1	TRUE	3.63606e-05	0.0975673	18.704
rs58510036	T	A	0.453467	-0.00802053	0.604839	0.653842	0.0437553	339484	0.854559	SLE (Finngen) || id:finngen_R11_SLE_FG	ASV_ASV013_Antecubitalfossa_Moist_KORAFF4 || id:ebi-SMB150-GCST90133169-1	TRUE	1.90685e-05	0.0982958	20.058
rs62247120	C	T	0.547043	0.0570132	0.836957	0.851019	0.0577578	339484	0.32359	SLE (Finngen) || id:finngen_R11_SLE_FG	ASV_ASV013_Antecubitalfossa_Moist_KORAFF4 || id:ebi-SMB150-GCST90133169-1	TRUE	4.43559e-05	0.0816732	16.1865
rs62415068	A	C	0.62477	-0.101063	0.83631	0.863641	0.0598268	339484	0.0911717	SLE (Finngen) || id:finngen_R11_SLE_FG	ASV_ASV013_Antecubitalfossa_Moist_KORAFF4 || id:ebi-SMB150-GCST90133169-1	TRUE	1.90084e-05	0.106871	19.8635
rs62450285	C	G	0.920506	-0.0270982	0.932432	0.957642	0.102145	339484	0.790786	SLE (Finngen) || id:finngen_R11_SLE_FG	ASV_ASV013_Antecubitalfossa_Moist_KORAFF4 || id:ebi-SMB150-GCST90133169-1	TRUE	1.17627e-05	0.106767	21.8738
rs6506495	C	G	-0.82624	0.128086	0.931319	0.929257	0.0801759	339484	0.11014	SLE (Finngen) || id:finngen_R11_SLE_FG	ASV_ASV013_Antecubitalfossa_Moist_KORAFF4 || id:ebi-SMB150-GCST90133169-1	TRUE	4.81417e-05	0.0873332	17.2242
rs7088683	C	G	-0.58545	-0.0148799	0.785294	0.859376	0.0591838	339484	0.80149	SLE (Finngen) || id:finngen_R11_SLE_FG	ASV_ASV013_Antecubitalfossa_Moist_KORAFF4 || id:ebi-SMB150-GCST90133169-1	TRUE	1.49505e-05	0.115581	21.9552
rs72776067	T	C	-0.843407	-0.0614614	0.933908	0.818166	0.0541137	339484	0.256048	SLE (Finngen) || id:finngen_R11_SLE_FG	ASV_ASV013_Antecubitalfossa_Moist_KORAFF4 || id:ebi-SMB150-GCST90133169-1	TRUE	3.86717e-05	0.0878127	16.5578
rs74458729	C	T	-0.672955	-0.0377324	0.873626	0.885677	0.0660051	339484	0.567552	SLE (Finngen) || id:finngen_R11_SLE_FG	ASV_ASV013_Antecubitalfossa_Moist_KORAFF4 || id:ebi-SMB150-GCST90133169-1	TRUE	1.22839e-05	0.0999964	19.9992
rs7577918	A	C	-0.455065	-0.00994212	0.674731	0.785198	0.0499913	339484	0.842359	SLE (Finngen) || id:finngen_R11_SLE_FG	ASV_ASV013_Antecubitalfossa_Moist_KORAFF4 || id:ebi-SMB150-GCST90133169-1	TRUE	1.89667e-05	0.0908972	18.3974
rs76224182	C	A	-0.88417	-0.26957	0.943548	0.969401	0.119896	339484	0.0245533	SLE (Finngen) || id:finngen_R11_SLE_FG	ASV_ASV013_Antecubitalfossa_Moist_KORAFF4 || id:ebi-SMB150-GCST90133169-1	TRUE	5.06653e-05	0.0832802	16.7156
rs7776384	T	C	-0.475258	0.024261	0.61828	0.812519	0.0529317	339484	0.646703	SLE (Finngen) || id:finngen_R11_SLE_FG	ASV_ASV013_Antecubitalfossa_Moist_KORAFF4 || id:ebi-SMB150-GCST90133169-1	TRUE	8.40083e-06	0.106615	21.9583
rs879959	T	C	-0.43313	0.027746	0.510753	0.406138	0.0420546	339484	0.509407	SLE (Finngen) || id:finngen_R11_SLE_FG	ASV_ASV013_Antecubitalfossa_Moist_KORAFF4 || id:ebi-SMB150-GCST90133169-1	TRUE	1.16176e-05	0.0937573	19.0361
rs9274983	T	C	-0.540581	0.0307803	0.765896	0.754464	0.0486406	339484	0.526857	SLE (Finngen) || id:finngen_R11_SLE_FG	ASV_ASV013_Antecubitalfossa_Moist_KORAFF4 || id:ebi-SMB150-GCST90133169-1	TRUE	4.3341e-06	0.104792	20.0172
rs10265709	T	C	-0.886918	-0.0916011	0.895833	0.920917	0.0763729	339484	0.230375	SLE (Finngen) || id:finngen_R11_SLE_FG	ASV_ASV019_Antecubitalfossa_Moist_KORAFF4 || id:ebi-SMB150-GCST90133170-1	TRUE	3.74416e-05	0.146809	20.3043
rs11116669	T	C	-0.852949	-0.0447362	0.901709	0.908004	0.0710296	339484	0.52881	SLE (Finngen) || id:finngen_R11_SLE_FG	ASV_ASV019_Antecubitalfossa_Moist_KORAFF4 || id:ebi-SMB150-GCST90133170-1	TRUE	1.02119e-05	0.12896	17.0261
rs115334231	G	A	-1.15388	0.0447894	0.939655	0.957324	0.102042	339484	0.660712	SLE (Finngen) || id:finngen_R11_SLE_FG	ASV_ASV019_Antecubitalfossa_Moist_KORAFF4 || id:ebi-SMB150-GCST90133170-1	TRUE	4.99614e-06	0.150995	20.2748
rs1159703	G	A	-0.59961	-0.0046513	0.623932	0.616635	0.0422967	339484	0.912435	SLE (Finngen) || id:finngen_R11_SLE_FG	ASV_ASV019_Antecubitalfossa_Moist_KORAFF4 || id:ebi-SMB150-GCST90133170-1	TRUE	2.90902e-06	0.168722	23.3412
rs11731091	G	A	-0.912384	0.00578367	0.889908	0.817907	0.0539347	339484	0.914603	SLE (Finngen) || id:finngen_R11_SLE_FG	ASV_ASV019_Antecubitalfossa_Moist_KORAFF4 || id:ebi-SMB150-GCST90133170-1	TRUE	1.81815e-05	0.163112	20.8546
rs12524191	C	A	-1.13838	-0.0840358	0.941176	0.845722	0.057842	339484	0.146266	SLE (Finngen) || id:finngen_R11_SLE_FG	ASV_ASV019_Antecubitalfossa_Moist_KORAFF4 || id:ebi-SMB150-GCST90133170-1	TRUE	5.75909e-06	0.143493	19.6013
rs13079706	T	G	0.564802	0.0446955	0.709821	0.728411	0.0462358	339484	0.333701	SLE (Finngen) || id:finngen_R11_SLE_FG	ASV_ASV019_Antecubitalfossa_Moist_KORAFF4 || id:ebi-SMB150-GCST90133170-1	TRUE	2.68627e-05	0.131413	16.6424
rs1868553	A	C	-0.76906	-0.0587429	0.816667	0.847755	0.0570049	339484	0.302781	SLE (Finngen) || id:finngen_R11_SLE_FG	ASV_ASV019_Antecubitalfossa_Moist_KORAFF4 || id:ebi-SMB150-GCST90133170-1	TRUE	4.04224e-07	0.177107	25.3966
rs2625205	A	G	-0.566599	0.0431792	0.673913	0.696747	0.0448697	339484	0.335887	SLE (Finngen) || id:finngen_R11_SLE_FG	ASV_ASV019_Antecubitalfossa_Moist_KORAFF4 || id:ebi-SMB150-GCST90133170-1	TRUE	3.7142e-05	0.141097	18.5632
rs34600300	G	A	0.596088	0.0222222	0.646552	0.628546	0.0424871	339484	0.600951	SLE (Finngen) || id:finngen_R11_SLE_FG	ASV_ASV019_Antecubitalfossa_Moist_KORAFF4 || id:ebi-SMB150-GCST90133170-1	TRUE	2.4443e-06	0.162397	22.1027
rs34794754	A	G	-0.608338	0.0291345	0.806034	0.781624	0.0507919	339484	0.566234	SLE (Finngen) || id:finngen_R11_SLE_FG	ASV_ASV019_Antecubitalfossa_Moist_KORAFF4 || id:ebi-SMB150-GCST90133170-1	TRUE	3.79609e-05	0.115717	14.918
rs35450601	G	A	-1.33393	-0.0196762	0.956897	0.924261	0.0776019	339484	0.799841	SLE (Finngen) || id:finngen_R11_SLE_FG	ASV_ASV019_Antecubitalfossa_Moist_KORAFF4 || id:ebi-SMB150-GCST90133170-1	TRUE	2.69772e-06	0.146782	19.6119
rs3829163	C	T	0.621703	0.0119707	0.729167	0.755638	0.047925	339484	0.802758	SLE (Finngen) || id:finngen_R11_SLE_FG	ASV_ASV019_Antecubitalfossa_Moist_KORAFF4 || id:ebi-SMB150-GCST90133170-1	TRUE	1.12154e-06	0.15266	21.2593
rs4726311	T	C	0.530744	0.0542002	0.704167	0.72478	0.0462746	339484	0.241489	SLE (Finngen) || id:finngen_R11_SLE_FG	ASV_ASV019_Antecubitalfossa_Moist_KORAFF4 || id:ebi-SMB150-GCST90133170-1	TRUE	1.32752e-05	0.117361	15.6899
rs557137	G	T	-0.773013	0.0703702	0.844828	0.805849	0.0521583	339484	0.177284	SLE (Finngen) || id:finngen_R11_SLE_FG	ASV_ASV019_Antecubitalfossa_Moist_KORAFF4 || id:ebi-SMB150-GCST90133170-1	TRUE	2.35233e-05	0.15667	21.1784
rs57575903	G	A	-0.565748	0.0169661	0.584034	0.530813	0.0412955	339484	0.681185	SLE (Finngen) || id:finngen_R11_SLE_FG	ASV_ASV019_Antecubitalfossa_Moist_KORAFF4 || id:ebi-SMB150-GCST90133170-1	TRUE	1.51081e-05	0.155515	21.5459
rs61001155	G	A	-0.594112	0.0503035	0.758333	0.781341	0.0500386	339484	0.314755	SLE (Finngen) || id:finngen_R11_SLE_FG	ASV_ASV019_Antecubitalfossa_Moist_KORAFF4 || id:ebi-SMB150-GCST90133170-1	TRUE	2.42349e-05	0.129373	17.5345
rs61538103	C	A	-0.990674	-0.106829	0.919643	0.863747	0.060134	339484	0.0756484	SLE (Finngen) || id:finngen_R11_SLE_FG	ASV_ASV019_Antecubitalfossa_Moist_KORAFF4 || id:ebi-SMB150-GCST90133170-1	TRUE	3.81001e-05	0.145056	18.6634
rs62141894	A	G	-0.668045	-0.0328516	0.818584	0.839758	0.0562034	339484	0.558875	SLE (Finngen) || id:finngen_R11_SLE_FG	ASV_ASV019_Antecubitalfossa_Moist_KORAFF4 || id:ebi-SMB150-GCST90133170-1	TRUE	1.95957e-05	0.13255	16.9613
rs62222044	A	G	-0.592413	-0.0101576	0.625	0.6378	0.0427694	339484	0.812271	SLE (Finngen) || id:finngen_R11_SLE_FG	ASV_ASV019_Antecubitalfossa_Moist_KORAFF4 || id:ebi-SMB150-GCST90133170-1	TRUE	1.00916e-05	0.164509	22.4468
rs6567274	G	T	-0.559129	0.0104232	0.6625	0.683911	0.044392	339484	0.814366	SLE (Finngen) || id:finngen_R11_SLE_FG	ASV_ASV019_Antecubitalfossa_Moist_KORAFF4 || id:ebi-SMB150-GCST90133170-1	TRUE	2.08722e-05	0.139802	19.1778
rs6822546	C	T	-0.63258	-0.0306839	0.682203	0.775572	0.0494499	339484	0.534926	SLE (Finngen) || id:finngen_R11_SLE_FG	ASV_ASV019_Antecubitalfossa_Moist_KORAFF4 || id:ebi-SMB150-GCST90133170-1	TRUE	3.36593e-06	0.17351	24.3526
rs71636314	G	A	-1.01199	-0.119742	0.927928	0.938349	0.087208	339484	0.169732	SLE (Finngen) || id:finngen_R11_SLE_FG	ASV_ASV019_Antecubitalfossa_Moist_KORAFF4 || id:ebi-SMB150-GCST90133170-1	TRUE	3.54253e-05	0.136982	17.301
rs7166229	C	T	-0.553118	0.00910154	0.609244	0.628049	0.0425847	339484	0.830759	SLE (Finngen) || id:finngen_R11_SLE_FG	ASV_ASV019_Antecubitalfossa_Moist_KORAFF4 || id:ebi-SMB150-GCST90133170-1	TRUE	3.90026e-05	0.145668	19.949
rs7222995	C	A	-0.882048	-0.0375991	0.913636	0.940086	0.0869309	339484	0.665365	SLE (Finngen) || id:finngen_R11_SLE_FG	ASV_ASV019_Antecubitalfossa_Moist_KORAFF4 || id:ebi-SMB150-GCST90133170-1	TRUE	4.31773e-05	0.122777	15.1159
rs73003149	T	C	-1.05721	0.0649211	0.929825	0.941579	0.0884113	339484	0.462761	SLE (Finngen) || id:finngen_R11_SLE_FG	ASV_ASV019_Antecubitalfossa_Moist_KORAFF4 || id:ebi-SMB150-GCST90133170-1	TRUE	4.38557e-05	0.14586	19.126
rs73044338	C	T	-0.964747	-0.0504081	0.884615	0.869101	0.0615437	339484	0.412752	SLE (Finngen) || id:finngen_R11_SLE_FG	ASV_ASV019_Antecubitalfossa_Moist_KORAFF4 || id:ebi-SMB150-GCST90133170-1	TRUE	3.9755e-06	0.190003	26.9758
rs75356640	A	G	-0.989004	0.0194126	0.925926	0.874658	0.0631868	339484	0.758672	SLE (Finngen) || id:finngen_R11_SLE_FG	ASV_ASV019_Antecubitalfossa_Moist_KORAFF4 || id:ebi-SMB150-GCST90133170-1	TRUE	1.90094e-05	0.134174	16.4264
rs76129207	C	T	-1.10525	0.0879467	0.92437	0.908539	0.0714903	339484	0.218626	SLE (Finngen) || id:finngen_R11_SLE_FG	ASV_ASV019_Antecubitalfossa_Moist_KORAFF4 || id:ebi-SMB150-GCST90133170-1	TRUE	5.16452e-06	0.170803	24.1004
rs7660872	C	T	-0.621537	0.0428489	0.695833	0.759025	0.0483827	339484	0.37582	SLE (Finngen) || id:finngen_R11_SLE_FG	ASV_ASV019_Antecubitalfossa_Moist_KORAFF4 || id:ebi-SMB150-GCST90133170-1	TRUE	4.58128e-06	0.163524	23.068
rs79245740	T	A	-1.26607	-0.00495058	0.952174	0.915897	0.0748801	339484	0.947287	SLE (Finngen) || id:finngen_R11_SLE_FG	ASV_ASV019_Antecubitalfossa_Moist_KORAFF4 || id:ebi-SMB150-GCST90133170-1	TRUE	3.56837e-05	0.145991	19.3172
rs8021656	C	G	0.60238	0.0643953	0.630252	0.698001	0.0445832	339484	0.148631	SLE (Finngen) || id:finngen_R11_SLE_FG	ASV_ASV019_Antecubitalfossa_Moist_KORAFF4 || id:ebi-SMB150-GCST90133170-1	TRUE	5.89899e-06	0.169119	23.8143
rs8040668	A	G	-0.556593	0.0404739	0.65	0.617862	0.0423656	339484	0.339402	SLE (Finngen) || id:finngen_R11_SLE_FG	ASV_ASV019_Antecubitalfossa_Moist_KORAFF4 || id:ebi-SMB150-GCST90133170-1	TRUE	4.51894e-05	0.140957	19.3621
rs847058	A	T	0.558836	-0.0082455	0.610169	0.6277	0.0427457	339484	0.84704	SLE (Finngen) || id:finngen_R11_SLE_FG	ASV_ASV019_Antecubitalfossa_Moist_KORAFF4 || id:ebi-SMB150-GCST90133170-1	TRUE	1.01171e-05	0.148568	20.241
rs1006566	A	C	0.595119	-0.0676128	0.538462	0.472523	0.0412032	339484	0.100806	SLE (Finngen) || id:finngen_R11_SLE_FG	ASV_ASV037_Antecubitalfossa_Moist_KORAFF4 || id:ebi-SMB150-GCST90133171-1	TRUE	5.42356e-06	0.176035	21.7917
rs10115981	T	A	-1.28361	0.0332933	0.946078	0.917463	0.075566	339484	0.659512	SLE (Finngen) || id:finngen_R11_SLE_FG	ASV_ASV037_Antecubitalfossa_Moist_KORAFF4 || id:ebi-SMB150-GCST90133171-1	TRUE	3.11807e-05	0.168106	20.2076
rs11035397	T	C	0.671081	-0.00521084	0.816832	0.904607	0.0701316	339484	0.940771	SLE (Finngen) || id:finngen_R11_SLE_FG	ASV_ASV037_Antecubitalfossa_Moist_KORAFF4 || id:ebi-SMB150-GCST90133171-1	TRUE	3.38173e-05	0.13476	15.4192
rs11158345	T	C	-0.736969	-0.00373716	0.831731	0.81778	0.0533335	339484	0.944137	SLE (Finngen) || id:finngen_R11_SLE_FG	ASV_ASV037_Antecubitalfossa_Moist_KORAFF4 || id:ebi-SMB150-GCST90133171-1	TRUE	3.41635e-05	0.152025	18.2866
rs113611024	A	G	-0.859199	0.000404598	0.792079	0.869499	0.0608261	339484	0.994693	SLE (Finngen) || id:finngen_R11_SLE_FG	ASV_ASV037_Antecubitalfossa_Moist_KORAFF4 || id:ebi-SMB150-GCST90133171-1	TRUE	3.34157e-07	0.243155	31.8063
rs11686668	C	T	-1.13925	0.0255466	0.932039	0.937212	0.0857635	339484	0.765801	SLE (Finngen) || id:finngen_R11_SLE_FG	ASV_ASV037_Antecubitalfossa_Moist_KORAFF4 || id:ebi-SMB150-GCST90133171-1	TRUE	2.86978e-06	0.164422	19.8744
rs11836059	A	G	0.632348	-0.0189577	0.747573	0.700948	0.0451149	339484	0.674334	SLE (Finngen) || id:finngen_R11_SLE_FG	ASV_ASV037_Antecubitalfossa_Moist_KORAFF4 || id:ebi-SMB150-GCST90133171-1	TRUE	4.45911e-06	0.150915	17.9516
rs12741051	G	A	-0.932655	-0.0525632	0.898058	0.894073	0.0666655	339484	0.430427	SLE (Finngen) || id:finngen_R11_SLE_FG	ASV_ASV037_Antecubitalfossa_Moist_KORAFF4 || id:ebi-SMB150-GCST90133171-1	TRUE	9.17121e-06	0.159268	19.1334
rs13102513	C	A	-0.74382	0.0158619	0.735577	0.732417	0.0465304	339484	0.733184	SLE (Finngen) || id:finngen_R11_SLE_FG	ASV_ASV037_Antecubitalfossa_Moist_KORAFF4 || id:ebi-SMB150-GCST90133171-1	TRUE	2.56988e-06	0.215225	27.9736
rs1602214	A	T	0.588328	-0.0351895	0.629808	0.651806	0.0431176	339484	0.414427	SLE (Finngen) || id:finngen_R11_SLE_FG	ASV_ASV037_Antecubitalfossa_Moist_KORAFF4 || id:ebi-SMB150-GCST90133171-1	TRUE	1.44391e-05	0.1614	19.6313
rs17494629	T	G	-0.734726	-0.0130411	0.759615	0.737797	0.0467935	339484	0.78048	SLE (Finngen) || id:finngen_R11_SLE_FG	ASV_ASV037_Antecubitalfossa_Moist_KORAFF4 || id:ebi-SMB150-GCST90133171-1	TRUE	7.07559e-06	0.197143	25.0463
rs1972832	G	C	-0.638576	0.0082809	0.764423	0.794995	0.0516051	339484	0.872514	SLE (Finngen) || id:finngen_R11_SLE_FG	ASV_ASV037_Antecubitalfossa_Moist_KORAFF4 || id:ebi-SMB150-GCST90133171-1	TRUE	2.65625e-05	0.146866	17.5592
rs2007940	T	C	-0.716051	-0.0135589	0.836538	0.854526	0.0582095	339484	0.815814	SLE (Finngen) || id:finngen_R11_SLE_FG	ASV_ASV037_Antecubitalfossa_Moist_KORAFF4 || id:ebi-SMB150-GCST90133171-1	TRUE	3.53696e-05	0.140223	16.6354
rs207883	C	T	-0.812483	-0.0192378	0.831731	0.916465	0.0738955	339484	0.794603	SLE (Finngen) || id:finngen_R11_SLE_FG	ASV_ASV037_Antecubitalfossa_Moist_KORAFF4 || id:ebi-SMB150-GCST90133171-1	TRUE	3.75775e-06	0.184776	23.119
rs235347	A	G	-1.35876	0.0902796	0.950495	0.951331	0.0955932	339484	0.344958	SLE (Finngen) || id:finngen_R11_SLE_FG	ASV_ASV037_Antecubitalfossa_Moist_KORAFF4 || id:ebi-SMB150-GCST90133171-1	TRUE	1.0516e-05	0.173747	20.818
rs240113	A	G	-0.609477	0.0414588	0.509615	0.526506	0.0412109	339484	0.314408	SLE (Finngen) || id:finngen_R11_SLE_FG	ASV_ASV037_Antecubitalfossa_Moist_KORAFF4 || id:ebi-SMB150-GCST90133171-1	TRUE	6.4732e-06	0.185662	23.2551
rs2518581	G	A	-0.624356	-0.0484414	0.737864	0.775262	0.0493931	339484	0.326725	SLE (Finngen) || id:finngen_R11_SLE_FG	ASV_ASV037_Antecubitalfossa_Moist_KORAFF4 || id:ebi-SMB150-GCST90133171-1	TRUE	1.91333e-05	0.150799	17.9353
rs2711977	T	A	0.578238	-0.105924	0.671569	0.58188	0.0417183	339484	0.0111163	SLE (Finngen) || id:finngen_R11_SLE_FG	ASV_ASV037_Antecubitalfossa_Moist_KORAFF4 || id:ebi-SMB150-GCST90133171-1	TRUE	3.52267e-05	0.147495	17.3014
rs35714889	C	A	-0.743138	0.0286104	0.81068	0.808275	0.0521494	339484	0.583264	SLE (Finngen) || id:finngen_R11_SLE_FG	ASV_ASV037_Antecubitalfossa_Moist_KORAFF4 || id:ebi-SMB150-GCST90133171-1	TRUE	2.16265e-05	0.169518	20.6161
rs4531519	A	T	0.591336	0.0619633	0.593137	0.62557	0.0425106	339484	0.144952	SLE (Finngen) || id:finngen_R11_SLE_FG	ASV_ASV037_Antecubitalfossa_Moist_KORAFF4 || id:ebi-SMB150-GCST90133171-1	TRUE	3.98598e-05	0.168773	20.304
rs4633100	T	C	-0.544451	0.0672328	0.504902	0.58224	0.0417504	339484	0.107321	SLE (Finngen) || id:finngen_R11_SLE_FG	ASV_ASV037_Antecubitalfossa_Moist_KORAFF4 || id:ebi-SMB150-GCST90133171-1	TRUE	3.91964e-05	0.148199	17.3983
rs4896431	A	G	-0.545678	-0.0196823	0.644231	0.541271	0.0412226	339484	0.633032	SLE (Finngen) || id:finngen_R11_SLE_FG	ASV_ASV037_Antecubitalfossa_Moist_KORAFF4 || id:ebi-SMB150-GCST90133171-1	TRUE	3.49161e-05	0.136494	16.1231
rs55821327	A	G	0.835571	-0.0426414	0.759804	0.786347	0.0504913	339484	0.398373	SLE (Finngen) || id:finngen_R11_SLE_FG	ASV_ASV037_Antecubitalfossa_Moist_KORAFF4 || id:ebi-SMB150-GCST90133171-1	TRUE	1.95666e-06	0.254838	34.199
rs55924707	G	A	1.18748	0.00793085	0.936275	0.950635	0.0947004	339484	0.933258	SLE (Finngen) || id:finngen_R11_SLE_FG	ASV_ASV037_Antecubitalfossa_Moist_KORAFF4 || id:ebi-SMB150-GCST90133171-1	TRUE	3.14008e-05	0.168266	20.2307
rs600610	T	G	-0.679751	-0.0411827	0.769231	0.676728	0.0443021	339484	0.352585	SLE (Finngen) || id:finngen_R11_SLE_FG	ASV_ASV037_Antecubitalfossa_Moist_KORAFF4 || id:ebi-SMB150-GCST90133171-1	TRUE	2.3442e-05	0.164046	20.0162
rs62168465	C	T	-1.0638	0.0306414	0.918269	0.894163	0.0671937	339484	0.648379	SLE (Finngen) || id:finngen_R11_SLE_FG	ASV_ASV037_Antecubitalfossa_Moist_KORAFF4 || id:ebi-SMB150-GCST90133171-1	TRUE	7.06633e-06	0.169866	20.8718
rs66831123	C	T	-1.17441	-0.0401108	0.920792	0.873537	0.0632129	339484	0.525732	SLE (Finngen) || id:finngen_R11_SLE_FG	ASV_ASV037_Antecubitalfossa_Moist_KORAFF4 || id:ebi-SMB150-GCST90133171-1	TRUE	1.17239e-06	0.201187	24.9338
rs77060687	G	C	-1.15204	-0.0415195	0.921569	0.872015	0.0620052	339484	0.503104	SLE (Finngen) || id:finngen_R11_SLE_FG	ASV_ASV037_Antecubitalfossa_Moist_KORAFF4 || id:ebi-SMB150-GCST90133171-1	TRUE	1.0736e-05	0.191859	23.7408
rs7897526	T	C	-0.646953	0.0416827	0.735577	0.785354	0.050158	339484	0.405958	SLE (Finngen) || id:finngen_R11_SLE_FG	ASV_ASV037_Antecubitalfossa_Moist_KORAFF4 || id:ebi-SMB150-GCST90133171-1	TRUE	2.12343e-05	0.162818	19.8374
rs79197205	G	A	-1.50229	0.0442022	0.961538	0.911826	0.0722791	339484	0.540837	SLE (Finngen) || id:finngen_R11_SLE_FG	ASV_ASV037_Antecubitalfossa_Moist_KORAFF4 || id:ebi-SMB150-GCST90133171-1	TRUE	2.14152e-05	0.166929	20.4385
rs79666361	C	T	-0.885514	0.0120411	0.889423	0.888309	0.0653597	339484	0.853835	SLE (Finngen) || id:finngen_R11_SLE_FG	ASV_ASV037_Antecubitalfossa_Moist_KORAFF4 || id:ebi-SMB150-GCST90133171-1	TRUE	4.05407e-05	0.154239	18.6014
rs8104771	C	T	0.557216	-0.0818271	0.480769	0.563927	0.0415589	339484	0.0489598	SLE (Finngen) || id:finngen_R11_SLE_FG	ASV_ASV037_Antecubitalfossa_Moist_KORAFF4 || id:ebi-SMB150-GCST90133171-1	TRUE	2.29842e-05	0.155015	18.7122
rs9387989	A	G	-0.618652	0.0434835	0.548544	0.541301	0.0412584	339484	0.291915	SLE (Finngen) || id:finngen_R11_SLE_FG	ASV_ASV037_Antecubitalfossa_Moist_KORAFF4 || id:ebi-SMB150-GCST90133171-1	TRUE	1.54963e-05	0.189562	23.6239
rs9812668	C	T	-0.805516	-0.0290833	0.849515	0.799482	0.0512311	339484	0.570247	SLE (Finngen) || id:finngen_R11_SLE_FG	ASV_ASV037_Antecubitalfossa_Moist_KORAFF4 || id:ebi-SMB150-GCST90133171-1	TRUE	3.49999e-05	0.165899	20.0884
rs10144764	A	G	-0.372915	0.130959	0.712838	0.760881	0.0486007	339484	0.00704742	SLE (Finngen) || id:finngen_R11_SLE_FG	ASV_ASV002_Antecubitalfossa_Moist_KORAFF4 || id:ebi-SMB150-GCST90133172-1	TRUE	4.97157e-05	0.0569334	17.7489
rs10952110	T	G	0.358213	0.0340074	0.526882	0.556388	0.0414819	339484	0.412322	SLE (Finngen) || id:finngen_R11_SLE_FG	ASV_ASV002_Antecubitalfossa_Moist_KORAFF4 || id:ebi-SMB150-GCST90133172-1	TRUE	3.86458e-05	0.0639728	18.9316
rs11127297	T	C	0.385411	-0.0317772	0.768707	0.751014	0.0475084	339484	0.503575	SLE (Finngen) || id:finngen_R11_SLE_FG	ASV_ASV002_Antecubitalfossa_Moist_KORAFF4 || id:ebi-SMB150-GCST90133172-1	TRUE	4.05997e-05	0.0528204	16.2837
rs11154080	T	C	0.711509	0.0690644	0.935216	0.95224	0.0967116	339484	0.475148	SLE (Finngen) || id:finngen_R11_SLE_FG	ASV_ASV002_Antecubitalfossa_Moist_KORAFF4 || id:ebi-SMB150-GCST90133172-1	TRUE	1.57822e-05	0.0613438	19.5405
rs11251563	G	A	-0.406327	0.0139888	0.481034	0.547238	0.0412136	339484	0.734292	SLE (Finngen) || id:finngen_R11_SLE_FG	ASV_ASV002_Antecubitalfossa_Moist_KORAFF4 || id:ebi-SMB150-GCST90133172-1	TRUE	8.24129e-07	0.0824319	25.8732
rs12705026	G	A	0.517801	0.100669	0.868333	0.830634	0.0552473	339484	0.0684305	SLE (Finngen) || id:finngen_R11_SLE_FG	ASV_ASV002_Antecubitalfossa_Moist_KORAFF4 || id:ebi-SMB150-GCST90133172-1	TRUE	2.32296e-05	0.0613082	19.4631
rs12723798	C	T	0.430899	-0.0976982	0.739203	0.761663	0.0481169	339484	0.0423126	SLE (Finngen) || id:finngen_R11_SLE_FG	ASV_ASV002_Antecubitalfossa_Moist_KORAFF4 || id:ebi-SMB150-GCST90133172-1	TRUE	1.67881e-05	0.0715893	23.0558
rs1464368	G	A	0.484605	-0.0312947	0.699336	0.753251	0.0478327	339484	0.512949	SLE (Finngen) || id:finngen_R11_SLE_FG	ASV_ASV002_Antecubitalfossa_Moist_KORAFF4 || id:ebi-SMB150-GCST90133172-1	TRUE	1.98302e-07	0.0987584	32.7645
rs148106662	G	A	0.557184	-0.0935794	0.870438	0.800283	0.05142	339484	0.0687733	SLE (Finngen) || id:finngen_R11_SLE_FG	ASV_ASV002_Antecubitalfossa_Moist_KORAFF4 || id:ebi-SMB150-GCST90133172-1	TRUE	3.39863e-05	0.0700232	20.4804
rs1649105	C	T	-0.419789	-0.0230677	0.771898	0.726656	0.0463275	339484	0.618535	SLE (Finngen) || id:finngen_R11_SLE_FG	ASV_ASV002_Antecubitalfossa_Moist_KORAFF4 || id:ebi-SMB150-GCST90133172-1	TRUE	4.08951e-05	0.0620557	17.9959
rs16917244	C	T	0.477407	0.068168	0.850515	0.776683	0.0497988	339484	0.171041	SLE (Finngen) || id:finngen_R11_SLE_FG	ASV_ASV002_Antecubitalfossa_Moist_KORAFF4 || id:ebi-SMB150-GCST90133172-1	TRUE	3.86469e-05	0.0579544	17.7792
rs1900475	G	T	-0.481326	0.0249722	0.842193	0.836405	0.0557498	339484	0.654201	SLE (Finngen) || id:finngen_R11_SLE_FG	ASV_ASV002_Antecubitalfossa_Moist_KORAFF4 || id:ebi-SMB150-GCST90133172-1	TRUE	3.13398e-05	0.0615812	19.6211
rs1944154	T	C	-0.559389	0.0239872	0.89701	0.929821	0.0802058	339484	0.764887	SLE (Finngen) || id:finngen_R11_SLE_FG	ASV_ASV002_Antecubitalfossa_Moist_KORAFF4 || id:ebi-SMB150-GCST90133172-1	TRUE	2.50158e-05	0.0578162	18.3478
rs202468	A	G	-0.353969	-0.00142572	0.564516	0.526025	0.0415277	339484	0.972613	SLE (Finngen) || id:finngen_R11_SLE_FG	ASV_ASV002_Antecubitalfossa_Moist_KORAFF4 || id:ebi-SMB150-GCST90133172-1	TRUE	2.22305e-05	0.061604	18.1845
rs2098862	C	T	-0.479129	0.0854386	0.856667	0.872263	0.0618148	339484	0.166919	SLE (Finngen) || id:finngen_R11_SLE_FG	ASV_ASV002_Antecubitalfossa_Moist_KORAFF4 || id:ebi-SMB150-GCST90133172-1	TRUE	4.90318e-05	0.0563759	17.8037
rs2368517	T	C	-0.425876	0.020865	0.792929	0.834231	0.0551542	339484	0.705206	SLE (Finngen) || id:finngen_R11_SLE_FG	ASV_ASV002_Antecubitalfossa_Moist_KORAFF4 || id:ebi-SMB150-GCST90133172-1	TRUE	3.06075e-05	0.0595594	18.6828
rs2946385	G	T	0.340052	-0.0260752	0.564784	0.719197	0.0460543	339484	0.571269	SLE (Finngen) || id:finngen_R11_SLE_FG	ASV_ASV002_Antecubitalfossa_Moist_KORAFF4 || id:ebi-SMB150-GCST90133172-1	TRUE	2.2029e-05	0.0568469	18.0217
rs3101208	G	A	-0.355266	-0.016859	0.552542	0.54902	0.0413064	339484	0.683167	SLE (Finngen) || id:finngen_R11_SLE_FG	ASV_ASV002_Antecubitalfossa_Moist_KORAFF4 || id:ebi-SMB150-GCST90133172-1	TRUE	4.80143e-05	0.06241	19.5033
rs358345	A	C	-0.362387	-0.00389213	0.698305	0.776085	0.0492039	339484	0.936951	SLE (Finngen) || id:finngen_R11_SLE_FG	ASV_ASV002_Antecubitalfossa_Moist_KORAFF4 || id:ebi-SMB150-GCST90133172-1	TRUE	2.24694e-05	0.0553337	17.1624
rs36120952	G	A	-0.479484	-0.043215	0.860465	0.860058	0.0592329	339484	0.465648	SLE (Finngen) || id:finngen_R11_SLE_FG	ASV_ASV002_Antecubitalfossa_Moist_KORAFF4 || id:ebi-SMB150-GCST90133172-1	TRUE	2.86454e-05	0.0552071	17.4715
rs3806475	A	G	-0.566506	0.0166021	0.881533	0.826703	0.0547946	339484	0.7619	SLE (Finngen) || id:finngen_R11_SLE_FG	ASV_ASV002_Antecubitalfossa_Moist_KORAFF4 || id:ebi-SMB150-GCST90133172-1	TRUE	1.23212e-05	0.0670309	20.4764
rs3845789	T	G	-0.56417	0.0221514	0.898333	0.915451	0.0742969	339484	0.765591	SLE (Finngen) || id:finngen_R11_SLE_FG	ASV_ASV002_Antecubitalfossa_Moist_KORAFF4 || id:ebi-SMB150-GCST90133172-1	TRUE	3.49672e-05	0.0581388	18.3948
rs3916662	A	G	0.375195	0.00311111	0.589527	0.602645	0.0421222	339484	0.941122	SLE (Finngen) || id:finngen_R11_SLE_FG	ASV_ASV002_Antecubitalfossa_Moist_KORAFF4 || id:ebi-SMB150-GCST90133172-1	TRUE	9.30734e-06	0.0681291	21.4944
rs4379103	C	T	-0.641002	-0.118799	0.916096	0.876022	0.0627412	339484	0.0582935	SLE (Finngen) || id:finngen_R11_SLE_FG	ASV_ASV002_Antecubitalfossa_Moist_KORAFF4 || id:ebi-SMB150-GCST90133172-1	TRUE	1.85869e-05	0.0631644	19.5527
rs494078	G	C	0.406909	0.0621114	0.700997	0.672319	0.0438784	339484	0.156912	SLE (Finngen) || id:finngen_R11_SLE_FG	ASV_ASV002_Antecubitalfossa_Moist_KORAFF4 || id:ebi-SMB150-GCST90133172-1	TRUE	4.5148e-06	0.0694092	22.3013
rs514802	C	T	-0.368381	0.00873287	0.616667	0.707071	0.0452041	339484	0.846812	SLE (Finngen) || id:finngen_R11_SLE_FG	ASV_ASV002_Antecubitalfossa_Moist_KORAFF4 || id:ebi-SMB150-GCST90133172-1	TRUE	4.96691e-06	0.064158	20.4298
rs537930	G	T	0.390208	0.0739396	0.745675	0.77202	0.0488108	339484	0.129818	SLE (Finngen) || id:finngen_R11_SLE_FG	ASV_ASV002_Antecubitalfossa_Moist_KORAFF4 || id:ebi-SMB150-GCST90133172-1	TRUE	3.05354e-05	0.0577513	17.5905
rs58019888	A	G	0.364662	-0.0127364	0.637363	0.592594	0.0418967	339484	0.761132	SLE (Finngen) || id:finngen_R11_SLE_FG	ASV_ASV002_Antecubitalfossa_Moist_KORAFF4 || id:ebi-SMB150-GCST90133172-1	TRUE	3.13361e-05	0.061471	17.7497
rs61864821	C	T	-0.461332	-0.0396767	0.831081	0.876766	0.0623903	339484	0.524814	SLE (Finngen) || id:finngen_R11_SLE_FG	ASV_ASV002_Antecubitalfossa_Moist_KORAFF4 || id:ebi-SMB150-GCST90133172-1	TRUE	2.79619e-05	0.0597557	18.6847
rs62070704	C	T	0.665465	-0.0277369	0.907718	0.911593	0.0724011	339484	0.701646	SLE (Finngen) || id:finngen_R11_SLE_FG	ASV_ASV002_Antecubitalfossa_Moist_KORAFF4 || id:ebi-SMB150-GCST90133172-1	TRUE	6.3559e-06	0.0741905	23.7202
rs6592594	C	T	-0.370804	0.0444411	0.647887	0.580149	0.041807	339484	0.287779	SLE (Finngen) || id:finngen_R11_SLE_FG	ASV_ASV002_Antecubitalfossa_Moist_KORAFF4 || id:ebi-SMB150-GCST90133172-1	TRUE	1.00474e-05	0.0627335	18.8749
rs6774757	C	T	0.459044	-0.0146379	0.84	0.789676	0.0505848	339484	0.772296	SLE (Finngen) || id:finngen_R11_SLE_FG	ASV_ASV002_Antecubitalfossa_Moist_KORAFF4 || id:ebi-SMB150-GCST90133172-1	TRUE	3.34714e-05	0.0566418	17.8927
rs6854252	G	C	0.393762	-0.0495613	0.689831	0.685656	0.0444083	339484	0.264406	SLE (Finngen) || id:finngen_R11_SLE_FG	ASV_ASV002_Antecubitalfossa_Moist_KORAFF4 || id:ebi-SMB150-GCST90133172-1	TRUE	1.28004e-05	0.0663496	20.822
rs6871641	A	G	0.733047	-0.0533879	0.94708	0.93334	0.0824178	339484	0.517133	SLE (Finngen) || id:finngen_R11_SLE_FG	ASV_ASV002_Antecubitalfossa_Moist_KORAFF4 || id:ebi-SMB150-GCST90133172-1	TRUE	4.81357e-05	0.053864	15.4851
rs7239720	A	G	0.355264	0.00281356	0.573129	0.539211	0.0415168	339484	0.945969	SLE (Finngen) || id:finngen_R11_SLE_FG	ASV_ASV002_Antecubitalfossa_Moist_KORAFF4 || id:ebi-SMB150-GCST90133172-1	TRUE	2.04142e-05	0.0617563	19.2198
rs72945426	T	C	-0.576973	-0.1015	0.889273	0.918066	0.0749727	339484	0.175793	SLE (Finngen) || id:finngen_R11_SLE_FG	ASV_ASV002_Antecubitalfossa_Moist_KORAFF4 || id:ebi-SMB150-GCST90133172-1	TRUE	3.42731e-05	0.0655585	20.1353
rs7662217	T	C	0.499387	0.00191706	0.857627	0.912006	0.0727735	339484	0.978984	SLE (Finngen) || id:finngen_R11_SLE_FG	ASV_ASV002_Antecubitalfossa_Moist_KORAFF4 || id:ebi-SMB150-GCST90133172-1	TRUE	2.84141e-05	0.0609019	19.0015
rs77619559	T	G	-0.379134	-0.0141865	0.611511	0.584252	0.0417815	339484	0.734203	SLE (Finngen) || id:finngen_R11_SLE_FG	ASV_ASV002_Antecubitalfossa_Moist_KORAFF4 || id:ebi-SMB150-GCST90133172-1	TRUE	2.93113e-05	0.0682967	20.2316
rs7768847	A	G	-0.381249	-0.0216006	0.671986	0.689771	0.0446349	339484	0.628429	SLE (Finngen) || id:finngen_R11_SLE_FG	ASV_ASV002_Antecubitalfossa_Moist_KORAFF4 || id:ebi-SMB150-GCST90133172-1	TRUE	6.73773e-06	0.0640765	19.1698
rs79425770	G	T	-0.5744	0.040103	0.898955	0.815812	0.0536135	339484	0.454459	SLE (Finngen) || id:finngen_R11_SLE_FG	ASV_ASV002_Antecubitalfossa_Moist_KORAFF4 || id:ebi-SMB150-GCST90133172-1	TRUE	2.00016e-05	0.0599394	18.1719
rs80288039	T	C	-0.67826	-0.0170517	0.930743	0.945609	0.0900939	339484	0.849884	SLE (Finngen) || id:finngen_R11_SLE_FG	ASV_ASV002_Antecubitalfossa_Moist_KORAFF4 || id:ebi-SMB150-GCST90133172-1	TRUE	1.66953e-05	0.0593082	18.5359
rs8035173	A	G	-0.370948	0.0208773	0.628676	0.575336	0.0417492	339484	0.617031	SLE (Finngen) || id:finngen_R11_SLE_FG	ASV_ASV002_Antecubitalfossa_Moist_KORAFF4 || id:ebi-SMB150-GCST90133172-1	TRUE	1.12517e-05	0.0642446	18.537
rs8046333	C	A	0.361232	-0.0434091	0.539867	0.562851	0.0415426	339484	0.296055	SLE (Finngen) || id:finngen_R11_SLE_FG	ASV_ASV002_Antecubitalfossa_Moist_KORAFF4 || id:ebi-SMB150-GCST90133172-1	TRUE	2.44541e-05	0.0648294	20.7277
rs9456642	A	G	-0.382912	0.00635825	0.771667	0.7591	0.0480701	339484	0.894771	SLE (Finngen) || id:finngen_R11_SLE_FG	ASV_ASV002_Antecubitalfossa_Moist_KORAFF4 || id:ebi-SMB150-GCST90133172-1	TRUE	4.6559e-05	0.0516687	16.2362
rs10800968	T	G	-0.435723	0.0244699	0.802326	0.83226	0.0550008	339484	0.656392	SLE (Finngen) || id:finngen_R11_SLE_FG	ASV_ASV003_Antecubitalfossa_Moist_KORAFF4 || id:ebi-SMB150-GCST90133173-1	TRUE	4.3914e-05	0.0602215	16.4046
rs10898514	A	G	0.742694	-0.101826	0.936293	0.958901	0.102617	339484	0.321055	SLE (Finngen) || id:finngen_R11_SLE_FG	ASV_ASV003_Antecubitalfossa_Moist_KORAFF4 || id:ebi-SMB150-GCST90133173-1	TRUE	1.2563e-05	0.0658031	18.1026
rs1104546	A	G	0.393917	-0.00916184	0.626	0.540932	0.0412275	339484	0.824137	SLE (Finngen) || id:finngen_R11_SLE_FG	ASV_ASV003_Antecubitalfossa_Moist_KORAFF4 || id:ebi-SMB150-GCST90133173-1	TRUE	3.93661e-05	0.0726582	19.4311
rs11776355	C	T	-0.47481	0.00364611	0.767782	0.710799	0.0454928	339484	0.93612	SLE (Finngen) || id:finngen_R11_SLE_FG	ASV_ASV003_Antecubitalfossa_Moist_KORAFF4 || id:ebi-SMB150-GCST90133173-1	TRUE	1.06032e-05	0.0803903	20.718
rs11779071	G	C	-0.438093	0.0431797	0.782609	0.770914	0.0493607	339484	0.381695	SLE (Finngen) || id:finngen_R11_SLE_FG	ASV_ASV003_Antecubitalfossa_Moist_KORAFF4 || id:ebi-SMB150-GCST90133173-1	TRUE	3.02002e-05	0.0653055	17.5369
rs12634139	T	C	-0.630354	0.0342147	0.827731	0.789452	0.051174	339484	0.503753	SLE (Finngen) || id:finngen_R11_SLE_FG	ASV_ASV003_Antecubitalfossa_Moist_KORAFF4 || id:ebi-SMB150-GCST90133173-1	TRUE	2.99326e-07	0.113317	30.1605
rs13298785	A	G	0.481244	0.01935	0.850775	0.8599	0.0590518	339484	0.743154	SLE (Finngen) || id:finngen_R11_SLE_FG	ASV_ASV003_Antecubitalfossa_Moist_KORAFF4 || id:ebi-SMB150-GCST90133173-1	TRUE	4.35904e-05	0.0588053	15.9947
rs1550270	T	C	-0.383946	-0.0368006	0.658301	0.725219	0.0458342	339484	0.422029	SLE (Finngen) || id:finngen_R11_SLE_FG	ASV_ASV003_Antecubitalfossa_Moist_KORAFF4 || id:ebi-SMB150-GCST90133173-1	TRUE	3.6483e-05	0.066319	18.2546
rs17049179	T	C	-0.647215	0.0172228	0.914397	0.934347	0.0834457	339484	0.836482	SLE (Finngen) || id:finngen_R11_SLE_FG	ASV_ASV003_Antecubitalfossa_Moist_KORAFF4 || id:ebi-SMB150-GCST90133173-1	TRUE	3.43522e-05	0.0655771	17.8957
rs2246635	G	A	0.393033	-0.0586992	0.535294	0.542224	0.0413374	339484	0.155607	SLE (Finngen) || id:finngen_R11_SLE_FG	ASV_ASV003_Antecubitalfossa_Moist_KORAFF4 || id:ebi-SMB150-GCST90133173-1	TRUE	2.28787e-05	0.0768525	21.0624
rs2331364	A	G	-0.345134	0.0176371	0.557915	0.614688	0.0422621	339484	0.67644	SLE (Finngen) || id:finngen_R11_SLE_FG	ASV_ASV003_Antecubitalfossa_Moist_KORAFF4 || id:ebi-SMB150-GCST90133173-1	TRUE	3.90793e-05	0.0587596	16.0439
rs237303	A	T	-0.497874	-0.0983253	0.789575	0.810054	0.0525178	339484	0.0611758	SLE (Finngen) || id:finngen_R11_SLE_FG	ASV_ASV003_Antecubitalfossa_Moist_KORAFF4 || id:ebi-SMB150-GCST90133173-1	TRUE	4.31508e-06	0.0823682	23.0688
rs2430025	G	T	0.356895	-0.0400366	0.590196	0.5332	0.0411347	339484	0.330401	SLE (Finngen) || id:finngen_R11_SLE_FG	ASV_ASV003_Antecubitalfossa_Moist_KORAFF4 || id:ebi-SMB150-GCST90133173-1	TRUE	2.35643e-05	0.0616144	16.612
rs254572	T	C	0.466917	0.0978165	0.785714	0.789509	0.0503218	339484	0.051917	SLE (Finngen) || id:finngen_R11_SLE_FG	ASV_ASV003_Antecubitalfossa_Moist_KORAFF4 || id:ebi-SMB150-GCST90133173-1	TRUE	2.66012e-05	0.073412	18.6979
rs2740861	C	T	0.49567	-0.00204172	0.864865	0.924488	0.0769035	339484	0.978819	SLE (Finngen) || id:finngen_R11_SLE_FG	ASV_ASV003_Antecubitalfossa_Moist_KORAFF4 || id:ebi-SMB150-GCST90133173-1	TRUE	1.20389e-05	0.057429	15.6585
rs35371154	G	A	-0.745826	0.0174662	0.932432	0.844974	0.0574484	339484	0.761104	SLE (Finngen) || id:finngen_R11_SLE_FG	ASV_ASV003_Antecubitalfossa_Moist_KORAFF4 || id:ebi-SMB150-GCST90133173-1	TRUE	2.39766e-05	0.0700907	19.371
rs35462092	C	T	-0.546316	0.0743463	0.854651	0.882013	0.0635246	339484	0.241858	SLE (Finngen) || id:finngen_R11_SLE_FG	ASV_ASV003_Antecubitalfossa_Moist_KORAFF4 || id:ebi-SMB150-GCST90133173-1	TRUE	1.20346e-05	0.0741512	20.503
rs4390362	T	C	0.394982	-0.00642949	0.717213	0.799403	0.0512341	339484	0.900134	SLE (Finngen) || id:finngen_R11_SLE_FG	ASV_ASV003_Antecubitalfossa_Moist_KORAFF4 || id:ebi-SMB150-GCST90133173-1	TRUE	4.19719e-05	0.0632839	16.3493
rs4714586	G	A	-0.383025	-0.0154592	0.620172	0.553746	0.0415585	339484	0.709903	SLE (Finngen) || id:finngen_R11_SLE_FG	ASV_ASV003_Antecubitalfossa_Moist_KORAFF4 || id:ebi-SMB150-GCST90133173-1	TRUE	2.89234e-05	0.0691167	17.1514
rs4963761	C	T	-0.394892	-0.0527053	0.507968	0.48359	0.0409983	339484	0.1986	SLE (Finngen) || id:finngen_R11_SLE_FG	ASV_ASV003_Antecubitalfossa_Moist_KORAFF4 || id:ebi-SMB150-GCST90133173-1	TRUE	3.21736e-06	0.0779502	21.0505
rs6033504	C	T	-0.341134	-0.00765673	0.513514	0.448102	0.0415187	339484	0.853687	SLE (Finngen) || id:finngen_R11_SLE_FG	ASV_ASV003_Antecubitalfossa_Moist_KORAFF4 || id:ebi-SMB150-GCST90133173-1	TRUE	4.624e-05	0.0581437	15.8654
rs62345005	C	T	-0.623105	-0.0778032	0.903922	0.906271	0.0703038	339484	0.268437	SLE (Finngen) || id:finngen_R11_SLE_FG	ASV_ASV003_Antecubitalfossa_Moist_KORAFF4 || id:ebi-SMB150-GCST90133173-1	TRUE	4.3446e-05	0.0674386	18.2958
rs6499680	C	T	0.552746	0.0316201	0.870155	0.906056	0.070215	339484	0.652471	SLE (Finngen) || id:finngen_R11_SLE_FG	ASV_ASV003_Antecubitalfossa_Moist_KORAFF4 || id:ebi-SMB150-GCST90133173-1	TRUE	1.60663e-05	0.0690403	18.985
rs6584635	C	T	0.383253	0.0436236	0.727451	0.722387	0.0458476	339484	0.341354	SLE (Finngen) || id:finngen_R11_SLE_FG	ASV_ASV003_Antecubitalfossa_Moist_KORAFF4 || id:ebi-SMB150-GCST90133173-1	TRUE	2.84876e-05	0.0582437	15.647
rs6912670	C	A	-0.466587	-0.0476392	0.79572	0.795353	0.0508652	339484	0.348976	SLE (Finngen) || id:finngen_R11_SLE_FG	ASV_ASV003_Antecubitalfossa_Moist_KORAFF4 || id:ebi-SMB150-GCST90133173-1	TRUE	1.88049e-05	0.0707752	19.4223
rs7116943	A	G	0.557736	0.0135013	0.893822	0.900828	0.0694617	339484	0.845886	SLE (Finngen) || id:finngen_R11_SLE_FG	ASV_ASV003_Antecubitalfossa_Moist_KORAFF4 || id:ebi-SMB150-GCST90133173-1	TRUE	3.94127e-05	0.0590434	16.1263
rs7159687	A	G	-0.402904	-0.0338141	0.479167	0.515208	0.0414749	339484	0.414906	SLE (Finngen) || id:finngen_R11_SLE_FG	ASV_ASV003_Antecubitalfossa_Moist_KORAFF4 || id:ebi-SMB150-GCST90133173-1	TRUE	5.46902e-06	0.0810248	20.9841
rs72718145	T	C	0.788874	-0.0975897	0.941767	0.954636	0.0986133	339484	0.32236	SLE (Finngen) || id:finngen_R11_SLE_FG	ASV_ASV003_Antecubitalfossa_Moist_KORAFF4 || id:ebi-SMB150-GCST90133173-1	TRUE	2.22141e-05	0.0682586	18.095
rs75232043	A	G	-0.714626	-0.0536238	0.932432	0.917573	0.0741029	339484	0.469288	SLE (Finngen) || id:finngen_R11_SLE_FG	ASV_ASV003_Antecubitalfossa_Moist_KORAFF4 || id:ebi-SMB150-GCST90133173-1	TRUE	3.10839e-05	0.0643492	17.6751
rs77022468	C	G	-0.519094	-0.0185729	0.877907	0.810322	0.052745	339484	0.724743	SLE (Finngen) || id:finngen_R11_SLE_FG	ASV_ASV003_Antecubitalfossa_Moist_KORAFF4 || id:ebi-SMB150-GCST90133173-1	TRUE	3.82885e-05	0.0577646	15.6943
rs8030537	C	G	-0.704581	-0.0681962	0.897638	0.853585	0.0581461	339484	0.240859	SLE (Finngen) || id:finngen_R11_SLE_FG	ASV_ASV003_Antecubitalfossa_Moist_KORAFF4 || id:ebi-SMB150-GCST90133173-1	TRUE	4.27491e-07	0.0912291	25.2976
rs842364	T	G	-0.347784	-0.00215963	0.584942	0.545647	0.0414508	339484	0.958448	SLE (Finngen) || id:finngen_R11_SLE_FG	ASV_ASV003_Antecubitalfossa_Moist_KORAFF4 || id:ebi-SMB150-GCST90133173-1	TRUE	4.29615e-05	0.0587316	16.0358
rs11225777	A	G	0.342955	0.00302045	0.555749	0.581784	0.0417656	339484	0.942348	SLE (Finngen) || id:finngen_R11_SLE_FG	ASV_ASV004_Antecubitalfossa_Moist_KORAFF4 || id:ebi-SMB150-GCST90133175-1	TRUE	1.75708e-05	0.0580778	17.5728
rs113113872	G	A	0.380446	-0.0186157	0.704013	0.723787	0.0458077	339484	0.684457	SLE (Finngen) || id:finngen_R11_SLE_FG	ASV_ASV004_Antecubitalfossa_Moist_KORAFF4 || id:ebi-SMB150-GCST90133175-1	TRUE	3.59555e-05	0.0603212	19.0654
rs12148532	C	T	0.361894	0.0829825	0.525735	0.498424	0.041038	339484	0.0431668	SLE (Finngen) || id:finngen_R11_SLE_FG	ASV_ASV004_Antecubitalfossa_Moist_KORAFF4 || id:ebi-SMB150-GCST90133175-1	TRUE	8.16104e-06	0.0653101	18.8658
rs12373690	A	G	-0.383824	-0.040673	0.691667	0.792118	0.050693	339484	0.422356	SLE (Finngen) || id:finngen_R11_SLE_FG	ASV_ASV004_Antecubitalfossa_Moist_KORAFF4 || id:ebi-SMB150-GCST90133175-1	TRUE	1.47106e-05	0.0628365	19.9808
rs1346907	G	A	0.348589	-0.0585984	0.509967	0.617398	0.0423924	339484	0.166884	SLE (Finngen) || id:finngen_R11_SLE_FG	ASV_ASV004_Antecubitalfossa_Moist_KORAFF4 || id:ebi-SMB150-GCST90133175-1	TRUE	2.95117e-05	0.0607331	19.3334
rs1430365	G	A	0.513902	0.0326642	0.820598	0.799233	0.0513998	339484	0.525106	SLE (Finngen) || id:finngen_R11_SLE_FG	ASV_ASV004_Antecubitalfossa_Moist_KORAFF4 || id:ebi-SMB150-GCST90133175-1	TRUE	4.50153e-06	0.0777584	25.2101
rs1431559	G	A	-0.463442	0.0904976	0.792359	0.713482	0.045693	339484	0.0476409	SLE (Finngen) || id:finngen_R11_SLE_FG	ASV_ASV004_Antecubitalfossa_Moist_KORAFF4 || id:ebi-SMB150-GCST90133175-1	TRUE	6.84283e-06	0.0706733	22.7383
rs17484286	A	G	0.579772	-0.0721179	0.914141	0.915037	0.0748313	339484	0.335176	SLE (Finngen) || id:finngen_R11_SLE_FG	ASV_ASV004_Antecubitalfossa_Moist_KORAFF4 || id:ebi-SMB150-GCST90133175-1	TRUE	5.14188e-05	0.0527644	16.4326
rs1817237	G	A	-0.723837	-0.173785	0.939799	0.939362	0.0857765	339484	0.0427632	SLE (Finngen) || id:finngen_R11_SLE_FG	ASV_ASV004_Antecubitalfossa_Moist_KORAFF4 || id:ebi-SMB150-GCST90133175-1	TRUE	1.46676e-05	0.0592854	18.7174
rs1840453	T	A	0.467645	-0.0526657	0.80605	0.794181	0.051288	339484	0.304486	SLE (Finngen) || id:finngen_R11_SLE_FG	ASV_ASV004_Antecubitalfossa_Moist_KORAFF4 || id:ebi-SMB150-GCST90133175-1	TRUE	3.07982e-06	0.0683777	20.4776
rs1922615	G	A	0.460599	-0.104995	0.822259	0.840239	0.0561194	339484	0.0613564	SLE (Finngen) || id:finngen_R11_SLE_FG	ASV_ASV004_Antecubitalfossa_Moist_KORAFF4 || id:ebi-SMB150-GCST90133175-1	TRUE	6.18396e-06	0.0620116	19.7673
rs2155595	C	T	-0.406126	-0.0433874	0.772727	0.823227	0.0535896	339484	0.418157	SLE (Finngen) || id:finngen_R11_SLE_FG	ASV_ASV004_Antecubitalfossa_Moist_KORAFF4 || id:ebi-SMB150-GCST90133175-1	TRUE	4.04342e-05	0.057933	18.1412
rs2324218	C	T	0.341261	-0.0320393	0.559801	0.558312	0.0414106	339484	0.43911	SLE (Finngen) || id:finngen_R11_SLE_FG	ASV_ASV004_Antecubitalfossa_Moist_KORAFF4 || id:ebi-SMB150-GCST90133175-1	TRUE	1.6516e-05	0.0573967	18.2066
rs2723418	A	G	0.412115	0.0214101	0.769103	0.784457	0.0499858	339484	0.668416	SLE (Finngen) || id:finngen_R11_SLE_FG	ASV_ASV004_Antecubitalfossa_Moist_KORAFF4 || id:ebi-SMB150-GCST90133175-1	TRUE	7.28523e-06	0.0603212	19.1938
rs2858735	T	G	0.635992	0.112687	0.913603	0.876295	0.063135	339484	0.0742831	SLE (Finngen) || id:finngen_R11_SLE_FG	ASV_ASV004_Antecubitalfossa_Moist_KORAFF4 || id:ebi-SMB150-GCST90133175-1	TRUE	2.15568e-05	0.0638542	18.4166
rs34404731	T	C	-0.343782	-0.0819818	0.63289	0.622085	0.0427699	339484	0.0552612	SLE (Finngen) || id:finngen_R11_SLE_FG	ASV_ASV004_Antecubitalfossa_Moist_KORAFF4 || id:ebi-SMB150-GCST90133175-1	TRUE	4.43682e-05	0.0549186	17.3749
rs3792543	C	T	-0.340171	0.0159418	0.56993	0.606066	0.0420328	339484	0.704487	SLE (Finngen) || id:finngen_R11_SLE_FG	ASV_ASV004_Antecubitalfossa_Moist_KORAFF4 || id:ebi-SMB150-GCST90133175-1	TRUE	1.07757e-05	0.0567264	17.0791
rs4374162	T	G	-0.442282	-0.0514658	0.800664	0.856024	0.0587648	339484	0.381143	SLE (Finngen) || id:finngen_R11_SLE_FG	ASV_ASV004_Antecubitalfossa_Moist_KORAFF4 || id:ebi-SMB150-GCST90133175-1	TRUE	1.42488e-05	0.0624402	19.913
rs443934	C	A	-0.348912	-0.0561783	0.679402	0.592931	0.0420227	339484	0.18127	SLE (Finngen) || id:finngen_R11_SLE_FG	ASV_ASV004_Antecubitalfossa_Moist_KORAFF4 || id:ebi-SMB150-GCST90133175-1	TRUE	5.18442e-05	0.0530334	16.745
rs4707775	T	C	-0.38066	0.023214	0.566434	0.597913	0.0419649	339484	0.580143	SLE (Finngen) || id:finngen_R11_SLE_FG	ASV_ASV004_Antecubitalfossa_Moist_KORAFF4 || id:ebi-SMB150-GCST90133175-1	TRUE	1.89341e-05	0.071172	21.7617
rs4798655	T	G	-0.362526	-0.00293022	0.727575	0.753122	0.0477636	339484	0.951082	SLE (Finngen) || id:finngen_R11_SLE_FG	ASV_ASV004_Antecubitalfossa_Moist_KORAFF4 || id:ebi-SMB150-GCST90133175-1	TRUE	4.67272e-05	0.0520994	16.4339
rs6749085	C	A	-0.411737	-0.022185	0.770764	0.750948	0.0478383	339484	0.642827	SLE (Finngen) || id:finngen_R11_SLE_FG	ASV_ASV004_Antecubitalfossa_Moist_KORAFF4 || id:ebi-SMB150-GCST90133175-1	TRUE	7.528e-06	0.0599066	19.0535
rs7028634	G	T	-0.351541	-0.0281752	0.562057	0.566684	0.0417086	339484	0.499342	SLE (Finngen) || id:finngen_R11_SLE_FG	ASV_ASV004_Antecubitalfossa_Moist_KORAFF4 || id:ebi-SMB150-GCST90133175-1	TRUE	1.49929e-05	0.0608389	18.1384
rs7139584	C	A	-0.466958	-0.0583434	0.847176	0.782842	0.0498987	339484	0.242308	SLE (Finngen) || id:finngen_R11_SLE_FG	ASV_ASV004_Antecubitalfossa_Moist_KORAFF4 || id:ebi-SMB150-GCST90133175-1	TRUE	3.31779e-05	0.0564613	17.8922
rs72752128	G	T	0.735559	0.0594151	0.947735	0.92365	0.0777798	339484	0.444934	SLE (Finngen) || id:finngen_R11_SLE_FG	ASV_ASV004_Antecubitalfossa_Moist_KORAFF4 || id:ebi-SMB150-GCST90133175-1	TRUE	4.48133e-05	0.0535996	16.141
rs73050976	C	T	-0.438098	0.0217591	0.834448	0.772974	0.0489303	339484	0.65654	SLE (Finngen) || id:finngen_R11_SLE_FG	ASV_ASV004_Antecubitalfossa_Moist_KORAFF4 || id:ebi-SMB150-GCST90133175-1	TRUE	4.95363e-05	0.0530281	16.6313
rs73144120	G	A	-0.697154	-0.0575284	0.918333	0.9273	0.0799408	339484	0.471748	SLE (Finngen) || id:finngen_R11_SLE_FG	ASV_ASV004_Antecubitalfossa_Moist_KORAFF4 || id:ebi-SMB150-GCST90133175-1	TRUE	3.56552e-06	0.0729009	23.4327
rs77642627	G	A	0.700462	0.029843	0.933566	0.889765	0.0655066	339484	0.648697	SLE (Finngen) || id:finngen_R11_SLE_FG	ASV_ASV004_Antecubitalfossa_Moist_KORAFF4 || id:ebi-SMB150-GCST90133175-1	TRUE	3.30501e-05	0.06086	18.4043
rs78210772	G	A	-0.567935	-0.0313083	0.908621	0.854192	0.0590034	339484	0.595683	SLE (Finngen) || id:finngen_R11_SLE_FG	ASV_ASV004_Antecubitalfossa_Moist_KORAFF4 || id:ebi-SMB150-GCST90133175-1	TRUE	4.16975e-05	0.0535622	16.2989
rs79992840	C	T	-0.675205	-0.0508775	0.935374	0.88923	0.065208	339484	0.435253	SLE (Finngen) || id:finngen_R11_SLE_FG	ASV_ASV004_Antecubitalfossa_Moist_KORAFF4 || id:ebi-SMB150-GCST90133175-1	TRUE	3.82547e-05	0.0551179	17.0333
rs859656	C	T	-0.571735	-0.163857	0.895349	0.889975	0.0661324	339484	0.013223	SLE (Finngen) || id:finngen_R11_SLE_FG	ASV_ASV004_Antecubitalfossa_Moist_KORAFF4 || id:ebi-SMB150-GCST90133175-1	TRUE	1.94639e-05	0.0612571	19.5111
rs9383216	T	A	0.442734	0.0287228	0.773038	0.879401	0.0626458	339484	0.646597	SLE (Finngen) || id:finngen_R11_SLE_FG	ASV_ASV004_Antecubitalfossa_Moist_KORAFF4 || id:ebi-SMB150-GCST90133175-1	TRUE	1.08528e-05	0.0687812	21.4937
rs9920935	G	A	-0.400522	0.0556122	0.802326	0.787389	0.0503452	339484	0.269326	SLE (Finngen) || id:finngen_R11_SLE_FG	ASV_ASV004_Antecubitalfossa_Moist_KORAFF4 || id:ebi-SMB150-GCST90133175-1	TRUE	3.90454e-05	0.0508843	16.0301
rs9999110	T	C	-0.594323	0.107246	0.913194	0.891476	0.0669908	339484	0.109399	SLE (Finngen) || id:finngen_R11_SLE_FG	ASV_ASV004_Antecubitalfossa_Moist_KORAFF4 || id:ebi-SMB150-GCST90133175-1	TRUE	5.06762e-05	0.0559997	16.966
rs10010255	A	G	0.459859	0.000503437	0.6875	0.58535	0.0419756	339484	0.990431	SLE (Finngen) || id:finngen_R11_SLE_FG	ASV_ASV006_Antecubitalfossa_Moist_KORAFF4 || id:ebi-SMB150-GCST90133176-1	TRUE	1.23531e-05	0.0908663	20.5893
rs10113870	T	C	0.553055	-0.0101045	0.842995	0.888071	0.0650896	339484	0.876632	SLE (Finngen) || id:finngen_R11_SLE_FG	ASV_ASV006_Antecubitalfossa_Moist_KORAFF4 || id:ebi-SMB150-GCST90133176-1	TRUE	4.43814e-06	0.0809663	18.0604
rs1026750	T	G	-0.420911	0.0508721	0.582927	0.611759	0.0423093	339484	0.229214	SLE (Finngen) || id:finngen_R11_SLE_FG	ASV_ASV006_Antecubitalfossa_Moist_KORAFF4 || id:ebi-SMB150-GCST90133176-1	TRUE	1.07113e-05	0.0861463	19.1362
rs10786139	T	A	0.481442	0.0176076	0.772059	0.793042	0.0511522	339484	0.730681	SLE (Finngen) || id:finngen_R11_SLE_FG	ASV_ASV006_Antecubitalfossa_Moist_KORAFF4 || id:ebi-SMB150-GCST90133176-1	TRUE	1.51454e-05	0.0815815	17.9433
rs10918623	T	C	-0.491981	0.0427493	0.700495	0.655222	0.0433019	339484	0.323527	SLE (Finngen) || id:finngen_R11_SLE_FG	ASV_ASV006_Antecubitalfossa_Moist_KORAFF4 || id:ebi-SMB150-GCST90133176-1	TRUE	2.11383e-06	0.101563	22.6089
rs11042426	A	G	-0.637114	0.0667104	0.883249	0.821991	0.0539387	339484	0.216168	SLE (Finngen) || id:finngen_R11_SLE_FG	ASV_ASV006_Antecubitalfossa_Moist_KORAFF4 || id:ebi-SMB150-GCST90133176-1	TRUE	2.65795e-05	0.083716	17.8161
rs113414783	C	T	-0.897091	-0.0677961	0.929293	0.882048	0.0637047	339484	0.287227	SLE (Finngen) || id:finngen_R11_SLE_FG	ASV_ASV006_Antecubitalfossa_Moist_KORAFF4 || id:ebi-SMB150-GCST90133176-1	TRUE	1.99833e-06	0.105759	23.1804
rs11545280	G	A	-0.396212	-0.0670618	0.541262	0.478555	0.0412754	339484	0.104218	SLE (Finngen) || id:finngen_R11_SLE_FG	ASV_ASV006_Antecubitalfossa_Moist_KORAFF4 || id:ebi-SMB150-GCST90133176-1	TRUE	5.02788e-05	0.0779572	17.2479
rs11594838	G	A	0.874411	0.0732887	0.942308	0.937272	0.0844009	339484	0.385208	SLE (Finngen) || id:finngen_R11_SLE_FG	ASV_ASV006_Antecubitalfossa_Moist_KORAFF4 || id:ebi-SMB150-GCST90133176-1	TRUE	3.67912e-05	0.0831328	18.6781
rs1198257	A	G	-0.711543	0.174377	0.90625	0.942808	0.0875969	339484	0.0465168	SLE (Finngen) || id:finngen_R11_SLE_FG	ASV_ASV006_Antecubitalfossa_Moist_KORAFF4 || id:ebi-SMB150-GCST90133176-1	TRUE	2.56311e-05	0.0860304	19.3904
rs12580831	A	T	-0.495721	-0.0750186	0.743781	0.818269	0.0534196	339484	0.160221	SLE (Finngen) || id:finngen_R11_SLE_FG	ASV_ASV006_Antecubitalfossa_Moist_KORAFF4 || id:ebi-SMB150-GCST90133176-1	TRUE	7.32418e-06	0.0936615	20.5648
rs12634139	T	C	-0.610703	0.0342147	0.818182	0.789452	0.051174	339484	0.503753	SLE (Finngen) || id:finngen_R11_SLE_FG	ASV_ASV006_Antecubitalfossa_Moist_KORAFF4 || id:ebi-SMB150-GCST90133176-1	TRUE	1.42527e-05	0.110963	23.0903
rs12679874	A	G	0.466949	-0.0520017	0.644231	0.687254	0.0445061	339484	0.242638	SLE (Finngen) || id:finngen_R11_SLE_FG	ASV_ASV006_Antecubitalfossa_Moist_KORAFF4 || id:ebi-SMB150-GCST90133176-1	TRUE	2.14293e-06	0.099949	22.8759
rs12693006	C	T	-0.50723	-0.0532823	0.79064	0.685229	0.0445427	339484	0.231616	SLE (Finngen) || id:finngen_R11_SLE_FG	ASV_ASV006_Antecubitalfossa_Moist_KORAFF4 || id:ebi-SMB150-GCST90133176-1	TRUE	4.96652e-05	0.0851749	18.7141
rs13069468	T	C	0.541934	0.097927	0.849754	0.860428	0.0596369	339484	0.100579	SLE (Finngen) || id:finngen_R11_SLE_FG	ASV_ASV006_Antecubitalfossa_Moist_KORAFF4 || id:ebi-SMB150-GCST90133176-1	TRUE	4.86604e-05	0.0749927	16.2956
rs13099729	T	C	0.457905	0.027276	0.684615	0.596245	0.0419915	339484	0.515977	SLE (Finngen) || id:finngen_R11_SLE_FG	ASV_ASV006_Antecubitalfossa_Moist_KORAFF4 || id:ebi-SMB150-GCST90133176-1	TRUE	3.77414e-05	0.0905458	19.2152
rs237303	A	T	-0.522258	-0.0983253	0.778846	0.810054	0.0525178	339484	0.0611758	SLE (Finngen) || id:finngen_R11_SLE_FG	ASV_ASV006_Antecubitalfossa_Moist_KORAFF4 || id:ebi-SMB150-GCST90133176-1	TRUE	1.17666e-05	0.0939608	21.3632
rs2400993	T	C	0.758977	-0.0135608	0.92233	0.902923	0.0696466	339484	0.84562	SLE (Finngen) || id:finngen_R11_SLE_FG	ASV_ASV006_Antecubitalfossa_Moist_KORAFF4 || id:ebi-SMB150-GCST90133176-1	TRUE	2.7516e-05	0.0825328	18.3513
rs2627456	A	G	0.540154	-0.00680094	0.830918	0.886824	0.0646617	339484	0.916235	SLE (Finngen) || id:finngen_R11_SLE_FG	ASV_ASV006_Antecubitalfossa_Moist_KORAFF4 || id:ebi-SMB150-GCST90133176-1	TRUE	1.07182e-05	0.0819823	18.3073
rs2842131	T	C	0.410633	0.0556159	0.658163	0.643404	0.043223	339484	0.198193	SLE (Finngen) || id:finngen_R11_SLE_FG	ASV_ASV006_Antecubitalfossa_Moist_KORAFF4 || id:ebi-SMB150-GCST90133176-1	TRUE	3.47646e-05	0.0758736	15.928
rs28757817	A	G	-0.571908	0.191332	0.85101	0.87773	0.0650361	339484	0.00326159	SLE (Finngen) || id:finngen_R11_SLE_FG	ASV_ASV006_Antecubitalfossa_Moist_KORAFF4 || id:ebi-SMB150-GCST90133176-1	TRUE	3.30822e-05	0.082942	17.7269
rs2890426	A	G	-0.468967	0.0106054	0.675481	0.590992	0.0420198	339484	0.800738	SLE (Finngen) || id:finngen_R11_SLE_FG	ASV_ASV006_Antecubitalfossa_Moist_KORAFF4 || id:ebi-SMB150-GCST90133176-1	TRUE	1.56744e-06	0.0964201	21.9821
rs347465	G	A	-0.41056	0.0193065	0.547368	0.55384	0.0416642	339484	0.643089	SLE (Finngen) || id:finngen_R11_SLE_FG	ASV_ASV006_Antecubitalfossa_Moist_KORAFF4 || id:ebi-SMB150-GCST90133176-1	TRUE	3.55123e-05	0.0835235	17.1335
rs360942	T	G	0.579347	-0.0143816	0.817308	0.739532	0.0474358	339484	0.761753	SLE (Finngen) || id:finngen_R11_SLE_FG	ASV_ASV006_Antecubitalfossa_Moist_KORAFF4 || id:ebi-SMB150-GCST90133176-1	TRUE	3.24901e-06	0.100234	22.9483
rs3891547	G	C	-0.790704	0.038715	0.920673	0.895447	0.0674811	339484	0.566161	SLE (Finngen) || id:finngen_R11_SLE_FG	ASV_ASV006_Antecubitalfossa_Moist_KORAFF4 || id:ebi-SMB150-GCST90133176-1	TRUE	8.75342e-06	0.0913238	20.7034
rs4072149	C	T	0.380734	-0.147379	0.514423	0.469114	0.0408182	339484	0.000305457	SLE (Finngen) || id:finngen_R11_SLE_FG	ASV_ASV006_Antecubitalfossa_Moist_KORAFF4 || id:ebi-SMB150-GCST90133176-1	TRUE	4.98506e-05	0.0724189	16.083
rs4445206	A	C	0.447498	-0.00390479	0.534826	0.486376	0.041205	339484	0.924501	SLE (Finngen) || id:finngen_R11_SLE_FG	ASV_ASV006_Antecubitalfossa_Moist_KORAFF4 || id:ebi-SMB150-GCST90133176-1	TRUE	2.68481e-06	0.0996417	22.0231
rs4683061	T	A	-0.506342	0.0712808	0.766839	0.755936	0.0485569	339484	0.142108	SLE (Finngen) || id:finngen_R11_SLE_FG	ASV_ASV006_Antecubitalfossa_Moist_KORAFF4 || id:ebi-SMB150-GCST90133176-1	TRUE	1.95832e-05	0.0916807	19.2785
rs4691241	C	T	0.742555	-0.0649674	0.923645	0.881466	0.0633366	339484	0.30501	SLE (Finngen) || id:finngen_R11_SLE_FG	ASV_ASV006_Antecubitalfossa_Moist_KORAFF4 || id:ebi-SMB150-GCST90133176-1	TRUE	3.14523e-05	0.077773	16.9507
rs55639375	G	C	-0.446354	-0.0115176	0.682741	0.670176	0.044168	339484	0.794272	SLE (Finngen) || id:finngen_R11_SLE_FG	ASV_ASV006_Antecubitalfossa_Moist_KORAFF4 || id:ebi-SMB150-GCST90133176-1	TRUE	2.95537e-05	0.0863096	18.4202
rs581630	C	T	-0.370424	-0.0612098	0.552885	0.435164	0.0415328	339484	0.140544	SLE (Finngen) || id:finngen_R11_SLE_FG	ASV_ASV006_Antecubitalfossa_Moist_KORAFF4 || id:ebi-SMB150-GCST90133176-1	TRUE	4.12825e-05	0.0678394	14.992
rs60110245	C	T	-0.896268	0.000737247	0.941026	0.921766	0.0773226	339484	0.992393	SLE (Finngen) || id:finngen_R11_SLE_FG	ASV_ASV006_Antecubitalfossa_Moist_KORAFF4 || id:ebi-SMB150-GCST90133176-1	TRUE	3.66007e-05	0.08916	18.8923
rs6065211	A	C	-0.408575	0.0338684	0.569712	0.714226	0.0453932	339484	0.4556	SLE (Finngen) || id:finngen_R11_SLE_FG	ASV_ASV006_Antecubitalfossa_Moist_KORAFF4 || id:ebi-SMB150-GCST90133176-1	TRUE	4.54265e-05	0.0818443	18.3628
rs6067934	G	C	-0.432267	-0.0084464	0.731707	0.734846	0.0466321	339484	0.856267	SLE (Finngen) || id:finngen_R11_SLE_FG	ASV_ASV006_Antecubitalfossa_Moist_KORAFF4 || id:ebi-SMB150-GCST90133176-1	TRUE	4.10201e-05	0.0733634	16.0719
rs611440	C	T	-0.583296	-0.0192552	0.876923	0.867465	0.0612744	339484	0.753335	SLE (Finngen) || id:finngen_R11_SLE_FG	ASV_ASV006_Antecubitalfossa_Moist_KORAFF4 || id:ebi-SMB150-GCST90133176-1	TRUE	3.74035e-05	0.0734424	15.2979
rs613014	C	A	-0.489631	-0.0848719	0.771053	0.750292	0.0476975	339484	0.0751779	SLE (Finngen) || id:finngen_R11_SLE_FG	ASV_ASV006_Antecubitalfossa_Moist_KORAFF4 || id:ebi-SMB150-GCST90133176-1	TRUE	4.30436e-05	0.0846422	17.3842
rs62183011	A	G	-0.438231	-0.00294745	0.695122	0.700967	0.0450317	339484	0.947814	SLE (Finngen) || id:finngen_R11_SLE_FG	ASV_ASV006_Antecubitalfossa_Moist_KORAFF4 || id:ebi-SMB150-GCST90133176-1	TRUE	4.25252e-05	0.0813997	17.9884
rs6718082	G	A	0.469459	0.00330652	0.771845	0.824094	0.0541742	339484	0.951331	SLE (Finngen) || id:finngen_R11_SLE_FG	ASV_ASV006_Antecubitalfossa_Moist_KORAFF4 || id:ebi-SMB150-GCST90133176-1	TRUE	3.02728e-05	0.0776221	17.1675
rs71312466	T	A	0.464085	0.10602	0.708738	0.665782	0.043724	339484	0.015319	SLE (Finngen) || id:finngen_R11_SLE_FG	ASV_ASV006_Antecubitalfossa_Moist_KORAFF4 || id:ebi-SMB150-GCST90133176-1	TRUE	2.36579e-05	0.088919	19.9098
rs71447240	C	G	-0.476683	0.0353757	0.726601	0.715493	0.0456145	339484	0.438023	SLE (Finngen) || id:finngen_R11_SLE_FG	ASV_ASV006_Antecubitalfossa_Moist_KORAFF4 || id:ebi-SMB150-GCST90133176-1	TRUE	4.9245e-05	0.0902781	19.9466
rs75260065	G	A	-0.718906	-0.0326777	0.91133	0.922184	0.0766074	339484	0.6697	SLE (Finngen) || id:finngen_R11_SLE_FG	ASV_ASV006_Antecubitalfossa_Moist_KORAFF4 || id:ebi-SMB150-GCST90133176-1	TRUE	9.20046e-06	0.0835269	18.319
rs9423559	G	A	-0.486693	-0.0375191	0.684729	0.638975	0.0431491	339484	0.384562	SLE (Finngen) || id:finngen_R11_SLE_FG	ASV_ASV006_Antecubitalfossa_Moist_KORAFF4 || id:ebi-SMB150-GCST90133176-1	TRUE	2.03424e-06	0.102269	22.8978
rs10022955	G	A	0.505242	-0.0332321	0.56686	0.548029	0.0413997	339484	0.42214	SLE (Finngen) || id:finngen_R11_SLE_FG	ASV_ASV008_Antecubitalfossa_Moist_KORAFF4 || id:ebi-SMB150-GCST90133177-1	TRUE	1.23636e-05	0.125352	24.364
rs10195135	C	T	0.574716	-0.0291502	0.849727	0.895894	0.0667579	339484	0.662361	SLE (Finngen) || id:finngen_R11_SLE_FG	ASV_ASV008_Antecubitalfossa_Moist_KORAFF4 || id:ebi-SMB150-GCST90133177-1	TRUE	4.2027e-05	0.0843523	16.6743
rs115001375	T	C	-1.06765	-0.0593358	0.94382	0.934284	0.0823239	339484	0.471056	SLE (Finngen) || id:finngen_R11_SLE_FG	ASV_ASV008_Antecubitalfossa_Moist_KORAFF4 || id:ebi-SMB150-GCST90133177-1	TRUE	3.95743e-06	0.120881	24.2005
rs11751776	G	A	-0.650563	0.032019	0.837079	0.795007	0.0512114	339484	0.531819	SLE (Finngen) || id:finngen_R11_SLE_FG	ASV_ASV008_Antecubitalfossa_Moist_KORAFF4 || id:ebi-SMB150-GCST90133177-1	TRUE	2.08578e-05	0.115439	22.9687
rs11776823	A	C	-0.508637	-0.0530246	0.691667	0.711335	0.0453631	339484	0.242447	SLE (Finngen) || id:finngen_R11_SLE_FG	ASV_ASV008_Antecubitalfossa_Moist_KORAFF4 || id:ebi-SMB150-GCST90133177-1	TRUE	9.72418e-06	0.110348	22.0782
rs12963841	A	G	-0.807229	-0.028308	0.90407	0.846883	0.0571535	339484	0.62039	SLE (Finngen) || id:finngen_R11_SLE_FG	ASV_ASV008_Antecubitalfossa_Moist_KORAFF4 || id:ebi-SMB150-GCST90133177-1	TRUE	9.1411e-06	0.113027	21.663
rs13343177	C	T	-0.545562	0.0457053	0.818681	0.855108	0.0579886	339484	0.430593	SLE (Finngen) || id:finngen_R11_SLE_FG	ASV_ASV008_Antecubitalfossa_Moist_KORAFF4 || id:ebi-SMB150-GCST90133177-1	TRUE	4.3025e-05	0.088364	17.4472
rs1535321	A	G	0.534928	-0.029359	0.803279	0.777831	0.0494423	339484	0.552643	SLE (Finngen) || id:finngen_R11_SLE_FG	ASV_ASV008_Antecubitalfossa_Moist_KORAFF4 || id:ebi-SMB150-GCST90133177-1	TRUE	3.19236e-05	0.0904353	17.9963
rs1807940	T	C	0.549707	-0.0198896	0.732044	0.744705	0.0470499	339484	0.67249	SLE (Finngen) || id:finngen_R11_SLE_FG	ASV_ASV008_Antecubitalfossa_Moist_KORAFF4 || id:ebi-SMB150-GCST90133177-1	TRUE	3.54033e-06	0.118548	24.074
rs1861204	G	A	-0.51424	-0.0152032	0.762712	0.763872	0.0483475	339484	0.753173	SLE (Finngen) || id:finngen_R11_SLE_FG	ASV_ASV008_Antecubitalfossa_Moist_KORAFF4 || id:ebi-SMB150-GCST90133177-1	TRUE	2.74154e-05	0.0957191	18.5239
rs1940208	A	G	0.55427	0.0735877	0.801676	0.764052	0.0484591	339484	0.128875	SLE (Finngen) || id:finngen_R11_SLE_FG	ASV_ASV008_Antecubitalfossa_Moist_KORAFF4 || id:ebi-SMB150-GCST90133177-1	TRUE	2.23318e-05	0.0976894	19.163
rs2133742	A	C	0.531036	0.0403529	0.655738	0.570279	0.0414888	339484	0.330741	SLE (Finngen) || id:finngen_R11_SLE_FG	ASV_ASV008_Antecubitalfossa_Moist_KORAFF4 || id:ebi-SMB150-GCST90133177-1	TRUE	1.41141e-06	0.12732	26.4071
rs2374389	C	G	0.475141	-0.051575	0.669492	0.633587	0.0427013	339484	0.227121	SLE (Finngen) || id:finngen_R11_SLE_FG	ASV_ASV008_Antecubitalfossa_Moist_KORAFF4 || id:ebi-SMB150-GCST90133177-1	TRUE	2.89664e-05	0.0999087	19.4247
rs2767759	A	G	0.526158	0.0516982	0.701117	0.675269	0.0440984	339484	0.241062	SLE (Finngen) || id:finngen_R11_SLE_FG	ASV_ASV008_Antecubitalfossa_Moist_KORAFF4 || id:ebi-SMB150-GCST90133177-1	TRUE	1.97637e-06	0.116025	23.232
rs306851	C	T	0.574459	-0.0256095	0.828729	0.70671	0.0452532	339484	0.571451	SLE (Finngen) || id:finngen_R11_SLE_FG	ASV_ASV008_Antecubitalfossa_Moist_KORAFF4 || id:ebi-SMB150-GCST90133177-1	TRUE	4.27592e-05	0.0936794	18.5019
rs320010	T	C	-0.631958	0.015057	0.860656	0.910443	0.0730322	339484	0.836658	SLE (Finngen) || id:finngen_R11_SLE_FG	ASV_ASV008_Antecubitalfossa_Moist_KORAFF4 || id:ebi-SMB150-GCST90133177-1	TRUE	2.1713e-05	0.095791	19.175
rs35007019	T	C	0.73751	0.142303	0.897222	0.910403	0.0719192	339484	0.0478553	SLE (Finngen) || id:finngen_R11_SLE_FG	ASV_ASV008_Antecubitalfossa_Moist_KORAFF4 || id:ebi-SMB150-GCST90133177-1	TRUE	2.59735e-05	0.100315	19.847
rs38206	C	A	-0.565338	-0.0426224	0.733918	0.684285	0.0442521	339484	0.335462	SLE (Finngen) || id:finngen_R11_SLE_FG	ASV_ASV008_Antecubitalfossa_Moist_KORAFF4 || id:ebi-SMB150-GCST90133177-1	TRUE	4.06316e-06	0.124827	24.1048
rs3901586	A	G	-0.849642	0.162204	0.92623	0.961542	0.10425	339484	0.11973	SLE (Finngen) || id:finngen_R11_SLE_FG	ASV_ASV008_Antecubitalfossa_Moist_KORAFF4 || id:ebi-SMB150-GCST90133177-1	TRUE	5.95284e-06	0.0986515	19.8102
rs4448049	A	G	-0.537135	-0.0633612	0.767956	0.730455	0.0465037	339484	0.173041	SLE (Finngen) || id:finngen_R11_SLE_FG	ASV_ASV008_Antecubitalfossa_Moist_KORAFF4 || id:ebi-SMB150-GCST90133177-1	TRUE	1.75187e-05	0.102826	20.5155
rs4765790	T	C	-0.477258	0.00644255	0.674863	0.733704	0.0467645	339484	0.890426	SLE (Finngen) || id:finngen_R11_SLE_FG	ASV_ASV008_Antecubitalfossa_Moist_KORAFF4 || id:ebi-SMB150-GCST90133177-1	TRUE	2.60565e-05	0.0999581	20.1017
rs4775214	T	C	-0.435451	-0.0718164	0.532787	0.594259	0.0422405	339484	0.0890964	SLE (Finngen) || id:finngen_R11_SLE_FG	ASV_ASV008_Antecubitalfossa_Moist_KORAFF4 || id:ebi-SMB150-GCST90133177-1	TRUE	1.78995e-05	0.094401	18.8677
rs4912219	A	G	0.483479	0.0777415	0.759563	0.725646	0.0460671	339484	0.0914934	SLE (Finngen) || id:finngen_R11_SLE_FG	ASV_ASV008_Antecubitalfossa_Moist_KORAFF4 || id:ebi-SMB150-GCST90133177-1	TRUE	4.04016e-05	0.0853788	16.8961
rs4955666	A	G	0.439354	0.0188384	0.625683	0.476238	0.0415211	339484	0.650041	SLE (Finngen) || id:finngen_R11_SLE_FG	ASV_ASV008_Antecubitalfossa_Moist_KORAFF4 || id:ebi-SMB150-GCST90133177-1	TRUE	3.54957e-05	0.0904175	17.9924
rs5564	A	G	-0.929999	-0.168941	0.945355	0.913384	0.0735876	339484	0.0216885	SLE (Finngen) || id:finngen_R11_SLE_FG	ASV_ASV008_Antecubitalfossa_Moist_KORAFF4 || id:ebi-SMB150-GCST90133177-1	TRUE	2.61117e-05	0.0893591	17.7611
rs55708658	C	T	-0.858201	0.112796	0.897222	0.878083	0.0630743	339484	0.0737276	SLE (Finngen) || id:finngen_R11_SLE_FG	ASV_ASV008_Antecubitalfossa_Moist_KORAFF4 || id:ebi-SMB150-GCST90133177-1	TRUE	8.04004e-07	0.135834	27.9789
rs56092120	G	A	0.422707	-0.0594433	0.513661	0.448165	0.0412626	339484	0.149695	SLE (Finngen) || id:finngen_R11_SLE_FG	ASV_ASV008_Antecubitalfossa_Moist_KORAFF4 || id:ebi-SMB150-GCST90133177-1	TRUE	5.01367e-05	0.0892738	17.7425
rs56274768	T	C	0.432701	-0.0176282	0.588571	0.614819	0.0423029	339484	0.676888	SLE (Finngen) || id:finngen_R11_SLE_FG	ASV_ASV008_Antecubitalfossa_Moist_KORAFF4 || id:ebi-SMB150-GCST90133177-1	TRUE	1.42253e-05	0.0906775	17.2515
rs56793052	G	A	-0.83018	-0.0946729	0.929775	0.888347	0.065504	339484	0.148374	SLE (Finngen) || id:finngen_R11_SLE_FG	ASV_ASV008_Antecubitalfossa_Moist_KORAFF4 || id:ebi-SMB150-GCST90133177-1	TRUE	1.00648e-05	0.09	17.4066
rs58117579	G	A	-1.04341	-0.0404602	0.952514	0.930074	0.0815922	339484	0.619976	SLE (Finngen) || id:finngen_R11_SLE_FG	ASV_ASV008_Antecubitalfossa_Moist_KORAFF4 || id:ebi-SMB150-GCST90133177-1	TRUE	2.90888e-05	0.0984861	19.3364
rs595982	T	C	-0.47288	0.0631479	0.701149	0.625145	0.0425011	339484	0.137333	SLE (Finngen) || id:finngen_R11_SLE_FG	ASV_ASV008_Antecubitalfossa_Moist_KORAFF4 || id:ebi-SMB150-GCST90133177-1	TRUE	4.17611e-05	0.0937122	17.7852
rs61269268	A	C	-0.576785	0.00435022	0.816384	0.770277	0.0490063	339484	0.929266	SLE (Finngen) || id:finngen_R11_SLE_FG	ASV_ASV008_Antecubitalfossa_Moist_KORAFF4 || id:ebi-SMB150-GCST90133177-1	TRUE	1.57577e-05	0.0997383	19.3879
rs61920307	A	C	0.732809	-0.00941204	0.888554	0.887694	0.065027	339484	0.884916	SLE (Finngen) || id:finngen_R11_SLE_FG	ASV_ASV008_Antecubitalfossa_Moist_KORAFF4 || id:ebi-SMB150-GCST90133177-1	TRUE	1.24839e-05	0.106355	19.5182
rs72748182	G	T	0.745813	0.0429614	0.909836	0.883001	0.0637805	339484	0.500576	SLE (Finngen) || id:finngen_R11_SLE_FG	ASV_ASV008_Antecubitalfossa_Moist_KORAFF4 || id:ebi-SMB150-GCST90133177-1	TRUE	3.94232e-05	0.0912612	18.1771
rs758188	T	G	-0.499803	0.00250759	0.710383	0.683971	0.0443596	339484	0.954921	SLE (Finngen) || id:finngen_R11_SLE_FG	ASV_ASV008_Antecubitalfossa_Moist_KORAFF4 || id:ebi-SMB150-GCST90133177-1	TRUE	8.50235e-06	0.102789	20.7362
rs7628962	A	C	-0.682804	-0.0584404	0.870166	0.746498	0.0477714	339484	0.221204	SLE (Finngen) || id:finngen_R11_SLE_FG	ASV_ASV008_Antecubitalfossa_Moist_KORAFF4 || id:ebi-SMB150-GCST90133177-1	TRUE	7.78081e-06	0.105345	21.0771
rs7824063	C	T	0.767292	-0.0471724	0.904372	0.926176	0.0781142	339484	0.545916	SLE (Finngen) || id:finngen_R11_SLE_FG	ASV_ASV008_Antecubitalfossa_Moist_KORAFF4 || id:ebi-SMB150-GCST90133177-1	TRUE	3.5342e-06	0.101832	20.5214
rs869040	C	G	-0.487673	0.0457001	0.635359	0.688261	0.0444575	339484	0.303973	SLE (Finngen) || id:finngen_R11_SLE_FG	ASV_ASV008_Antecubitalfossa_Moist_KORAFF4 || id:ebi-SMB150-GCST90133177-1	TRUE	1.38315e-05	0.110197	22.1682
rs9508072	G	T	-0.595576	-0.10649	0.765537	0.772556	0.0490637	339484	0.0299737	SLE (Finngen) || id:finngen_R11_SLE_FG	ASV_ASV008_Antecubitalfossa_Moist_KORAFF4 || id:ebi-SMB150-GCST90133177-1	TRUE	1.21571e-05	0.127334	25.5349
rs9674208	C	G	-0.516698	-0.0113957	0.733333	0.709423	0.0451836	339484	0.800879	SLE (Finngen) || id:finngen_R11_SLE_FG	ASV_ASV008_Antecubitalfossa_Moist_KORAFF4 || id:ebi-SMB150-GCST90133177-1	TRUE	2.70317e-05	0.104418	20.7533
rs9896047	T	C	0.751305	0.00112961	0.893939	0.83433	0.0558458	339484	0.983862	SLE (Finngen) || id:finngen_R11_SLE_FG	ASV_ASV008_Antecubitalfossa_Moist_KORAFF4 || id:ebi-SMB150-GCST90133177-1	TRUE	1.60862e-05	0.107035	19.5379
rs11085135	C	T	-0.453353	0.0567245	0.708955	0.697749	0.0454813	339484	0.212322	SLE (Finngen) || id:finngen_R11_SLE_FG	ASV_ASV010_Antecubitalfossa_Moist_KORAFF4 || id:ebi-SMB150-GCST90133178-1	TRUE	6.83002e-06	0.0848166	18.4428
rs1114769	G	T	0.400034	-0.020599	0.5199	0.505293	0.0413077	339484	0.618011	SLE (Finngen) || id:finngen_R11_SLE_FG	ASV_ASV010_Antecubitalfossa_Moist_KORAFF4 || id:ebi-SMB150-GCST90133178-1	TRUE	4.06149e-05	0.0798868	17.2777
rs11209868	T	C	-0.482047	-0.0180666	0.793532	0.861395	0.0593091	339484	0.760657	SLE (Finngen) || id:finngen_R11_SLE_FG	ASV_ASV010_Antecubitalfossa_Moist_KORAFF4 || id:ebi-SMB150-GCST90133178-1	TRUE	3.93759e-05	0.0761421	16.4011
rs113415589	G	A	-0.799493	-0.0344063	0.937811	0.957447	0.101154	339484	0.733753	SLE (Finngen) || id:finngen_R11_SLE_FG	ASV_ASV010_Antecubitalfossa_Moist_KORAFF4 || id:ebi-SMB150-GCST90133178-1	TRUE	2.80575e-05	0.074557	16.0322
rs11749404	C	T	0.783368	0.034356	0.880952	0.907348	0.0703126	339484	0.625112	SLE (Finngen) || id:finngen_R11_SLE_FG	ASV_ASV010_Antecubitalfossa_Moist_KORAFF4 || id:ebi-SMB150-GCST90133178-1	TRUE	4.25121e-07	0.128717	27.6259
rs11957320	C	T	0.510303	0.0355316	0.793532	0.694616	0.0451415	339484	0.431214	SLE (Finngen) || id:finngen_R11_SLE_FG	ASV_ASV010_Antecubitalfossa_Moist_KORAFF4 || id:ebi-SMB150-GCST90133178-1	TRUE	4.54039e-05	0.0853301	18.5648
rs13146390	G	A	-0.618642	-0.0719121	0.885572	0.834653	0.0555824	339484	0.195737	SLE (Finngen) || id:finngen_R11_SLE_FG	ASV_ASV010_Antecubitalfossa_Moist_KORAFF4 || id:ebi-SMB150-GCST90133178-1	TRUE	4.62321e-05	0.0775647	16.7333
rs13165419	G	A	0.423236	-0.0324265	0.537688	0.597557	0.0420214	339484	0.440312	SLE (Finngen) || id:finngen_R11_SLE_FG	ASV_ASV010_Antecubitalfossa_Moist_KORAFF4 || id:ebi-SMB150-GCST90133178-1	TRUE	2.2178e-05	0.0890554	19.259
rs13282134	C	T	-0.519322	0.0266923	0.782383	0.841369	0.0563003	339484	0.635425	SLE (Finngen) || id:finngen_R11_SLE_FG	ASV_ASV010_Antecubitalfossa_Moist_KORAFF4 || id:ebi-SMB150-GCST90133178-1	TRUE	2.45724e-05	0.0918364	19.3145
rs136922	G	A	0.461191	-0.023895	0.631313	0.594862	0.0418991	339484	0.568476	SLE (Finngen) || id:finngen_R11_SLE_FG	ASV_ASV010_Antecubitalfossa_Moist_KORAFF4 || id:ebi-SMB150-GCST90133178-1	TRUE	1.05526e-05	0.0990136	21.5394
rs1488691	T	G	0.397068	0.01766	0.514925	0.516468	0.0411735	339484	0.667984	SLE (Finngen) || id:finngen_R11_SLE_FG	ASV_ASV010_Antecubitalfossa_Moist_KORAFF4 || id:ebi-SMB150-GCST90133178-1	TRUE	4.57406e-05	0.0787613	17.0135
rs1538844	C	T	-0.420442	0.00222128	0.532338	0.430847	0.0418643	339484	0.957685	SLE (Finngen) || id:finngen_R11_SLE_FG	ASV_ASV010_Antecubitalfossa_Moist_KORAFF4 || id:ebi-SMB150-GCST90133178-1	TRUE	2.084e-05	0.0880161	19.2056
rs162001	C	A	-0.803942	0.0181505	0.922652	0.91828	0.0755823	339484	0.81022	SLE (Finngen) || id:finngen_R11_SLE_FG	ASV_ASV010_Antecubitalfossa_Moist_KORAFF4 || id:ebi-SMB150-GCST90133178-1	TRUE	3.35403e-05	0.0922501	18.1909
rs16897912	C	G	-1.01053	-0.0479723	0.947761	0.966098	0.112684	339484	0.670307	SLE (Finngen) || id:finngen_R11_SLE_FG	ASV_ASV010_Antecubitalfossa_Moist_KORAFF4 || id:ebi-SMB150-GCST90133178-1	TRUE	5.81865e-06	0.101116	22.3856
rs17146354	T	G	-0.591823	-0.0485946	0.861111	0.786799	0.0504246	339484	0.335192	SLE (Finngen) || id:finngen_R11_SLE_FG	ASV_ASV010_Antecubitalfossa_Moist_KORAFF4 || id:ebi-SMB150-GCST90133178-1	TRUE	4.44531e-05	0.0837799	17.9224
rs17252597	C	T	-0.807426	-0.110533	0.939153	0.94767	0.093249	339484	0.235877	SLE (Finngen) || id:finngen_R11_SLE_FG	ASV_ASV010_Antecubitalfossa_Moist_KORAFF4 || id:ebi-SMB150-GCST90133178-1	TRUE	3.92987e-05	0.0745089	15.0549
rs2041001	T	C	-0.854106	0.0772439	0.937811	0.937775	0.0849807	339484	0.363372	SLE (Finngen) || id:finngen_R11_SLE_FG	ASV_ASV010_Antecubitalfossa_Moist_KORAFF4 || id:ebi-SMB150-GCST90133178-1	TRUE	4.19599e-05	0.0850909	18.5079
rs2049947	C	G	0.413146	-0.0803396	0.6275	0.597742	0.0418765	339484	0.0550491	SLE (Finngen) || id:finngen_R11_SLE_FG	ASV_ASV010_Antecubitalfossa_Moist_KORAFF4 || id:ebi-SMB150-GCST90133178-1	TRUE	2.43156e-05	0.0797954	17.1695
rs2237248	G	A	0.489525	0.0637317	0.7825	0.89535	0.0668843	339484	0.340658	SLE (Finngen) || id:finngen_R11_SLE_FG	ASV_ASV010_Antecubitalfossa_Moist_KORAFF4 || id:ebi-SMB150-GCST90133178-1	TRUE	3.04513e-05	0.0815686	17.585
rs2252751	C	T	-0.507527	-0.0121862	0.585	0.545991	0.0412141	339484	0.767475	SLE (Finngen) || id:finngen_R11_SLE_FG	ASV_ASV010_Antecubitalfossa_Moist_KORAFF4 || id:ebi-SMB150-GCST90133178-1	TRUE	7.42627e-08	0.12507	28.3038
rs248988	A	C	0.454558	0.0100482	0.534826	0.540188	0.0414137	339484	0.808291	SLE (Finngen) || id:finngen_R11_SLE_FG	ASV_ASV010_Antecubitalfossa_Moist_KORAFF4 || id:ebi-SMB150-GCST90133178-1	TRUE	1.18469e-05	0.10281	22.8037
rs28526873	C	T	0.431461	-0.0318422	0.564767	0.519192	0.0413112	339484	0.440832	SLE (Finngen) || id:finngen_R11_SLE_FG	ASV_ASV010_Antecubitalfossa_Moist_KORAFF4 || id:ebi-SMB150-GCST90133178-1	TRUE	2.06646e-05	0.0915174	19.2407
rs35520447	T	G	-0.824919	-0.133251	0.934343	0.970845	0.12279	339484	0.277836	SLE (Finngen) || id:finngen_R11_SLE_FG	ASV_ASV010_Antecubitalfossa_Moist_KORAFF4 || id:ebi-SMB150-GCST90133178-1	TRUE	2.89244e-05	0.0834905	17.8549
rs3797238	A	T	0.429909	-0.0639628	0.639594	0.675093	0.0439703	339484	0.145758	SLE (Finngen) || id:finngen_R11_SLE_FG	ASV_ASV010_Antecubitalfossa_Moist_KORAFF4 || id:ebi-SMB150-GCST90133178-1	TRUE	4.12192e-05	0.0852076	18.1631
rs3862574	C	T	-0.418479	-0.0401186	0.639303	0.5977	0.0420317	339484	0.339839	SLE (Finngen) || id:finngen_R11_SLE_FG	ASV_ASV010_Antecubitalfossa_Moist_KORAFF4 || id:ebi-SMB150-GCST90133178-1	TRUE	1.99966e-05	0.0807656	17.4845
rs4712584	C	T	-0.500771	0.0349068	0.78607	0.836845	0.0557444	339484	0.531188	SLE (Finngen) || id:finngen_R11_SLE_FG	ASV_ASV010_Antecubitalfossa_Moist_KORAFF4 || id:ebi-SMB150-GCST90133178-1	TRUE	2.41616e-05	0.0843417	18.33
rs4858647	C	A	-0.598753	-0.0251702	0.895522	0.954291	0.0984214	339484	0.798152	SLE (Finngen) || id:finngen_R11_SLE_FG	ASV_ASV010_Antecubitalfossa_Moist_KORAFF4 || id:ebi-SMB150-GCST90133178-1	TRUE	3.3928e-05	0.067085	14.3099
rs4900262	A	T	-0.46147	0.0228284	0.771505	0.756316	0.0480996	339484	0.635066	SLE (Finngen) || id:finngen_R11_SLE_FG	ASV_ASV010_Antecubitalfossa_Moist_KORAFF4 || id:ebi-SMB150-GCST90133178-1	TRUE	4.2197e-05	0.0750812	14.9364
rs57267516	G	A	-0.728683	0.0057272	0.909091	0.925791	0.0792321	339484	0.942376	SLE (Finngen) || id:finngen_R11_SLE_FG	ASV_ASV010_Antecubitalfossa_Moist_KORAFF4 || id:ebi-SMB150-GCST90133178-1	TRUE	1.32766e-05	0.0877652	18.857
rs62319810	G	A	-0.543816	0.061862	0.851562	0.857706	0.0588404	339484	0.293097	SLE (Finngen) || id:finngen_R11_SLE_FG	ASV_ASV010_Antecubitalfossa_Moist_KORAFF4 || id:ebi-SMB150-GCST90133178-1	TRUE	4.07146e-05	0.0747643	15.3531
rs62345948	G	T	-0.681074	-0.00136221	0.872396	0.918489	0.0751922	339484	0.985546	SLE (Finngen) || id:finngen_R11_SLE_FG	ASV_ASV010_Antecubitalfossa_Moist_KORAFF4 || id:ebi-SMB150-GCST90133178-1	TRUE	6.79789e-06	0.103275	21.8822
rs62381845	C	T	-0.729742	0.0232512	0.912371	0.926854	0.0796814	339484	0.770439	SLE (Finngen) || id:finngen_R11_SLE_FG	ASV_ASV010_Antecubitalfossa_Moist_KORAFF4 || id:ebi-SMB150-GCST90133178-1	TRUE	2.08602e-05	0.0851506	17.8706
rs6495460	T	C	-0.603631	-0.0145867	0.878109	0.91332	0.0741728	339484	0.844095	SLE (Finngen) || id:finngen_R11_SLE_FG	ASV_ASV010_Antecubitalfossa_Moist_KORAFF4 || id:ebi-SMB150-GCST90133178-1	TRUE	4.59951e-05	0.0779994	16.835
rs6690438	C	T	-0.488116	-0.0421182	0.746269	0.816135	0.0529683	339484	0.426522	SLE (Finngen) || id:finngen_R11_SLE_FG	ASV_ASV010_Antecubitalfossa_Moist_KORAFF4 || id:ebi-SMB150-GCST90133178-1	TRUE	2.63814e-05	0.0902289	19.7363
rs697092	G	C	-0.442407	-0.0646536	0.596447	0.638136	0.0427572	339484	0.130506	SLE (Finngen) || id:finngen_R11_SLE_FG	ASV_ASV010_Antecubitalfossa_Moist_KORAFF4 || id:ebi-SMB150-GCST90133178-1	TRUE	5.39321e-06	0.0942209	20.2843
rs7558649	C	T	-0.692732	0.00649074	0.884615	0.773655	0.0493056	339484	0.895266	SLE (Finngen) || id:finngen_R11_SLE_FG	ASV_ASV010_Antecubitalfossa_Moist_KORAFF4 || id:ebi-SMB150-GCST90133178-1	TRUE	9.54947e-06	0.097963	20.9602
rs7687998	T	G	-0.40866	-0.0225252	0.536842	0.604231	0.0419274	339484	0.5911	SLE (Finngen) || id:finngen_R11_SLE_FG	ASV_ASV010_Antecubitalfossa_Moist_KORAFF4 || id:ebi-SMB150-GCST90133178-1	TRUE	1.50681e-05	0.0830481	17.0271
rs774383	A	G	-0.46289	-0.000833119	0.681592	0.575986	0.0417443	339484	0.984077	SLE (Finngen) || id:finngen_R11_SLE_FG	ASV_ASV010_Antecubitalfossa_Moist_KORAFF4 || id:ebi-SMB150-GCST90133178-1	TRUE	1.07477e-05	0.0930025	20.4052
rs777439	G	A	-0.435597	0.000433885	0.534574	0.512686	0.041249	339484	0.991607	SLE (Finngen) || id:finngen_R11_SLE_FG	ASV_ASV010_Antecubitalfossa_Moist_KORAFF4 || id:ebi-SMB150-GCST90133178-1	TRUE	1.35207e-05	0.0944189	19.393
rs790119	G	A	-0.459703	0.0745532	0.682051	0.606339	0.0421174	339484	0.0767061	SLE (Finngen) || id:finngen_R11_SLE_FG	ASV_ASV010_Antecubitalfossa_Moist_KORAFF4 || id:ebi-SMB150-GCST90133178-1	TRUE	3.40754e-05	0.0916556	19.4745
rs935211	G	A	-0.97846	-0.0784469	0.915423	0.947377	0.0919462	339484	0.393558	SLE (Finngen) || id:finngen_R11_SLE_FG	ASV_ASV010_Antecubitalfossa_Moist_KORAFF4 || id:ebi-SMB150-GCST90133178-1	TRUE	1.49217e-08	0.148249	34.6363
rs10509326	A	G	-0.544254	-0.020811	0.771053	0.745008	0.0472829	339484	0.659838	SLE (Finngen) || id:finngen_R11_SLE_FG	ASV_ASV011_Antecubitalfossa_Moist_KORAFF4 || id:ebi-SMB150-GCST90133179-1	TRUE	8.42138e-07	0.104581	21.9576
rs10833962	C	A	0.453766	0.027073	0.598958	0.567266	0.0414441	339484	0.5136	SLE (Finngen) || id:finngen_R11_SLE_FG	ASV_ASV011_Antecubitalfossa_Moist_KORAFF4 || id:ebi-SMB150-GCST90133179-1	TRUE	1.39932e-05	0.098919	20.8578
rs11212525	G	T	-0.48548	0.0101502	0.736979	0.78244	0.049785	339484	0.838446	SLE (Finngen) || id:finngen_R11_SLE_FG	ASV_ASV011_Antecubitalfossa_Moist_KORAFF4 || id:ebi-SMB150-GCST90133179-1	TRUE	1.68837e-05	0.0913732	19.1068
rs11252805	G	A	0.595211	-0.0888518	0.804688	0.850411	0.0575699	339484	0.122741	SLE (Finngen) || id:finngen_R11_SLE_FG	ASV_ASV011_Antecubitalfossa_Moist_KORAFF4 || id:ebi-SMB150-GCST90133179-1	TRUE	4.87674e-06	0.11136	23.8098
rs11938547	T	C	0.438244	0.0303686	0.601604	0.687781	0.0444106	339484	0.494093	SLE (Finngen) || id:finngen_R11_SLE_FG	ASV_ASV011_Antecubitalfossa_Moist_KORAFF4 || id:ebi-SMB150-GCST90133179-1	TRUE	1.19101e-05	0.0920635	18.7587
rs12125082	G	A	-0.522798	0.00880872	0.740838	0.708782	0.0453512	339484	0.845993	SLE (Finngen) || id:finngen_R11_SLE_FG	ASV_ASV011_Antecubitalfossa_Moist_KORAFF4 || id:ebi-SMB150-GCST90133179-1	TRUE	2.39503e-05	0.104952	22.1619
rs12437415	T	C	-0.430061	-0.0488102	0.583799	0.506793	0.0412395	339484	0.23658	SLE (Finngen) || id:finngen_R11_SLE_FG	ASV_ASV011_Antecubitalfossa_Moist_KORAFF4 || id:ebi-SMB150-GCST90133179-1	TRUE	4.93622e-05	0.0898788	17.4796
rs12590552	T	C	-0.661597	0.0810912	0.878307	0.87145	0.0613889	339484	0.18652	SLE (Finngen) || id:finngen_R11_SLE_FG	ASV_ASV011_Antecubitalfossa_Moist_KORAFF4 || id:ebi-SMB150-GCST90133179-1	TRUE	4.37846e-05	0.0935684	19.3035
rs12624234	G	A	-0.936898	0.0568921	0.9375	0.93448	0.0834022	339484	0.49515	SLE (Finngen) || id:finngen_R11_SLE_FG	ASV_ASV011_Antecubitalfossa_Moist_KORAFF4 || id:ebi-SMB150-GCST90133179-1	TRUE	9.65638e-06	0.102865	21.7852
rs12679874	A	G	0.42902	-0.0520017	0.65625	0.687254	0.0445061	339484	0.242638	SLE (Finngen) || id:finngen_R11_SLE_FG	ASV_ASV011_Antecubitalfossa_Moist_KORAFF4 || id:ebi-SMB150-GCST90133179-1	TRUE	4.15667e-05	0.0830419	17.2069
rs12892348	T	G	-0.681006	-0.169972	0.891534	0.900007	0.0644947	339484	0.00840292	SLE (Finngen) || id:finngen_R11_SLE_FG	ASV_ASV011_Antecubitalfossa_Moist_KORAFF4 || id:ebi-SMB150-GCST90133179-1	TRUE	5.38034e-05	0.0896937	18.4254
rs1323716	G	A	-0.636786	0.0350293	0.867725	0.87123	0.0613894	339484	0.568265	SLE (Finngen) || id:finngen_R11_SLE_FG	ASV_ASV011_Antecubitalfossa_Moist_KORAFF4 || id:ebi-SMB150-GCST90133179-1	TRUE	1.23367e-05	0.0930845	19.1934
rs1603449	C	G	-0.505315	-0.0974062	0.771505	0.782332	0.0498797	339484	0.0508405	SLE (Finngen) || id:finngen_R11_SLE_FG	ASV_ASV011_Antecubitalfossa_Moist_KORAFF4 || id:ebi-SMB150-GCST90133179-1	TRUE	1.73588e-05	0.0900261	18.2036
rs17256303	T	C	-0.547387	0.064661	0.817935	0.770711	0.0490087	339484	0.187043	SLE (Finngen) || id:finngen_R11_SLE_FG	ASV_ASV011_Antecubitalfossa_Moist_KORAFF4 || id:ebi-SMB150-GCST90133179-1	TRUE	4.39144e-05	0.0892412	17.8334
rs17852003	C	T	-0.460125	0.0179461	0.671875	0.61319	0.0424593	339484	0.672538	SLE (Finngen) || id:finngen_R11_SLE_FG	ASV_ASV011_Antecubitalfossa_Moist_KORAFF4 || id:ebi-SMB150-GCST90133179-1	TRUE	1.50872e-05	0.0933489	19.5624
rs2193	G	A	0.839503	-0.0522659	0.916667	0.864223	0.0606862	339484	0.389101	SLE (Finngen) || id:finngen_R11_SLE_FG	ASV_ASV011_Antecubitalfossa_Moist_KORAFF4 || id:ebi-SMB150-GCST90133179-1	TRUE	7.939e-06	0.107672	22.9263
rs237303	A	T	-0.621957	-0.0983253	0.776042	0.810054	0.0525178	339484	0.0611758	SLE (Finngen) || id:finngen_R11_SLE_FG	ASV_ASV011_Antecubitalfossa_Moist_KORAFF4 || id:ebi-SMB150-GCST90133179-1	TRUE	2.70146e-07	0.134463	29.5169
rs2656108	A	G	-0.478781	-0.0352119	0.713158	0.671761	0.0436847	339484	0.420215	SLE (Finngen) || id:finngen_R11_SLE_FG	ASV_ASV011_Antecubitalfossa_Moist_KORAFF4 || id:ebi-SMB150-GCST90133179-1	TRUE	7.90492e-06	0.093785	19.4563
rs2688994	G	A	-0.695769	-0.0894301	0.864583	0.823107	0.0546373	339484	0.101673	SLE (Finngen) || id:finngen_R11_SLE_FG	ASV_ASV011_Antecubitalfossa_Moist_KORAFF4 || id:ebi-SMB150-GCST90133179-1	TRUE	6.30218e-06	0.113355	24.2909
rs28663140	G	C	-0.449022	-0.0815806	0.721622	0.712252	0.0456295	339484	0.0737938	SLE (Finngen) || id:finngen_R11_SLE_FG	ASV_ASV011_Antecubitalfossa_Moist_KORAFF4 || id:ebi-SMB150-GCST90133179-1	TRUE	1.77764e-05	0.0810049	16.1305
rs299364	T	G	-0.483	0.0486631	0.708333	0.691379	0.0444685	339484	0.273812	SLE (Finngen) || id:finngen_R11_SLE_FG	ASV_ASV011_Antecubitalfossa_Moist_KORAFF4 || id:ebi-SMB150-GCST90133179-1	TRUE	1.84662e-05	0.0963938	20.2686
rs35148929	T	C	0.535615	0.050782	0.827957	0.873028	0.0617078	339484	0.41054	SLE (Finngen) || id:finngen_R11_SLE_FG	ASV_ASV011_Antecubitalfossa_Moist_KORAFF4 || id:ebi-SMB150-GCST90133179-1	TRUE	3.19604e-05	0.0817298	16.3768
rs35225233	G	A	-0.551711	0.110348	0.824468	0.894054	0.0671213	339484	0.100174	SLE (Finngen) || id:finngen_R11_SLE_FG	ASV_ASV011_Antecubitalfossa_Moist_KORAFF4 || id:ebi-SMB150-GCST90133179-1	TRUE	4.78439e-05	0.0881015	17.9701
rs35639545	A	G	-0.846561	0.101868	0.939655	0.893232	0.0676479	339484	0.132104	SLE (Finngen) || id:finngen_R11_SLE_FG	ASV_ASV011_Antecubitalfossa_Moist_KORAFF4 || id:ebi-SMB150-GCST90133179-1	TRUE	3.17799e-05	0.0812746	15.2159
rs4390362	T	C	0.478355	-0.00642949	0.741667	0.799403	0.0512341	339484	0.900134	SLE (Finngen) || id:finngen_R11_SLE_FG	ASV_ASV011_Antecubitalfossa_Moist_KORAFF4 || id:ebi-SMB150-GCST90133179-1	TRUE	2.66263e-05	0.087684	17.1078
rs4549142	A	G	-0.559443	0.0135077	0.857143	0.767952	0.0490808	339484	0.783154	SLE (Finngen) || id:finngen_R11_SLE_FG	ASV_ASV011_Antecubitalfossa_Moist_KORAFF4 || id:ebi-SMB150-GCST90133179-1	TRUE	3.31672e-05	0.0766472	15.5228
rs4563966	T	A	-0.549717	0.0365495	0.835165	0.805596	0.052352	339484	0.485084	SLE (Finngen) || id:finngen_R11_SLE_FG	ASV_ASV011_Antecubitalfossa_Moist_KORAFF4 || id:ebi-SMB150-GCST90133179-1	TRUE	3.08726e-05	0.0832015	16.3354
rs4639512	T	C	-0.531594	-0.0593205	0.794595	0.759971	0.0483435	339484	0.2198	SLE (Finngen) || id:finngen_R11_SLE_FG	ASV_ASV011_Antecubitalfossa_Moist_KORAFF4 || id:ebi-SMB150-GCST90133179-1	TRUE	1.10634e-05	0.0922461	18.5965
rs4730779	G	A	0.389725	-0.0486841	0.596354	0.482723	0.0411976	339484	0.237316	SLE (Finngen) || id:finngen_R11_SLE_FG	ASV_ASV011_Antecubitalfossa_Moist_KORAFF4 || id:ebi-SMB150-GCST90133179-1	TRUE	4.91593e-05	0.0731224	14.9893
rs4832489	T	C	-0.477241	-0.0243519	0.613757	0.496236	0.0412173	339484	0.554644	SLE (Finngen) || id:finngen_R11_SLE_FG	ASV_ASV011_Antecubitalfossa_Moist_KORAFF4 || id:ebi-SMB150-GCST90133179-1	TRUE	3.56662e-06	0.107985	22.6377
rs55967742	C	T	-1.0585	-0.121229	0.942708	0.939597	0.0859763	339484	0.158532	SLE (Finngen) || id:finngen_R11_SLE_FG	ASV_ASV011_Antecubitalfossa_Moist_KORAFF4 || id:ebi-SMB150-GCST90133179-1	TRUE	1.35958e-06	0.121027	26.1614
rs58888627	C	T	-0.486813	-0.0373684	0.521739	0.509029	0.0411862	339484	0.364246	SLE (Finngen) || id:finngen_R11_SLE_FG	ASV_ASV011_Antecubitalfossa_Moist_KORAFF4 || id:ebi-SMB150-GCST90133179-1	TRUE	7.25414e-06	0.118269	24.4122
rs62520583	C	T	-0.548307	0.0184707	0.814286	0.793145	0.0513498	339484	0.719068	SLE (Finngen) || id:finngen_R11_SLE_FG	ASV_ASV011_Antecubitalfossa_Moist_KORAFF4 || id:ebi-SMB150-GCST90133179-1	TRUE	2.55088e-05	0.0909285	17.3041
rs72624844	A	G	0.852356	-0.0439587	0.934555	0.93279	0.0828126	339484	0.595543	SLE (Finngen) || id:finngen_R11_SLE_FG	ASV_ASV011_Antecubitalfossa_Moist_KORAFF4 || id:ebi-SMB150-GCST90133179-1	TRUE	4.70584e-05	0.0888696	18.4346
rs73001635	G	A	-0.724706	-0.047578	0.918421	0.941928	0.0881865	339484	0.589531	SLE (Finngen) || id:finngen_R11_SLE_FG	ASV_ASV011_Antecubitalfossa_Moist_KORAFF4 || id:ebi-SMB150-GCST90133179-1	TRUE	4.52792e-05	0.0786998	16.0594
rs7617915	C	T	0.993743	-0.0617216	0.95	0.92567	0.0787753	339484	0.433325	SLE (Finngen) || id:finngen_R11_SLE_FG	ASV_ASV011_Antecubitalfossa_Moist_KORAFF4 || id:ebi-SMB150-GCST90133179-1	TRUE	3.62163e-05	0.0938148	17.3926
rs7677909	G	A	0.449608	0.0570662	0.550265	0.577467	0.0416512	339484	0.170656	SLE (Finngen) || id:finngen_R11_SLE_FG	ASV_ASV011_Antecubitalfossa_Moist_KORAFF4 || id:ebi-SMB150-GCST90133179-1	TRUE	1.49502e-05	0.100052	20.7898
rs7909344	G	C	-0.449769	-0.0172219	0.704918	0.725771	0.0463163	339484	0.710017	SLE (Finngen) || id:finngen_R11_SLE_FG	ASV_ASV011_Antecubitalfossa_Moist_KORAFF4 || id:ebi-SMB150-GCST90133179-1	TRUE	2.28274e-05	0.0841571	16.6322
rs1112189	G	A	0.578569	-0.0492506	0.831325	0.771775	0.0492932	339484	0.317728	SLE (Finngen) || id:finngen_R11_SLE_FG	ASV_ASV012_Antecubitalfossa_Moist_KORAFF4 || id:ebi-SMB150-GCST90133180-1	TRUE	4.13159e-05	0.0938775	16.991
rs115545490	T	C	-1.17104	-0.018242	0.95283	0.910251	0.0715788	339484	0.798837	SLE (Finngen) || id:finngen_R11_SLE_FG	ASV_ASV012_Antecubitalfossa_Moist_KORAFF4 || id:ebi-SMB150-GCST90133180-1	TRUE	9.28055e-06	0.123269	22.0743
rs11587198	A	T	0.498102	0.000822219	0.733728	0.684702	0.0441991	339484	0.985158	SLE (Finngen) || id:finngen_R11_SLE_FG	ASV_ASV012_Antecubitalfossa_Moist_KORAFF4 || id:ebi-SMB150-GCST90133180-1	TRUE	1.92843e-05	0.0969454	17.9279
rs11750387	G	T	-0.973927	-0.0842012	0.952381	0.966311	0.114078	339484	0.460454	SLE (Finngen) || id:finngen_R11_SLE_FG	ASV_ASV012_Antecubitalfossa_Moist_KORAFF4 || id:ebi-SMB150-GCST90133180-1	TRUE	4.22976e-05	0.0860348	15.6262
rs11812587	C	T	-0.596793	0.039959	0.819876	0.743254	0.0471928	339484	0.397152	SLE (Finngen) || id:finngen_R11_SLE_FG	ASV_ASV012_Antecubitalfossa_Moist_KORAFF4 || id:ebi-SMB150-GCST90133180-1	TRUE	1.61039e-05	0.105196	18.6925
rs1181980	T	G	-0.526105	-0.000717313	0.722581	0.648747	0.0432248	339484	0.98676	SLE (Finngen) || id:finngen_R11_SLE_FG	ASV_ASV012_Antecubitalfossa_Moist_KORAFF4 || id:ebi-SMB150-GCST90133180-1	TRUE	1.29394e-05	0.110968	19.0973
rs12005639	C	T	-0.527064	-0.0415114	0.767647	0.82326	0.0539654	339484	0.441761	SLE (Finngen) || id:finngen_R11_SLE_FG	ASV_ASV012_Antecubitalfossa_Moist_KORAFF4 || id:ebi-SMB150-GCST90133180-1	TRUE	3.03841e-05	0.0990983	18.4798
rs12491245	T	C	-0.54141	0.0267926	0.777778	0.684205	0.0447931	339484	0.549746	SLE (Finngen) || id:finngen_R11_SLE_FG	ASV_ASV012_Antecubitalfossa_Moist_KORAFF4 || id:ebi-SMB150-GCST90133180-1	TRUE	3.00089e-05	0.101327	17.0256
rs12542410	A	G	-0.443055	0.00934932	0.666667	0.58293	0.0419089	339484	0.823468	SLE (Finngen) || id:finngen_R11_SLE_FG	ASV_ASV012_Antecubitalfossa_Moist_KORAFF4 || id:ebi-SMB150-GCST90133180-1	TRUE	4.25228e-05	0.0872435	15.8667
rs1274696	T	C	0.667857	0.0281075	0.891176	0.844447	0.057373	339484	0.624197	SLE (Finngen) || id:finngen_R11_SLE_FG	ASV_ASV012_Antecubitalfossa_Moist_KORAFF4 || id:ebi-SMB150-GCST90133180-1	TRUE	4.27032e-05	0.0865133	15.9107
rs12967930	G	A	-0.645539	0.0944715	0.846154	0.881336	0.0637203	339484	0.138181	SLE (Finngen) || id:finngen_R11_SLE_FG	ASV_ASV012_Antecubitalfossa_Moist_KORAFF4 || id:ebi-SMB150-GCST90133180-1	TRUE	2.1186e-05	0.108495	20.3237
rs13022107	T	C	0.594923	-0.118977	0.5	0.519654	0.0407182	339484	0.00347824	SLE (Finngen) || id:finngen_R11_SLE_FG	ASV_ASV012_Antecubitalfossa_Moist_KORAFF4 || id:ebi-SMB150-GCST90133180-1	TRUE	7.73323e-08	0.176967	35.4779
rs13220641	T	G	-0.754582	-0.0920154	0.899408	0.905942	0.0700765	339484	0.189159	SLE (Finngen) || id:finngen_R11_SLE_FG	ASV_ASV012_Antecubitalfossa_Moist_KORAFF4 || id:ebi-SMB150-GCST90133180-1	TRUE	2.52437e-05	0.10303	19.1823
rs1385350	A	G	-0.582319	0.0252559	0.722892	0.755147	0.0482591	339484	0.600738	SLE (Finngen) || id:finngen_R11_SLE_FG	ASV_ASV012_Antecubitalfossa_Moist_KORAFF4 || id:ebi-SMB150-GCST90133180-1	TRUE	8.82102e-07	0.135855	25.7829
rs1456700	A	C	-0.634247	0.0511099	0.872781	0.870772	0.0612273	339484	0.403855	SLE (Finngen) || id:finngen_R11_SLE_FG	ASV_ASV012_Antecubitalfossa_Moist_KORAFF4 || id:ebi-SMB150-GCST90133180-1	TRUE	2.07443e-05	0.0893313	16.3817
rs147779013	C	T	-0.688919	-0.046512	0.88024	0.951835	0.096309	339484	0.629135	SLE (Finngen) || id:finngen_R11_SLE_FG	ASV_ASV012_Antecubitalfossa_Moist_KORAFF4 || id:ebi-SMB150-GCST90133180-1	TRUE	2.57906e-05	0.100065	18.3465
rs1529823	T	A	-0.631244	-0.0634164	0.865269	0.853911	0.0586725	339484	0.279762	SLE (Finngen) || id:finngen_R11_SLE_FG	ASV_ASV012_Antecubitalfossa_Moist_KORAFF4 || id:ebi-SMB150-GCST90133180-1	TRUE	3.27269e-05	0.0929056	16.8995
rs17103378	T	C	-0.592763	-0.0436096	0.872781	0.870832	0.0611373	339484	0.475656	SLE (Finngen) || id:finngen_R11_SLE_FG	ASV_ASV012_Antecubitalfossa_Moist_KORAFF4 || id:ebi-SMB150-GCST90133180-1	TRUE	2.87423e-05	0.0780278	14.1334
rs17261683	A	C	0.522822	-0.0264675	0.711765	0.745428	0.0473665	339484	0.576311	SLE (Finngen) || id:finngen_R11_SLE_FG	ASV_ASV012_Antecubitalfossa_Moist_KORAFF4 || id:ebi-SMB150-GCST90133180-1	TRUE	3.78215e-06	0.112156	21.2224
rs2068662	A	G	-1.09276	0.0634781	0.95	0.966864	0.113314	339484	0.575346	SLE (Finngen) || id:finngen_R11_SLE_FG	ASV_ASV012_Antecubitalfossa_Moist_KORAFF4 || id:ebi-SMB150-GCST90133180-1	TRUE	8.33622e-06	0.113442	21.4968
rs2708282	G	A	-0.667846	0.0555172	0.861765	0.846304	0.0576641	339484	0.335663	SLE (Finngen) || id:finngen_R11_SLE_FG	ASV_ASV012_Antecubitalfossa_Moist_KORAFF4 || id:ebi-SMB150-GCST90133180-1	TRUE	1.1297e-05	0.106265	19.9752
rs28496430	C	A	-0.846029	-0.0336814	0.925325	0.878558	0.0629844	339484	0.592817	SLE (Finngen) || id:finngen_R11_SLE_FG	ASV_ASV012_Antecubitalfossa_Moist_KORAFF4 || id:ebi-SMB150-GCST90133180-1	TRUE	4.12776e-05	0.0989172	16.6859
rs3011461	C	G	-0.688449	0.0587711	0.866864	0.943538	0.0879894	339484	0.504176	SLE (Finngen) || id:finngen_R11_SLE_FG	ASV_ASV012_Antecubitalfossa_Moist_KORAFF4 || id:ebi-SMB150-GCST90133180-1	TRUE	7.82309e-06	0.109401	20.5142
rs34506659	A	G	-0.535689	0.0118772	0.606918	0.672576	0.0440114	339484	0.787263	SLE (Finngen) || id:finngen_R11_SLE_FG	ASV_ASV012_Antecubitalfossa_Moist_KORAFF4 || id:ebi-SMB150-GCST90133180-1	TRUE	4.39181e-07	0.13692	24.9068
rs429136	G	A	-0.711898	-0.0793251	0.888535	0.948384	0.0931202	339484	0.394293	SLE (Finngen) || id:finngen_R11_SLE_FG	ASV_ASV012_Antecubitalfossa_Moist_KORAFF4 || id:ebi-SMB150-GCST90133180-1	TRUE	3.06428e-05	0.100387	17.2963
rs4631675	G	A	-0.672222	-0.0188982	0.858824	0.85526	0.0580418	339484	0.74473	SLE (Finngen) || id:finngen_R11_SLE_FG	ASV_ASV012_Antecubitalfossa_Moist_KORAFF4 || id:ebi-SMB150-GCST90133180-1	TRUE	2.45681e-05	0.109578	20.6745
rs4741773	G	A	0.473173	0.114677	0.614706	0.754637	0.0477936	339484	0.0164214	SLE (Finngen) || id:finngen_R11_SLE_FG	ASV_ASV012_Antecubitalfossa_Moist_KORAFF4 || id:ebi-SMB150-GCST90133180-1	TRUE	1.24509e-05	0.106055	19.931
rs56115287	C	T	-0.906446	-0.0743486	0.927673	0.827334	0.0547049	339484	0.17412	SLE (Finngen) || id:finngen_R11_SLE_FG	ASV_ASV012_Antecubitalfossa_Moist_KORAFF4 || id:ebi-SMB150-GCST90133180-1	TRUE	2.61801e-05	0.110258	19.4556
rs61277292	C	T	-0.730634	-0.0311483	0.885294	0.89055	0.0661584	339484	0.637774	SLE (Finngen) || id:finngen_R11_SLE_FG	ASV_ASV012_Antecubitalfossa_Moist_KORAFF4 || id:ebi-SMB150-GCST90133180-1	TRUE	1.68443e-05	0.108419	20.4292
rs62080123	G	A	-0.731649	0.0645697	0.887574	0.907263	0.0714235	339484	0.365975	SLE (Finngen) || id:finngen_R11_SLE_FG	ASV_ASV012_Antecubitalfossa_Moist_KORAFF4 || id:ebi-SMB150-GCST90133180-1	TRUE	1.13181e-05	0.106834	19.9752
rs640994	T	C	0.729663	0.0307394	0.837278	0.866295	0.0604548	339484	0.611125	SLE (Finngen) || id:finngen_R11_SLE_FG	ASV_ASV012_Antecubitalfossa_Moist_KORAFF4 || id:ebi-SMB150-GCST90133180-1	TRUE	9.18439e-07	0.145074	28.3386
rs6433023	T	C	-0.597663	0.0322662	0.789157	0.699328	0.0452551	339484	0.475854	SLE (Finngen) || id:finngen_R11_SLE_FG	ASV_ASV012_Antecubitalfossa_Moist_KORAFF4 || id:ebi-SMB150-GCST90133180-1	TRUE	2.96098e-06	0.118868	22.1243
rs6439010	G	T	-0.590366	0.0125101	0.783133	0.788882	0.0502729	339484	0.803481	SLE (Finngen) || id:finngen_R11_SLE_FG	ASV_ASV012_Antecubitalfossa_Moist_KORAFF4 || id:ebi-SMB150-GCST90133180-1	TRUE	8.56188e-06	0.118387	22.0226
rs6557604	A	G	-0.528942	0.0151531	0.795858	0.776975	0.0496348	339484	0.760144	SLE (Finngen) || id:finngen_R11_SLE_FG	ASV_ASV012_Antecubitalfossa_Moist_KORAFF4 || id:ebi-SMB150-GCST90133180-1	TRUE	2.54854e-05	0.0909105	16.7003
rs6716189	A	G	-0.847099	0.119341	0.92515	0.936109	0.0844173	339484	0.157449	SLE (Finngen) || id:finngen_R11_SLE_FG	ASV_ASV012_Antecubitalfossa_Moist_KORAFF4 || id:ebi-SMB150-GCST90133180-1	TRUE	2.39269e-05	0.0993811	18.2074
rs7145050	C	T	-0.695724	0.014943	0.867647	0.798003	0.0517963	339484	0.772967	SLE (Finngen) || id:finngen_R11_SLE_FG	ASV_ASV012_Antecubitalfossa_Moist_KORAFF4 || id:ebi-SMB150-GCST90133180-1	TRUE	9.86301e-06	0.111168	21.0121
rs73323319	A	C	-0.871968	0.0749035	0.938235	0.926602	0.0785138	339484	0.340075	SLE (Finngen) || id:finngen_R11_SLE_FG	ASV_ASV012_Antecubitalfossa_Moist_KORAFF4 || id:ebi-SMB150-GCST90133180-1	TRUE	4.6638e-05	0.0881217	16.2351
rs73731228	T	C	-0.626506	0.00497719	0.847826	0.887905	0.065879	339484	0.939777	SLE (Finngen) || id:finngen_R11_SLE_FG	ASV_ASV012_Antecubitalfossa_Moist_KORAFF4 || id:ebi-SMB150-GCST90133180-1	TRUE	1.91898e-05	0.101281	17.9185
rs7419736	G	A	-0.676932	0.0968075	0.876471	0.932444	0.0819325	339484	0.237384	SLE (Finngen) || id:finngen_R11_SLE_FG	ASV_ASV012_Antecubitalfossa_Moist_KORAFF4 || id:ebi-SMB150-GCST90133180-1	TRUE	9.52862e-06	0.0992265	18.5064
rs748836	T	C	-1.02538	-0.0650564	0.95	0.96174	0.105887	339484	0.538954	SLE (Finngen) || id:finngen_R11_SLE_FG	ASV_ASV012_Antecubitalfossa_Moist_KORAFF4 || id:ebi-SMB150-GCST90133180-1	TRUE	3.19176e-05	0.0998838	18.6426
rs777644	T	C	0.464983	0.0258615	0.585294	0.541895	0.0411148	339484	0.529345	SLE (Finngen) || id:finngen_R11_SLE_FG	ASV_ASV012_Antecubitalfossa_Moist_KORAFF4 || id:ebi-SMB150-GCST90133180-1	TRUE	6.8259e-06	0.104959	19.7008
rs7784246	T	C	-0.918765	-0.0454678	0.922156	0.87087	0.061119	339484	0.456924	SLE (Finngen) || id:finngen_R11_SLE_FG	ASV_ASV012_Antecubitalfossa_Moist_KORAFF4 || id:ebi-SMB150-GCST90133180-1	TRUE	2.5593e-06	0.121191	22.7541
rs7975736	A	G	-0.632143	-0.00594943	0.863905	0.780189	0.0498878	339484	0.905072	SLE (Finngen) || id:finngen_R11_SLE_FG	ASV_ASV012_Antecubitalfossa_Moist_KORAFF4 || id:ebi-SMB150-GCST90133180-1	TRUE	2.18298e-05	0.0939655	17.3197
rs9520999	A	C	0.624782	0.0539663	0.7625	0.810247	0.0522881	339484	0.302027	SLE (Finngen) || id:finngen_R11_SLE_FG	ASV_ASV012_Antecubitalfossa_Moist_KORAFF4 || id:ebi-SMB150-GCST90133180-1	TRUE	1.2928e-06	0.141381	26.0163
rs10229932	C	A	-0.542285	0.107517	0.860082	0.838372	0.0566406	339484	0.0576647	SLE (Finngen) || id:finngen_R11_SLE_FG	ASV_ASV015_Antecubitalfossa_Moist_KORAFF4 || id:ebi-SMB150-GCST90133181-1	TRUE	4.21686e-05	0.070778	18.3567
rs1029153	A	G	0.400268	-0.0346976	0.678423	0.652587	0.0434202	339484	0.424225	SLE (Finngen) || id:finngen_R11_SLE_FG	ASV_ASV015_Antecubitalfossa_Moist_KORAFF4 || id:ebi-SMB150-GCST90133181-1	TRUE	1.7722e-05	0.0699066	17.9634
rs10842519	A	G	-0.718906	-0.126783	0.925926	0.959681	0.105049	339484	0.227473	SLE (Finngen) || id:finngen_R11_SLE_FG	ASV_ASV015_Antecubitalfossa_Moist_KORAFF4 || id:ebi-SMB150-GCST90133181-1	TRUE	4.68225e-05	0.0708952	18.3895
rs11003831	G	A	-0.433324	-0.025987	0.58547	0.554966	0.0415972	339484	0.532147	SLE (Finngen) || id:finngen_R11_SLE_FG	ASV_ASV015_Antecubitalfossa_Moist_KORAFF4 || id:ebi-SMB150-GCST90133181-1	TRUE	3.11033e-06	0.0911417	23.2653
rs11114789	A	C	-0.591457	-0.148223	0.878723	0.902361	0.0686289	339484	0.03079	SLE (Finngen) || id:finngen_R11_SLE_FG	ASV_ASV015_Antecubitalfossa_Moist_KORAFF4 || id:ebi-SMB150-GCST90133181-1	TRUE	2.35444e-05	0.07456	18.7721
rs1176849	C	T	-0.559014	-0.0320326	0.853909	0.87335	0.0617542	339484	0.603963	SLE (Finngen) || id:finngen_R11_SLE_FG	ASV_ASV015_Antecubitalfossa_Moist_KORAFF4 || id:ebi-SMB150-GCST90133181-1	TRUE	3.26803e-05	0.0779669	20.3789
rs11931682	T	C	-0.482665	0.0452785	0.775229	0.699312	0.0451129	339484	0.315537	SLE (Finngen) || id:finngen_R11_SLE_FG	ASV_ASV015_Antecubitalfossa_Moist_KORAFF4 || id:ebi-SMB150-GCST90133181-1	TRUE	2.31024e-05	0.0811878	19.0861
rs12040792	A	T	0.407624	-0.0672087	0.617512	0.638837	0.0431277	339484	0.119146	SLE (Finngen) || id:finngen_R11_SLE_FG	ASV_ASV015_Antecubitalfossa_Moist_KORAFF4 || id:ebi-SMB150-GCST90133181-1	TRUE	7.47815e-06	0.0784899	18.3127
rs12713380	C	T	0.539013	-0.0430797	0.853909	0.888233	0.0656358	339484	0.511603	SLE (Finngen) || id:finngen_R11_SLE_FG	ASV_ASV015_Antecubitalfossa_Moist_KORAFF4 || id:ebi-SMB150-GCST90133181-1	TRUE	4.6239e-05	0.0724874	18.8348
rs1348406	A	G	-0.358107	-0.00238954	0.604938	0.58226	0.0417205	339484	0.954326	SLE (Finngen) || id:finngen_R11_SLE_FG	ASV_ASV015_Antecubitalfossa_Moist_KORAFF4 || id:ebi-SMB150-GCST90133181-1	TRUE	3.89276e-05	0.0612958	15.7369
rs17797827	T	C	0.447165	-0.0161529	0.72428	0.628621	0.0428718	339484	0.706342	SLE (Finngen) || id:finngen_R11_SLE_FG	ASV_ASV015_Antecubitalfossa_Moist_KORAFF4 || id:ebi-SMB150-GCST90133181-1	TRUE	1.19254e-05	0.0798621	20.9173
rs261469	C	T	-0.416902	0.0152724	0.740664	0.688463	0.0445303	339484	0.731624	SLE (Finngen) || id:finngen_R11_SLE_FG	ASV_ASV015_Antecubitalfossa_Moist_KORAFF4 || id:ebi-SMB150-GCST90133181-1	TRUE	2.75505e-05	0.06677	17.0998
rs2660860	A	G	-0.44638	0.0397883	0.720588	0.776678	0.0490912	339484	0.417654	SLE (Finngen) || id:finngen_R11_SLE_FG	ASV_ASV015_Antecubitalfossa_Moist_KORAFF4 || id:ebi-SMB150-GCST90133181-1	TRUE	1.70366e-05	0.0802363	20.5876
rs3123218	C	T	-0.645644	-0.0387765	0.9163	0.866064	0.060457	339484	0.521269	SLE (Finngen) || id:finngen_R11_SLE_FG	ASV_ASV015_Antecubitalfossa_Moist_KORAFF4 || id:ebi-SMB150-GCST90133181-1	TRUE	3.23052e-05	0.0639413	15.3695
rs35394440	G	A	-0.394076	-0.0802045	0.628631	0.640479	0.0430232	339484	0.0622917	SLE (Finngen) || id:finngen_R11_SLE_FG	ASV_ASV015_Antecubitalfossa_Moist_KORAFF4 || id:ebi-SMB150-GCST90133181-1	TRUE	7.10517e-06	0.072509	18.6844
rs387706	C	A	-0.427308	0.0395205	0.759259	0.786935	0.050409	339484	0.433042	SLE (Finngen) || id:finngen_R11_SLE_FG	ASV_ASV015_Antecubitalfossa_Moist_KORAFF4 || id:ebi-SMB150-GCST90133181-1	TRUE	2.95411e-05	0.0667501	17.2374
rs4240322	A	C	-0.632255	-0.0563279	0.901261	0.827874	0.0544618	339484	0.301014	SLE (Finngen) || id:finngen_R11_SLE_FG	ASV_ASV015_Antecubitalfossa_Moist_KORAFF4 || id:ebi-SMB150-GCST90133181-1	TRUE	2.91966e-05	0.0711469	18.0768
rs4670870	T	C	-0.578517	0.0315618	0.85865	0.89196	0.0660811	339484	0.632919	SLE (Finngen) || id:finngen_R11_SLE_FG	ASV_ASV015_Antecubitalfossa_Moist_KORAFF4 || id:ebi-SMB150-GCST90133181-1	TRUE	1.9802e-05	0.081241	20.7798
rs4681505	T	C	-0.360151	0.0424578	0.556017	0.584383	0.0417676	339484	0.30938	SLE (Finngen) || id:finngen_R11_SLE_FG	ASV_ASV015_Antecubitalfossa_Moist_KORAFF4 || id:ebi-SMB150-GCST90133181-1	TRUE	2.55664e-05	0.0640404	16.3529
rs4780273	T	C	0.414744	0.0224301	0.691358	0.596372	0.0421137	339484	0.594304	SLE (Finngen) || id:finngen_R11_SLE_FG	ASV_ASV015_Antecubitalfossa_Moist_KORAFF4 || id:ebi-SMB150-GCST90133181-1	TRUE	3.81631e-05	0.0734088	19.0931
rs491250	G	A	0.446517	-0.0189597	0.767635	0.725361	0.0459116	339484	0.679635	SLE (Finngen) || id:finngen_R11_SLE_FG	ASV_ASV015_Antecubitalfossa_Moist_KORAFF4 || id:ebi-SMB150-GCST90133181-1	TRUE	1.02289e-05	0.0711266	18.3009
rs55844486	C	T	-0.771945	0.0285724	0.92735	0.885855	0.0654764	339484	0.662564	SLE (Finngen) || id:finngen_R11_SLE_FG	ASV_ASV015_Antecubitalfossa_Moist_KORAFF4 || id:ebi-SMB150-GCST90133181-1	TRUE	8.53373e-06	0.0802935	20.2544
rs564967	C	T	-0.392089	0.00728025	0.531646	0.55018	0.0414223	339484	0.860485	SLE (Finngen) || id:finngen_R11_SLE_FG	ASV_ASV015_Antecubitalfossa_Moist_KORAFF4 || id:ebi-SMB150-GCST90133181-1	TRUE	7.14086e-06	0.076559	19.483
rs57911156	T	C	0.447323	-0.00943951	0.757848	0.777938	0.0494415	339484	0.848586	SLE (Finngen) || id:finngen_R11_SLE_FG	ASV_ASV015_Antecubitalfossa_Moist_KORAFF4 || id:ebi-SMB150-GCST90133181-1	TRUE	1.39663e-05	0.0734417	17.5171
rs61992669	T	A	-1.11922	0.151203	0.949367	0.974078	0.129341	339484	0.242392	SLE (Finngen) || id:finngen_R11_SLE_FG	ASV_ASV015_Antecubitalfossa_Moist_KORAFF4 || id:ebi-SMB150-GCST90133181-1	TRUE	6.54502e-08	0.120428	32.1756
rs62511255	A	G	0.458374	-0.00261066	0.804622	0.760969	0.0482756	339484	0.956873	SLE (Finngen) || id:finngen_R11_SLE_FG	ASV_ASV015_Antecubitalfossa_Moist_KORAFF4 || id:ebi-SMB150-GCST90133181-1	TRUE	4.19903e-05	0.0660598	16.6928
rs6708967	G	T	-0.619998	0.0528061	0.895745	0.882911	0.0641981	339484	0.410764	SLE (Finngen) || id:finngen_R11_SLE_FG	ASV_ASV015_Antecubitalfossa_Moist_KORAFF4 || id:ebi-SMB150-GCST90133181-1	TRUE	4.59109e-05	0.0717948	18.0221
rs73072626	C	G	-0.809276	0.0323024	0.929224	0.899822	0.0681133	339484	0.635325	SLE (Finngen) || id:finngen_R11_SLE_FG	ASV_ASV015_Antecubitalfossa_Moist_KORAFF4 || id:ebi-SMB150-GCST90133181-1	TRUE	5.73424e-06	0.0861452	20.4557
rs7583768	A	G	0.472511	0.00221868	0.785388	0.815524	0.0533456	339484	0.966825	SLE (Finngen) || id:finngen_R11_SLE_FG	ASV_ASV015_Antecubitalfossa_Moist_KORAFF4 || id:ebi-SMB150-GCST90133181-1	TRUE	2.5611e-05	0.0752648	17.6618
rs7874914	G	A	-0.745677	0.0265422	0.921811	0.839932	0.0566733	339484	0.639543	SLE (Finngen) || id:finngen_R11_SLE_FG	ASV_ASV015_Antecubitalfossa_Moist_KORAFF4 || id:ebi-SMB150-GCST90133181-1	TRUE	1.35052e-05	0.0801532	21.0002
rs80350156	T	C	0.772332	-0.10165	0.940329	0.819845	0.0546901	339484	0.0630769	SLE (Finngen) || id:finngen_R11_SLE_FG	ASV_ASV015_Antecubitalfossa_Moist_KORAFF4 || id:ebi-SMB150-GCST90133181-1	TRUE	3.60651e-05	0.0669391	17.2897
rs9554696	T	G	-0.576725	-0.0556824	0.897119	0.882335	0.0641157	339484	0.385139	SLE (Finngen) || id:finngen_R11_SLE_FG	ASV_ASV015_Antecubitalfossa_Moist_KORAFF4 || id:ebi-SMB150-GCST90133181-1	TRUE	2.04546e-05	0.0613976	15.7647
rs10179400	T	C	-0.658274	0.0571057	0.822222	0.777121	0.0495104	339484	0.248743	SLE (Finngen) || id:finngen_R11_SLE_FG	ASV_ASV016_Antecubitalfossa_Moist_KORAFF4 || id:ebi-SMB150-GCST90133182-1	TRUE	5.206e-07	0.126681	25.82
rs10747263	T	G	-0.47831	-0.00333386	0.638418	0.722809	0.0459134	339484	0.942115	SLE (Finngen) || id:finngen_R11_SLE_FG	ASV_ASV016_Antecubitalfossa_Moist_KORAFF4 || id:ebi-SMB150-GCST90133182-1	TRUE	6.56374e-06	0.105624	20.667
rs10993680	T	C	-0.480839	0.0619647	0.711765	0.7585	0.048129	339484	0.19793	SLE (Finngen) || id:finngen_R11_SLE_FG	ASV_ASV016_Antecubitalfossa_Moist_KORAFF4 || id:ebi-SMB150-GCST90133182-1	TRUE	4.1003e-05	0.0948666	17.608
rs116157467	C	G	-0.859679	0.0916668	0.935754	0.945193	0.0901636	339484	0.30931	SLE (Finngen) || id:finngen_R11_SLE_FG	ASV_ASV016_Antecubitalfossa_Moist_KORAFF4 || id:ebi-SMB150-GCST90133182-1	TRUE	3.12392e-05	0.0888605	17.2622
rs117137335	G	T	-0.901426	-0.148715	0.940828	0.964178	0.110544	339484	0.178527	SLE (Finngen) || id:finngen_R11_SLE_FG	ASV_ASV016_Antecubitalfossa_Moist_KORAFF4 || id:ebi-SMB150-GCST90133182-1	TRUE	4.65405e-05	0.090472	16.6117
rs12360095	T	C	-0.525146	0.00238932	0.789773	0.790014	0.050905	339484	0.962564	SLE (Finngen) || id:finngen_R11_SLE_FG	ASV_ASV016_Antecubitalfossa_Moist_KORAFF4 || id:ebi-SMB150-GCST90133182-1	TRUE	2.31421e-05	0.0915759	17.5405
rs12572984	C	T	-0.842435	0.0901316	0.936111	0.915106	0.0737907	339484	0.221916	SLE (Finngen) || id:finngen_R11_SLE_FG	ASV_ASV016_Antecubitalfossa_Moist_KORAFF4 || id:ebi-SMB150-GCST90133182-1	TRUE	4.82666e-05	0.0848897	16.5121
rs1950216	T	C	-0.576027	-0.0357913	0.824859	0.807545	0.0520166	339484	0.491405	SLE (Finngen) || id:finngen_R11_SLE_FG	ASV_ASV016_Antecubitalfossa_Moist_KORAFF4 || id:ebi-SMB150-GCST90133182-1	TRUE	3.65669e-05	0.0958702	18.5563
rs219023	C	T	-0.445507	-0.0570606	0.593168	0.602948	0.042044	339484	0.174729	SLE (Finngen) || id:finngen_R11_SLE_FG	ASV_ASV016_Antecubitalfossa_Moist_KORAFF4 || id:ebi-SMB150-GCST90133182-1	TRUE	2.48688e-05	0.0957925	16.8446
rs28795166	A	T	-0.664653	0.0738607	0.842697	0.912451	0.0726442	339484	0.309274	SLE (Finngen) || id:finngen_R11_SLE_FG	ASV_ASV016_Antecubitalfossa_Moist_KORAFF4 || id:ebi-SMB150-GCST90133182-1	TRUE	7.5548e-06	0.11712	23.3475
rs323465	A	G	0.502535	-0.0377972	0.798295	0.911937	0.0725965	339484	0.602612	SLE (Finngen) || id:finngen_R11_SLE_FG	ASV_ASV016_Antecubitalfossa_Moist_KORAFF4 || id:ebi-SMB150-GCST90133182-1	TRUE	3.59527e-05	0.0813284	15.4039
rs34581318	G	T	0.713963	-0.0251453	0.871508	0.855108	0.0589302	339484	0.669601	SLE (Finngen) || id:finngen_R11_SLE_FG	ASV_ASV016_Antecubitalfossa_Moist_KORAFF4 || id:ebi-SMB150-GCST90133182-1	TRUE	4.62965e-06	0.114164	22.8112
rs4335623	T	C	0.415322	-0.0840985	0.502841	0.556397	0.0414152	339484	0.0422941	SLE (Finngen) || id:finngen_R11_SLE_FG	ASV_ASV016_Antecubitalfossa_Moist_KORAFF4 || id:ebi-SMB150-GCST90133182-1	TRUE	5.28145e-05	0.0862436	16.4227
rs4649203	A	G	0.441788	-0.00697104	0.688889	0.715277	0.0460876	339484	0.879774	SLE (Finngen) || id:finngen_R11_SLE_FG	ASV_ASV016_Antecubitalfossa_Moist_KORAFF4 || id:ebi-SMB150-GCST90133182-1	TRUE	4.2984e-05	0.0836611	16.2513
rs4721056	G	T	0.41827	0.0472466	0.541899	0.547671	0.0413878	339484	0.253638	SLE (Finngen) || id:finngen_R11_SLE_FG	ASV_ASV016_Antecubitalfossa_Moist_KORAFF4 || id:ebi-SMB150-GCST90133182-1	TRUE	3.96781e-05	0.0868605	16.8368
rs4742516	T	C	-0.43609	0.0132423	0.455556	0.499192	0.0411601	339484	0.74766	SLE (Finngen) || id:finngen_R11_SLE_FG	ASV_ASV016_Antecubitalfossa_Moist_KORAFF4 || id:ebi-SMB150-GCST90133182-1	TRUE	4.29513e-05	0.0943358	18.5408
rs5768971	A	G	-0.492199	0.0404497	0.555882	0.63962	0.0428609	339484	0.345301	SLE (Finngen) || id:finngen_R11_SLE_FG	ASV_ASV016_Antecubitalfossa_Moist_KORAFF4 || id:ebi-SMB150-GCST90133182-1	TRUE	2.46833e-06	0.119617	22.826
rs60596207	G	T	-0.610372	-0.0412598	0.856322	0.908765	0.0718353	339484	0.565719	SLE (Finngen) || id:finngen_R11_SLE_FG	ASV_ASV016_Antecubitalfossa_Moist_KORAFF4 || id:ebi-SMB150-GCST90133182-1	TRUE	2.27546e-05	0.0916741	17.3593
rs62014062	T	C	-0.752958	0.0504053	0.883721	0.881751	0.0638622	339484	0.429947	SLE (Finngen) || id:finngen_R11_SLE_FG	ASV_ASV016_Antecubitalfossa_Moist_KORAFF4 || id:ebi-SMB150-GCST90133182-1	TRUE	2.02328e-06	0.116517	22.4202
rs62195862	T	C	0.677576	0.0276103	0.868098	0.822531	0.0539479	339484	0.608795	SLE (Finngen) || id:finngen_R11_SLE_FG	ASV_ASV016_Antecubitalfossa_Moist_KORAFF4 || id:ebi-SMB150-GCST90133182-1	TRUE	3.59128e-05	0.10514	18.9163
rs6849500	C	T	0.515998	0.093885	0.795455	0.789197	0.050411	339484	0.0625475	SLE (Finngen) || id:finngen_R11_SLE_FG	ASV_ASV016_Antecubitalfossa_Moist_KORAFF4 || id:ebi-SMB150-GCST90133182-1	TRUE	3.16018e-05	0.0866424	16.5059
rs7100478	T	A	-0.505808	0.0239669	0.758824	0.81483	0.0529244	339484	0.650657	SLE (Finngen) || id:finngen_R11_SLE_FG	ASV_ASV016_Antecubitalfossa_Moist_KORAFF4 || id:ebi-SMB150-GCST90133182-1	TRUE	1.11516e-05	0.0936435	17.3575
rs716073	C	A	-0.769835	-0.0923005	0.908046	0.892263	0.0669481	339484	0.167991	SLE (Finngen) || id:finngen_R11_SLE_FG	ASV_ASV016_Antecubitalfossa_Moist_KORAFF4 || id:ebi-SMB150-GCST90133182-1	TRUE	5.47841e-06	0.0989701	18.8927
rs72818112	T	C	-0.98568	-0.187325	0.943503	0.961251	0.105087	339484	0.0746569	SLE (Finngen) || id:finngen_R11_SLE_FG	ASV_ASV016_Antecubitalfossa_Moist_KORAFF4 || id:ebi-SMB150-GCST90133182-1	TRUE	2.16665e-05	0.103579	20.2208
rs75495621	C	T	-0.466278	0.0176926	0.633523	0.585635	0.0419037	339484	0.672864	SLE (Finngen) || id:finngen_R11_SLE_FG	ASV_ASV016_Antecubitalfossa_Moist_KORAFF4 || id:ebi-SMB150-GCST90133182-1	TRUE	1.0681e-05	0.100955	19.5388
rs78012533	T	C	-1.04291	-0.0895981	0.955556	0.965961	0.111754	339484	0.422703	SLE (Finngen) || id:finngen_R11_SLE_FG	ASV_ASV016_Antecubitalfossa_Moist_KORAFF4 || id:ebi-SMB150-GCST90133182-1	TRUE	4.11292e-05	0.0923837	18.1181
rs9822659	A	G	-0.460213	-0.0556645	0.538889	0.525012	0.0417642	339484	0.182587	SLE (Finngen) || id:finngen_R11_SLE_FG	ASV_ASV016_Antecubitalfossa_Moist_KORAFF4 || id:ebi-SMB150-GCST90133182-1	TRUE	2.01312e-05	0.105258	20.9399
rs10485394	G	A	-0.521896	0.0239151	0.735849	0.684393	0.0445006	339484	0.590984	SLE (Finngen) || id:finngen_R11_SLE_FG	ASV_ASV021_Antecubitalfossa_Moist_KORAFF4 || id:ebi-SMB150-GCST90133183-1	TRUE	8.40081e-06	0.105886	18.5929
rs10736319	T	C	-0.481768	0.0196575	0.511696	0.512036	0.0411057	339484	0.632495	SLE (Finngen) || id:finngen_R11_SLE_FG	ASV_ASV021_Antecubitalfossa_Moist_KORAFF4 || id:ebi-SMB150-GCST90133183-1	TRUE	2.19103e-05	0.115987	22.1736
rs10803453	C	T	-0.50836	-0.0226719	0.649123	0.640397	0.0428203	339484	0.596483	SLE (Finngen) || id:finngen_R11_SLE_FG	ASV_ASV021_Antecubitalfossa_Moist_KORAFF4 || id:ebi-SMB150-GCST90133183-1	TRUE	5.09914e-06	0.117721	22.5494
rs10914952	G	A	0.594589	0.00187614	0.836257	0.842604	0.0561869	339484	0.973363	SLE (Finngen) || id:finngen_R11_SLE_FG	ASV_ASV021_Antecubitalfossa_Moist_KORAFF4 || id:ebi-SMB150-GCST90133183-1	TRUE	2.92706e-05	0.0968201	18.1167
rs11060283	C	T	-0.862598	0.0522637	0.929412	0.952178	0.097396	339484	0.591536	SLE (Finngen) || id:finngen_R11_SLE_FG	ASV_ASV021_Antecubitalfossa_Moist_KORAFF4 || id:ebi-SMB150-GCST90133183-1	TRUE	4.33909e-05	0.0976309	18.1766
rs11881579	A	G	-0.551571	0.131927	0.764881	0.81274	0.0527347	339484	0.0123595	SLE (Finngen) || id:finngen_R11_SLE_FG	ASV_ASV021_Antecubitalfossa_Moist_KORAFF4 || id:ebi-SMB150-GCST90133183-1	TRUE	2.5936e-05	0.109424	20.3963
rs12679969	G	T	-0.676704	-0.133628	0.865497	0.837595	0.0564618	339484	0.0179477	SLE (Finngen) || id:finngen_R11_SLE_FG	ASV_ASV021_Antecubitalfossa_Moist_KORAFF4 || id:ebi-SMB150-GCST90133183-1	TRUE	1.08981e-05	0.106617	20.1685
rs13152082	C	T	-0.901954	-0.0420083	0.932749	0.896413	0.0692379	339484	0.544035	SLE (Finngen) || id:finngen_R11_SLE_FG	ASV_ASV021_Antecubitalfossa_Moist_KORAFF4 || id:ebi-SMB150-GCST90133183-1	TRUE	1.11006e-05	0.102062	19.209
rs1412104	C	T	-0.433169	0.0495676	0.526316	0.487501	0.0411721	339484	0.228624	SLE (Finngen) || id:finngen_R11_SLE_FG	ASV_ASV021_Antecubitalfossa_Moist_KORAFF4 || id:ebi-SMB150-GCST90133183-1	TRUE	1.96553e-05	0.093558	17.4433
rs1466547	T	C	-0.88856	0.0355579	0.909639	0.932919	0.0831647	339484	0.668971	SLE (Finngen) || id:finngen_R11_SLE_FG	ASV_ASV021_Antecubitalfossa_Moist_KORAFF4 || id:ebi-SMB150-GCST90133183-1	TRUE	1.0322e-06	0.129794	24.4612
rs1610008	T	G	-0.830917	-0.0778969	0.920732	0.936917	0.0838943	339484	0.353142	SLE (Finngen) || id:finngen_R11_SLE_FG	ASV_ASV021_Antecubitalfossa_Moist_KORAFF4 || id:ebi-SMB150-GCST90133183-1	TRUE	4.63293e-05	0.100781	18.1563
rs17480579	G	A	-1.07795	-0.0732078	0.951807	0.954714	0.0997346	339484	0.462933	SLE (Finngen) || id:finngen_R11_SLE_FG	ASV_ASV021_Antecubitalfossa_Moist_KORAFF4 || id:ebi-SMB150-GCST90133183-1	TRUE	1.89148e-05	0.1066	19.5684
rs175160	C	A	0.478521	-0.0438483	0.595808	0.525701	0.0413631	339484	0.289107	SLE (Finngen) || id:finngen_R11_SLE_FG	ASV_ASV021_Antecubitalfossa_Moist_KORAFF4 || id:ebi-SMB150-GCST90133183-1	TRUE	6.21429e-06	0.110287	20.4531
rs176077	T	C	-0.45123	0.042965	0.529762	0.48772	0.0412604	339484	0.29773	SLE (Finngen) || id:finngen_R11_SLE_FG	ASV_ASV021_Antecubitalfossa_Moist_KORAFF4 || id:ebi-SMB150-GCST90133183-1	TRUE	1.57174e-05	0.101444	18.7408
rs17635372	A	G	-0.465918	0.0349141	0.547771	0.526983	0.0414216	339484	0.399286	SLE (Finngen) || id:finngen_R11_SLE_FG	ASV_ASV021_Antecubitalfossa_Moist_KORAFF4 || id:ebi-SMB150-GCST90133183-1	TRUE	4.39758e-05	0.107549	18.679
rs1858862	T	C	-0.466396	0.0250919	0.612426	0.594907	0.0419434	339484	0.549684	SLE (Finngen) || id:finngen_R11_SLE_FG	ASV_ASV021_Antecubitalfossa_Moist_KORAFF4 || id:ebi-SMB150-GCST90133183-1	TRUE	1.28017e-05	0.103264	19.2309
rs1885133	T	C	0.545324	0.0689174	0.744118	0.638344	0.0428939	339484	0.108121	SLE (Finngen) || id:finngen_R11_SLE_FG	ASV_ASV021_Antecubitalfossa_Moist_KORAFF4 || id:ebi-SMB150-GCST90133183-1	TRUE	1.17251e-05	0.113246	21.4549
rs2117317	C	T	-0.515177	-0.0262782	0.517857	0.549083	0.0411492	339484	0.523077	SLE (Finngen) || id:finngen_R11_SLE_FG	ASV_ASV021_Antecubitalfossa_Moist_KORAFF4 || id:ebi-SMB150-GCST90133183-1	TRUE	3.34007e-06	0.132534	25.3621
rs2182729	C	T	0.453893	-0.079687	0.684211	0.65384	0.0432409	339484	0.0653492	SLE (Finngen) || id:finngen_R11_SLE_FG	ASV_ASV021_Antecubitalfossa_Moist_KORAFF4 || id:ebi-SMB150-GCST90133183-1	TRUE	4.80223e-05	0.0890274	16.516
rs2576550	C	T	-0.684334	-0.0760434	0.901198	0.772192	0.0497221	339484	0.126173	SLE (Finngen) || id:finngen_R11_SLE_FG	ASV_ASV021_Antecubitalfossa_Moist_KORAFF4 || id:ebi-SMB150-GCST90133183-1	TRUE	3.72082e-05	0.0833975	15.0126
rs2831753	T	C	-0.753373	0.123232	0.892857	0.873744	0.0618904	339484	0.0464665	SLE (Finngen) || id:finngen_R11_SLE_FG	ASV_ASV021_Antecubitalfossa_Moist_KORAFF4 || id:ebi-SMB150-GCST90133183-1	TRUE	3.59139e-05	0.108591	20.2221
rs2845845	A	G	0.484121	0.0330434	0.742515	0.613751	0.0422421	339484	0.434075	SLE (Finngen) || id:finngen_R11_SLE_FG	ASV_ASV021_Antecubitalfossa_Moist_KORAFF4 || id:ebi-SMB150-GCST90133183-1	TRUE	2.10964e-05	0.0896181	16.2426
rs2957692	A	G	0.49816	0.000939329	0.559375	0.559524	0.0415018	339484	0.981943	SLE (Finngen) || id:finngen_R11_SLE_FG	ASV_ASV021_Antecubitalfossa_Moist_KORAFF4 || id:ebi-SMB150-GCST90133183-1	TRUE	1.09597e-05	0.122332	22.0225
rs35214947	T	C	-0.474867	-0.00421997	0.722892	0.737906	0.046974	339484	0.928417	SLE (Finngen) || id:finngen_R11_SLE_FG	ASV_ASV021_Antecubitalfossa_Moist_KORAFF4 || id:ebi-SMB150-GCST90133183-1	TRUE	2.6515e-05	0.0903436	16.2879
rs3749191	C	T	-0.484731	-0.0584435	0.604938	0.687506	0.0446409	339484	0.190469	SLE (Finngen) || id:finngen_R11_SLE_FG	ASV_ASV021_Antecubitalfossa_Moist_KORAFF4 || id:ebi-SMB150-GCST90133183-1	TRUE	1.89891e-05	0.112307	20.2425
rs3899731	A	G	0.664465	-0.0424111	0.885294	0.872442	0.0616142	339484	0.491243	SLE (Finngen) || id:finngen_R11_SLE_FG	ASV_ASV021_Antecubitalfossa_Moist_KORAFF4 || id:ebi-SMB150-GCST90133183-1	TRUE	3.72579e-05	0.08967	16.5485
rs4451042	T	G	-1.01639	-0.0395046	0.947368	0.967499	0.115126	339484	0.731493	SLE (Finngen) || id:finngen_R11_SLE_FG	ASV_ASV021_Antecubitalfossa_Moist_KORAFF4 || id:ebi-SMB150-GCST90133183-1	TRUE	2.23156e-05	0.103019	19.4097
rs4451372	G	T	-0.479242	0.00647579	0.669591	0.707356	0.0456687	339484	0.887239	SLE (Finngen) || id:finngen_R11_SLE_FG	ASV_ASV021_Antecubitalfossa_Moist_KORAFF4 || id:ebi-SMB150-GCST90133183-1	TRUE	1.6779e-05	0.101625	19.1175
rs466884	G	A	-0.727433	-0.0676185	0.900585	0.885251	0.06481	339484	0.296793	SLE (Finngen) || id:finngen_R11_SLE_FG	ASV_ASV021_Antecubitalfossa_Moist_KORAFF4 || id:ebi-SMB150-GCST90133183-1	TRUE	4.84648e-05	0.0947531	17.6894
rs4722881	C	T	-0.530071	0.00883866	0.523392	0.660155	0.0434371	339484	0.838758	SLE (Finngen) || id:finngen_R11_SLE_FG	ASV_ASV021_Antecubitalfossa_Moist_KORAFF4 || id:ebi-SMB150-GCST90133183-1	TRUE	4.32864e-07	0.14018	27.5527
rs4813577	A	G	0.44581	0.0173233	0.576471	0.661343	0.0436354	339484	0.691366	SLE (Finngen) || id:finngen_R11_SLE_FG	ASV_ASV021_Antecubitalfossa_Moist_KORAFF4 || id:ebi-SMB150-GCST90133183-1	TRUE	3.69834e-05	0.0970488	18.0566
rs488575	T	C	0.746629	-0.00447211	0.885965	0.855614	0.0587085	339484	0.93928	SLE (Finngen) || id:finngen_R11_SLE_FG	ASV_ASV021_Antecubitalfossa_Moist_KORAFF4 || id:ebi-SMB150-GCST90133183-1	TRUE	1.98913e-05	0.11264	21.4527
rs4922028	C	T	-0.46921	-0.00530666	0.643275	0.597611	0.0420398	339484	0.89955	SLE (Finngen) || id:finngen_R11_SLE_FG	ASV_ASV021_Antecubitalfossa_Moist_KORAFF4 || id:ebi-SMB150-GCST90133183-1	TRUE	1.38313e-05	0.10104	18.9951
rs521247	A	G	-0.520492	0.0178153	0.791176	0.752187	0.0477895	339484	0.709307	SLE (Finngen) || id:finngen_R11_SLE_FG	ASV_ASV021_Antecubitalfossa_Moist_KORAFF4 || id:ebi-SMB150-GCST90133183-1	TRUE	1.64155e-05	0.0895183	16.5177
rs56113849	C	T	-0.996782	-0.00147018	0.946108	0.948092	0.092183	339484	0.987275	SLE (Finngen) || id:finngen_R11_SLE_FG	ASV_ASV021_Antecubitalfossa_Moist_KORAFF4 || id:ebi-SMB150-GCST90133183-1	TRUE	3.12521e-05	0.10132	18.6027
rs7007995	C	T	0.462411	-0.0378687	0.637427	0.616053	0.0425052	339484	0.372973	SLE (Finngen) || id:finngen_R11_SLE_FG	ASV_ASV021_Antecubitalfossa_Moist_KORAFF4 || id:ebi-SMB150-GCST90133183-1	TRUE	3.82287e-05	0.0988352	18.5351
rs72656522	A	T	0.522672	0.0644976	0.754438	0.675096	0.0439246	339484	0.142004	SLE (Finngen) || id:finngen_R11_SLE_FG	ASV_ASV021_Antecubitalfossa_Moist_KORAFF4 || id:ebi-SMB150-GCST90133183-1	TRUE	3.87034e-05	0.101222	18.8078
rs72755442	T	G	-0.666616	0.0119904	0.868421	0.855493	0.0587355	339484	0.838242	SLE (Finngen) || id:finngen_R11_SLE_FG	ASV_ASV021_Antecubitalfossa_Moist_KORAFF4 || id:ebi-SMB150-GCST90133183-1	TRUE	4.60413e-06	0.101554	19.1026
rs7546440	C	T	-0.942816	0.0582303	0.926901	0.904733	0.0711517	339484	0.413131	SLE (Finngen) || id:finngen_R11_SLE_FG	ASV_ASV021_Antecubitalfossa_Moist_KORAFF4 || id:ebi-SMB150-GCST90133183-1	TRUE	5.57835e-06	0.120457	23.1452
rs7580583	G	A	0.467738	-0.0562991	0.724551	0.77783	0.0495067	339484	0.255455	SLE (Finngen) || id:finngen_R11_SLE_FG	ASV_ASV021_Antecubitalfossa_Moist_KORAFF4 || id:ebi-SMB150-GCST90133183-1	TRUE	4.81154e-05	0.0873265	15.7875
rs7734090	G	A	0.618743	-0.0181809	0.784375	0.76764	0.0490003	339484	0.710611	SLE (Finngen) || id:finngen_R11_SLE_FG	ASV_ASV021_Antecubitalfossa_Moist_KORAFF4 || id:ebi-SMB150-GCST90133183-1	TRUE	1.09306e-05	0.129501	23.5051
rs78415620	G	C	0.748364	-0.0660661	0.89521	0.882238	0.0636125	339484	0.299005	SLE (Finngen) || id:finngen_R11_SLE_FG	ASV_ASV021_Antecubitalfossa_Moist_KORAFF4 || id:ebi-SMB150-GCST90133183-1	TRUE	3.77282e-05	0.105076	19.3731
rs845661	C	A	-0.520419	-0.0474672	0.636905	0.62602	0.0424314	339484	0.263276	SLE (Finngen) || id:finngen_R11_SLE_FG	ASV_ASV021_Antecubitalfossa_Moist_KORAFF4 || id:ebi-SMB150-GCST90133183-1	TRUE	1.43952e-05	0.125266	23.7719
rs9303359	A	G	-0.391881	0.0121607	0.520468	0.526116	0.0413001	339484	0.768415	SLE (Finngen) || id:finngen_R11_SLE_FG	ASV_ASV021_Antecubitalfossa_Moist_KORAFF4 || id:ebi-SMB150-GCST90133183-1	TRUE	4.52797e-05	0.0766568	14.0305
rs10130502	C	G	-0.55886	-0.025775	0.76087	0.791482	0.0513587	339484	0.615764	SLE (Finngen) || id:finngen_R11_SLE_FG	ASV_ASV022_Antecubitalfossa_Moist_KORAFF4 || id:ebi-SMB150-GCST90133184-1	TRUE	2.76381e-05	0.113653	17.4388
rs10842522	A	G	-0.673318	-0.00838201	0.811594	0.844476	0.0568329	339484	0.882749	SLE (Finngen) || id:finngen_R11_SLE_FG	ASV_ASV022_Antecubitalfossa_Moist_KORAFF4 || id:ebi-SMB150-GCST90133184-1	TRUE	8.00279e-06	0.138645	21.8907
rs1105912	C	T	0.570208	-0.0414826	0.582031	0.599434	0.0421247	339484	0.324744	SLE (Finngen) || id:finngen_R11_SLE_FG	ASV_ASV022_Antecubitalfossa_Moist_KORAFF4 || id:ebi-SMB150-GCST90133184-1	TRUE	4.48589e-06	0.158193	23.678
rs113635677	C	T	0.699323	0.054533	0.864964	0.923121	0.0770295	339484	0.478977	SLE (Finngen) || id:finngen_R11_SLE_FG	ASV_ASV022_Antecubitalfossa_Moist_KORAFF4 || id:ebi-SMB150-GCST90133184-1	TRUE	1.88243e-05	0.114244	17.4122
rs115699544	A	G	-1.29633	-0.103869	0.955556	0.982717	0.158096	339484	0.51118	SLE (Finngen) || id:finngen_R11_SLE_FG	ASV_ASV022_Antecubitalfossa_Moist_KORAFF4 || id:ebi-SMB150-GCST90133184-1	TRUE	8.50319e-06	0.142736	22.1447
rs11892223	A	G	0.85265	0.223728	0.913043	0.90269	0.0722071	339484	0.00194554	SLE (Finngen) || id:finngen_R11_SLE_FG	ASV_ASV022_Antecubitalfossa_Moist_KORAFF4 || id:ebi-SMB150-GCST90133184-1	TRUE	4.72559e-05	0.115442	17.7492
rs12124171	A	G	-0.638516	0.0612279	0.781481	0.813129	0.0525812	339484	0.244244	SLE (Finngen) || id:finngen_R11_SLE_FG	ASV_ASV022_Antecubitalfossa_Moist_KORAFF4 || id:ebi-SMB150-GCST90133184-1	TRUE	1.02311e-05	0.139245	21.5155
rs12208903	T	C	0.53106	0.0285327	0.462687	0.633443	0.0426737	339484	0.503734	SLE (Finngen) || id:finngen_R11_SLE_FG	ASV_ASV022_Antecubitalfossa_Moist_KORAFF4 || id:ebi-SMB150-GCST90133184-1	TRUE	1.00959e-05	0.140227	21.5289
rs12309087	T	C	-1.10822	0.0952453	0.9375	0.94372	0.0901477	339484	0.290718	SLE (Finngen) || id:finngen_R11_SLE_FG	ASV_ASV022_Antecubitalfossa_Moist_KORAFF4 || id:ebi-SMB150-GCST90133184-1	TRUE	7.29573e-06	0.143923	22.528
rs13381295	G	A	-1.08317	-0.21611	0.934783	0.952245	0.0949522	339484	0.0228465	SLE (Finngen) || id:finngen_R11_SLE_FG	ASV_ASV022_Antecubitalfossa_Moist_KORAFF4 || id:ebi-SMB150-GCST90133184-1	TRUE	9.47397e-06	0.143054	22.7032
rs13422056	T	C	0.656757	0.00125715	0.825926	0.817208	0.0536506	339484	0.981306	SLE (Finngen) || id:finngen_R11_SLE_FG	ASV_ASV022_Antecubitalfossa_Moist_KORAFF4 || id:ebi-SMB150-GCST90133184-1	TRUE	3.43359e-05	0.124026	18.8311
rs1536171	A	G	-0.549112	0.0414338	0.586957	0.434446	0.0414563	339484	0.317573	SLE (Finngen) || id:finngen_R11_SLE_FG	ASV_ASV022_Antecubitalfossa_Moist_KORAFF4 || id:ebi-SMB150-GCST90133184-1	TRUE	4.84043e-06	0.146202	23.2882
rs17020983	C	T	0.830873	-0.0629574	0.893701	0.939814	0.0864668	339484	0.466547	SLE (Finngen) || id:finngen_R11_SLE_FG	ASV_ASV022_Antecubitalfossa_Moist_KORAFF4 || id:ebi-SMB150-GCST90133184-1	TRUE	2.1107e-05	0.131166	18.871
rs1996627	G	A	0.504583	-0.00525952	0.536496	0.586674	0.0417833	339484	0.89983	SLE (Finngen) || id:finngen_R11_SLE_FG	ASV_ASV022_Antecubitalfossa_Moist_KORAFF4 || id:ebi-SMB150-GCST90133184-1	TRUE	3.36988e-05	0.126624	19.5726
rs2511093	G	T	0.503349	-0.0403851	0.69708	0.722566	0.0460855	339484	0.380862	SLE (Finngen) || id:finngen_R11_SLE_FG	ASV_ASV022_Antecubitalfossa_Moist_KORAFF4 || id:ebi-SMB150-GCST90133184-1	TRUE	3.18651e-05	0.106999	16.1756
rs2959237	G	T	0.543302	-0.0434197	0.545455	0.531827	0.0417353	339484	0.298172	SLE (Finngen) || id:finngen_R11_SLE_FG	ASV_ASV022_Antecubitalfossa_Moist_KORAFF4 || id:ebi-SMB150-GCST90133184-1	TRUE	9.97907e-06	0.146369	22.2906
rs34083042	T	C	-1.13169	0.0340496	0.947368	0.94312	0.0892868	339484	0.702943	SLE (Finngen) || id:finngen_R11_SLE_FG	ASV_ASV022_Antecubitalfossa_Moist_KORAFF4 || id:ebi-SMB150-GCST90133184-1	TRUE	3.56067e-05	0.127718	19.1808
rs34697205	C	T	0.633747	0.0605324	0.757246	0.841155	0.0558005	339484	0.27801	SLE (Finngen) || id:finngen_R11_SLE_FG	ASV_ASV022_Antecubitalfossa_Moist_KORAFF4 || id:ebi-SMB150-GCST90133184-1	TRUE	4.24036e-06	0.147661	23.5609
rs505390	G	A	-0.494171	0.0138096	0.644928	0.697901	0.0447961	339484	0.75787	SLE (Finngen) || id:finngen_R11_SLE_FG	ASV_ASV022_Antecubitalfossa_Moist_KORAFF4 || id:ebi-SMB150-GCST90133184-1	TRUE	2.21834e-05	0.111844	17.1262
rs55984216	G	T	0.508108	-0.00435614	0.715328	0.825019	0.0542257	339484	0.935972	SLE (Finngen) || id:finngen_R11_SLE_FG	ASV_ASV022_Antecubitalfossa_Moist_KORAFF4 || id:ebi-SMB150-GCST90133184-1	TRUE	3.43859e-05	0.105146	15.8626
rs561406	G	A	-0.560137	-0.073084	0.695652	0.713359	0.0456787	339484	0.109608	SLE (Finngen) || id:finngen_R11_SLE_FG	ASV_ASV022_Antecubitalfossa_Moist_KORAFF4 || id:ebi-SMB150-GCST90133184-1	TRUE	8.32757e-06	0.132856	20.8367
rs58275855	G	A	-1.14069	0.00818288	0.945652	0.957532	0.100574	339484	0.935154	SLE (Finngen) || id:finngen_R11_SLE_FG	ASV_ASV022_Antecubitalfossa_Moist_KORAFF4 || id:ebi-SMB150-GCST90133184-1	TRUE	1.41562e-05	0.133745	20.9976
rs628362	C	T	-0.514054	-0.0424997	0.723077	0.776951	0.0496739	339484	0.392234	SLE (Finngen) || id:finngen_R11_SLE_FG	ASV_ASV022_Antecubitalfossa_Moist_KORAFF4 || id:ebi-SMB150-GCST90133184-1	TRUE	3.7308e-05	0.105826	15.1489
rs7028136	G	C	0.601272	0.00411989	0.652174	0.713103	0.0454834	339484	0.927826	SLE (Finngen) || id:finngen_R11_SLE_FG	ASV_ASV022_Antecubitalfossa_Moist_KORAFF4 || id:ebi-SMB150-GCST90133184-1	TRUE	1.77272e-06	0.16402	26.6834
rs7074155	G	A	-0.530047	-0.0735902	0.744444	0.643416	0.0429699	339484	0.0867861	SLE (Finngen) || id:finngen_R11_SLE_FG	ASV_ASV022_Antecubitalfossa_Moist_KORAFF4 || id:ebi-SMB150-GCST90133184-1	TRUE	4.26682e-05	0.1069	15.9195
rs7241053	A	G	-0.588621	-0.0290227	0.485507	0.547949	0.042148	339484	0.491081	SLE (Finngen) || id:finngen_R11_SLE_FG	ASV_ASV022_Antecubitalfossa_Moist_KORAFF4 || id:ebi-SMB150-GCST90133184-1	TRUE	4.70883e-07	0.173092	28.4681
rs72649395	A	C	-0.820582	-0.0417566	0.893939	0.904909	0.0704864	339484	0.553578	SLE (Finngen) || id:finngen_R11_SLE_FG	ASV_ASV022_Antecubitalfossa_Moist_KORAFF4 || id:ebi-SMB150-GCST90133184-1	TRUE	3.75258e-05	0.127684	19.0285
rs786136	G	A	-0.542976	0.012504	0.72093	0.723523	0.0458383	339484	0.785019	SLE (Finngen) || id:finngen_R11_SLE_FG	ASV_ASV022_Antecubitalfossa_Moist_KORAFF4 || id:ebi-SMB150-GCST90133184-1	TRUE	4.09492e-05	0.118631	17.0939
rs7927814	T	C	-0.744987	0.0353495	0.851852	0.779036	0.049625	339484	0.476259	SLE (Finngen) || id:finngen_R11_SLE_FG	ASV_ASV022_Antecubitalfossa_Moist_KORAFF4 || id:ebi-SMB150-GCST90133184-1	TRUE	1.07143e-05	0.140084	21.6662
rs8079916	A	G	-0.786437	0.0949947	0.869565	0.836802	0.0556816	339484	0.0880015	SLE (Finngen) || id:finngen_R11_SLE_FG	ASV_ASV022_Antecubitalfossa_Moist_KORAFF4 || id:ebi-SMB150-GCST90133184-1	TRUE	6.30511e-06	0.140299	22.1945
rs9787998	G	A	0.660672	-0.0275304	0.843066	0.795317	0.0515078	339484	0.593003	SLE (Finngen) || id:finngen_R11_SLE_FG	ASV_ASV022_Antecubitalfossa_Moist_KORAFF4 || id:ebi-SMB150-GCST90133184-1	TRUE	1.68017e-05	0.1155	17.6286
rs1031492	C	T	-0.541075	0.0105852	0.773973	0.799986	0.0516726	339484	0.837688	SLE (Finngen) || id:finngen_R11_SLE_FG	ASV_ASV026_Antecubitalfossa_Moist_KORAFF4 || id:ebi-SMB150-GCST90133186-1	TRUE	1.9616e-06	0.102431	24.7641
rs10732279	T	C	0.476415	0.0324884	0.732394	0.726382	0.0464294	339484	0.484091	SLE (Finngen) || id:finngen_R11_SLE_FG	ASV_ASV026_Antecubitalfossa_Moist_KORAFF4 || id:ebi-SMB150-GCST90133186-1	TRUE	1.36242e-05	0.0889695	20.6059
rs10906872	A	G	-0.44091	0.0580993	0.710046	0.722979	0.0461883	339484	0.208435	SLE (Finngen) || id:finngen_R11_SLE_FG	ASV_ASV026_Antecubitalfossa_Moist_KORAFF4 || id:ebi-SMB150-GCST90133186-1	TRUE	2.85029e-05	0.0800473	18.8817
rs11062934	G	T	0.405409	0.00760851	0.509479	0.539425	0.0412779	339484	0.853759	SLE (Finngen) || id:finngen_R11_SLE_FG	ASV_ASV026_Antecubitalfossa_Moist_KORAFF4 || id:ebi-SMB150-GCST90133186-1	TRUE	3.26667e-05	0.0821488	18.7057
rs11175713	A	G	-0.538283	0.0449282	0.864807	0.830801	0.0554361	339484	0.417681	SLE (Finngen) || id:finngen_R11_SLE_FG	ASV_ASV026_Antecubitalfossa_Moist_KORAFF4 || id:ebi-SMB150-GCST90133186-1	TRUE	2.7065e-05	0.0677525	16.7883
rs111962856	G	A	-0.508857	0.0131848	0.800971	0.779267	0.0494635	339484	0.789811	SLE (Finngen) || id:finngen_R11_SLE_FG	ASV_ASV026_Antecubitalfossa_Moist_KORAFF4 || id:ebi-SMB150-GCST90133186-1	TRUE	9.0944e-06	0.0825571	18.3572
rs11239049	C	T	0.396777	-0.0179381	0.637339	0.622944	0.04249	339484	0.672898	SLE (Finngen) || id:finngen_R11_SLE_FG	ASV_ASV026_Antecubitalfossa_Moist_KORAFF4 || id:ebi-SMB150-GCST90133186-1	TRUE	8.75683e-06	0.072777	18.131
rs12514204	C	G	0.422521	0.00520505	0.705752	0.643313	0.0429909	339484	0.903633	SLE (Finngen) || id:finngen_R11_SLE_FG	ASV_ASV026_Antecubitalfossa_Moist_KORAFF4 || id:ebi-SMB150-GCST90133186-1	TRUE	3.97924e-05	0.0741467	17.939
rs12630457	C	A	-0.50834	0.0080258	0.834061	0.812839	0.0529135	339484	0.879441	SLE (Finngen) || id:finngen_R11_SLE_FG	ASV_ASV026_Antecubitalfossa_Moist_KORAFF4 || id:ebi-SMB150-GCST90133186-1	TRUE	4.46285e-06	0.0715293	17.4881
rs1275665	C	T	-0.534385	-0.0886619	0.805687	0.795835	0.0515452	339484	0.0854181	SLE (Finngen) || id:finngen_R11_SLE_FG	ASV_ASV026_Antecubitalfossa_Moist_KORAFF4 || id:ebi-SMB150-GCST90133186-1	TRUE	1.31785e-05	0.089414	20.5225
rs12950756	T	C	-0.917561	-0.0148095	0.941304	0.880948	0.0645143	339484	0.818438	SLE (Finngen) || id:finngen_R11_SLE_FG	ASV_ASV026_Antecubitalfossa_Moist_KORAFF4 || id:ebi-SMB150-GCST90133186-1	TRUE	4.08001e-06	0.0930328	23.3873
rs13121018	C	T	-0.815361	0.0996319	0.939655	0.95622	0.100969	339484	0.323761	SLE (Finngen) || id:finngen_R11_SLE_FG	ASV_ASV026_Antecubitalfossa_Moist_KORAFF4 || id:ebi-SMB150-GCST90133186-1	TRUE	1.66738e-05	0.0753944	18.7547
rs1386973	T	C	-0.477535	0.0379409	0.813305	0.847735	0.0573548	339484	0.508283	SLE (Finngen) || id:finngen_R11_SLE_FG	ASV_ASV026_Antecubitalfossa_Moist_KORAFF4 || id:ebi-SMB150-GCST90133186-1	TRUE	3.09496e-05	0.0692511	17.1872
rs1519463	T	C	0.408612	0.00478671	0.525751	0.575376	0.0414986	339484	0.908171	SLE (Finngen) || id:finngen_R11_SLE_FG	ASV_ASV026_Antecubitalfossa_Moist_KORAFF4 || id:ebi-SMB150-GCST90133186-1	TRUE	2.17106e-06	0.0832604	20.98
rs16860073	G	T	0.714114	-0.00810904	0.924893	0.875747	0.0622441	339484	0.896346	SLE (Finngen) || id:finngen_R11_SLE_FG	ASV_ASV026_Antecubitalfossa_Moist_KORAFF4 || id:ebi-SMB150-GCST90133186-1	TRUE	1.96619e-05	0.0708499	17.6143
rs16953958	A	T	-0.877474	-0.261564	0.947598	0.953083	0.089815	339484	0.00358839	SLE (Finngen) || id:finngen_R11_SLE_FG	ASV_ASV026_Antecubitalfossa_Moist_KORAFF4 || id:ebi-SMB150-GCST90133186-1	TRUE	1.67595e-05	0.076466	18.795
rs17033364	C	T	-0.63353	-0.0444246	0.904762	0.86955	0.0613317	339484	0.468861	SLE (Finngen) || id:finngen_R11_SLE_FG	ASV_ASV026_Antecubitalfossa_Moist_KORAFF4 || id:ebi-SMB150-GCST90133186-1	TRUE	2.96041e-05	0.0691688	17.0167
rs17345752	A	T	0.505565	-0.0386087	0.806167	0.805884	0.0518745	339484	0.456713	SLE (Finngen) || id:finngen_R11_SLE_FG	ASV_ASV026_Antecubitalfossa_Moist_KORAFF4 || id:ebi-SMB150-GCST90133186-1	TRUE	8.75515e-06	0.0798795	19.5332
rs17784390	A	G	-0.400863	0.0265049	0.680258	0.558374	0.0417483	339484	0.52551	SLE (Finngen) || id:finngen_R11_SLE_FG	ASV_ASV026_Antecubitalfossa_Moist_KORAFF4 || id:ebi-SMB150-GCST90133186-1	TRUE	2.37071e-05	0.069903	17.3612
rs17830422	T	C	-0.755988	-0.0110838	0.933476	0.951768	0.0956207	339484	0.907721	SLE (Finngen) || id:finngen_R11_SLE_FG	ASV_ASV026_Antecubitalfossa_Moist_KORAFF4 || id:ebi-SMB150-GCST90133186-1	TRUE	2.96528e-05	0.0709805	17.6492
rs1868860	G	A	0.455628	-0.00549112	0.770386	0.630735	0.0427382	339484	0.897767	SLE (Finngen) || id:finngen_R11_SLE_FG	ASV_ASV026_Antecubitalfossa_Moist_KORAFF4 || id:ebi-SMB150-GCST90133186-1	TRUE	2.83983e-05	0.0734441	18.3104
rs1874872	C	A	0.517202	-0.00590677	0.831897	0.749548	0.0479464	339484	0.901953	SLE (Finngen) || id:finngen_R11_SLE_FG	ASV_ASV026_Antecubitalfossa_Moist_KORAFF4 || id:ebi-SMB150-GCST90133186-1	TRUE	2.75601e-05	0.0748163	18.5993
rs1981408	T	C	0.383797	0.0513435	0.545064	0.581239	0.0419244	339484	0.2207	SLE (Finngen) || id:finngen_R11_SLE_FG	ASV_ASV026_Antecubitalfossa_Moist_KORAFF4 || id:ebi-SMB150-GCST90133186-1	TRUE	2.58604e-05	0.0730518	18.2049
rs2278615	A	G	-0.702452	0.0341841	0.93133	0.920459	0.0759094	339484	0.652474	SLE (Finngen) || id:finngen_R11_SLE_FG	ASV_ASV026_Antecubitalfossa_Moist_KORAFF4 || id:ebi-SMB150-GCST90133186-1	TRUE	2.94152e-05	0.0631148	15.5617
rs2510872	G	A	-0.465266	0.025764	0.761803	0.773226	0.0491325	339484	0.600015	SLE (Finngen) || id:finngen_R11_SLE_FG	ASV_ASV026_Antecubitalfossa_Moist_KORAFF4 || id:ebi-SMB150-GCST90133186-1	TRUE	1.14386e-05	0.078562	19.6951
rs2562859	A	G	0.704793	0.0593967	0.904444	0.919345	0.0762132	339484	0.435775	SLE (Finngen) || id:finngen_R11_SLE_FG	ASV_ASV026_Antecubitalfossa_Moist_KORAFF4 || id:ebi-SMB150-GCST90133186-1	TRUE	1.23824e-05	0.08586	20.9451
rs2640715	G	T	-0.665884	0.118852	0.896996	0.859114	0.0600728	339484	0.0478762	SLE (Finngen) || id:finngen_R11_SLE_FG	ASV_ASV026_Antecubitalfossa_Moist_KORAFF4 || id:ebi-SMB150-GCST90133186-1	TRUE	1.74126e-05	0.0819355	20.6163
rs34031956	C	T	-0.523242	-0.0816512	0.841202	0.885175	0.0643951	339484	0.204808	SLE (Finngen) || id:finngen_R11_SLE_FG	ASV_ASV026_Antecubitalfossa_Moist_KORAFF4 || id:ebi-SMB150-GCST90133186-1	TRUE	1.72518e-05	0.0731444	18.2298
rs476805	C	G	-0.546793	0.0139454	0.843348	0.790083	0.0508984	339484	0.784096	SLE (Finngen) || id:finngen_R11_SLE_FG	ASV_ASV026_Antecubitalfossa_Moist_KORAFF4 || id:ebi-SMB150-GCST90133186-1	TRUE	1.27252e-05	0.0789985	19.8139
rs4854523	A	G	-0.617794	0.0471684	0.871429	0.813512	0.0535123	339484	0.378074	SLE (Finngen) || id:finngen_R11_SLE_FG	ASV_ASV026_Antecubitalfossa_Moist_KORAFF4 || id:ebi-SMB150-GCST90133186-1	TRUE	1.39807e-05	0.085525	19.4529
rs529579	C	T	-0.365971	0.0526097	0.521459	0.504885	0.041115	339484	0.200696	SLE (Finngen) || id:finngen_R11_SLE_FG	ASV_ASV026_Antecubitalfossa_Moist_KORAFF4 || id:ebi-SMB150-GCST90133186-1	TRUE	3.29346e-05	0.0668441	16.5471
rs58970099	A	C	-0.654601	-0.0545078	0.894737	0.893671	0.066482	339484	0.41228	SLE (Finngen) || id:finngen_R11_SLE_FG	ASV_ASV026_Antecubitalfossa_Moist_KORAFF4 || id:ebi-SMB150-GCST90133186-1	TRUE	7.38672e-06	0.0807152	19.8433
rs61942818	T	C	-0.812327	0.0202021	0.945652	0.972151	0.124631	339484	0.871231	SLE (Finngen) || id:finngen_R11_SLE_FG	ASV_ASV026_Antecubitalfossa_Moist_KORAFF4 || id:ebi-SMB150-GCST90133186-1	TRUE	3.81103e-05	0.0678274	16.5899
rs7089651	C	G	-0.449415	-0.0608037	0.754386	0.756814	0.0479965	339484	0.205213	SLE (Finngen) || id:finngen_R11_SLE_FG	ASV_ASV026_Antecubitalfossa_Moist_KORAFF4 || id:ebi-SMB150-GCST90133186-1	TRUE	3.37712e-05	0.0748467	18.2838
rs709317	G	A	-0.603874	-0.0139017	0.86	0.90534	0.0703389	339484	0.843327	SLE (Finngen) || id:finngen_R11_SLE_FG	ASV_ASV026_Antecubitalfossa_Moist_KORAFF4 || id:ebi-SMB150-GCST90133186-1	TRUE	3.79596e-06	0.087811	21.4669
rs72653728	A	C	-0.491393	0.0529547	0.8	0.807017	0.0522399	339484	0.310735	SLE (Finngen) || id:finngen_R11_SLE_FG	ASV_ASV026_Antecubitalfossa_Moist_KORAFF4 || id:ebi-SMB150-GCST90133186-1	TRUE	1.28756e-05	0.0772695	18.674
rs72924638	C	G	-0.514483	0.0476111	0.817778	0.850838	0.057903	339484	0.410931	SLE (Finngen) || id:finngen_R11_SLE_FG	ASV_ASV026_Antecubitalfossa_Moist_KORAFF4 || id:ebi-SMB150-GCST90133186-1	TRUE	1.20454e-05	0.0788875	19.0986
rs74413584	T	C	-0.889117	0.0899078	0.939732	0.95483	0.100527	339484	0.371125	SLE (Finngen) || id:finngen_R11_SLE_FG	ASV_ASV026_Antecubitalfossa_Moist_KORAFF4 || id:ebi-SMB150-GCST90133186-1	TRUE	1.03245e-05	0.0895442	21.8339
rs7663600	G	A	-0.594306	0.12109	0.818966	0.880565	0.0635031	339484	0.0565405	SLE (Finngen) || id:finngen_R11_SLE_FG	ASV_ASV026_Antecubitalfossa_Moist_KORAFF4 || id:ebi-SMB150-GCST90133186-1	TRUE	2.16481e-07	0.104731	26.9061
rs77808814	A	G	-0.873734	0.0165699	0.938865	0.929355	0.0803083	339484	0.836534	SLE (Finngen) || id:finngen_R11_SLE_FG	ASV_ASV026_Antecubitalfossa_Moist_KORAFF4 || id:ebi-SMB150-GCST90133186-1	TRUE	7.8694e-06	0.0876363	21.8043
rs8031464	G	C	-0.823177	-0.235122	0.941304	0.96526	0.112634	339484	0.0368443	SLE (Finngen) || id:finngen_R11_SLE_FG	ASV_ASV026_Antecubitalfossa_Moist_KORAFF4 || id:ebi-SMB150-GCST90133186-1	TRUE	4.6649e-05	0.0748776	18.4539
rs9299090	T	C	-0.400474	0.0511577	0.686695	0.713977	0.0454505	339484	0.260348	SLE (Finngen) || id:finngen_R11_SLE_FG	ASV_ASV026_Antecubitalfossa_Moist_KORAFF4 || id:ebi-SMB150-GCST90133186-1	TRUE	2.86134e-05	0.0690095	17.1228
rs10425745	T	A	0.536933	0.00875948	0.746324	0.834204	0.0554222	339484	0.874417	SLE (Finngen) || id:finngen_R11_SLE_FG	ASV_ASV039_Antecubitalfossa_Moist_KORAFF4 || id:ebi-SMB150-GCST90133187-1	TRUE	3.31149e-05	0.109164	16.4204
rs10494334	G	A	-1.17393	0.064419	0.952555	0.947269	0.0924882	339484	0.486109	SLE (Finngen) || id:finngen_R11_SLE_FG	ASV_ASV039_Antecubitalfossa_Moist_KORAFF4 || id:ebi-SMB150-GCST90133187-1	TRUE	3.31964e-05	0.124566	19.2092
rs10797672	C	T	-0.83635	0.0793225	0.899281	0.913577	0.0732278	339484	0.278706	SLE (Finngen) || id:finngen_R11_SLE_FG	ASV_ASV039_Antecubitalfossa_Moist_KORAFF4 || id:ebi-SMB150-GCST90133187-1	TRUE	7.70297e-06	0.126711	19.8782
rs11188551	T	C	-0.996368	0.00800754	0.927536	0.919202	0.0749487	339484	0.914916	SLE (Finngen) || id:finngen_R11_SLE_FG	ASV_ASV039_Antecubitalfossa_Moist_KORAFF4 || id:ebi-SMB150-GCST90133187-1	TRUE	1.86217e-05	0.133451	20.9444
rs11251441	C	T	0.658599	-0.0701623	0.845324	0.726438	0.046463	339484	0.131026	SLE (Finngen) || id:finngen_R11_SLE_FG	ASV_ASV039_Antecubitalfossa_Moist_KORAFF4 || id:ebi-SMB150-GCST90133187-1	TRUE	2.93347e-05	0.113428	17.5277
rs113937364	G	A	-0.9998	-0.12263	0.933824	0.949758	0.0934546	339484	0.189456	SLE (Finngen) || id:finngen_R11_SLE_FG	ASV_ASV039_Antecubitalfossa_Moist_KORAFF4 || id:ebi-SMB150-GCST90133187-1	TRUE	3.56683e-06	0.123545	18.8886
rs12219192	C	T	-0.742113	-0.0189508	0.848921	0.856487	0.059368	339484	0.749568	SLE (Finngen) || id:finngen_R11_SLE_FG	ASV_ASV039_Antecubitalfossa_Moist_KORAFF4 || id:ebi-SMB150-GCST90133187-1	TRUE	3.00746e-05	0.141267	22.5374
rs12586230	A	C	-0.522697	0.0217956	0.740741	0.787793	0.0504516	339484	0.665733	SLE (Finngen) || id:finngen_R11_SLE_FG	ASV_ASV039_Antecubitalfossa_Moist_KORAFF4 || id:ebi-SMB150-GCST90133187-1	TRUE	4.33516e-05	0.104938	15.593
rs12736400	C	T	-0.801615	0.0563528	0.902985	0.913908	0.0735167	339484	0.443361	SLE (Finngen) || id:finngen_R11_SLE_FG	ASV_ASV039_Antecubitalfossa_Moist_KORAFF4 || id:ebi-SMB150-GCST90133187-1	TRUE	3.66769e-05	0.112585	16.7467
rs12906495	T	C	-0.604778	0.0520094	0.802158	0.741473	0.0471033	339484	0.269526	SLE (Finngen) || id:finngen_R11_SLE_FG	ASV_ASV039_Antecubitalfossa_Moist_KORAFF4 || id:ebi-SMB150-GCST90133187-1	TRUE	2.51027e-05	0.116091	17.9934
rs13103626	A	G	-0.618581	0.0518378	0.784091	0.750485	0.0480418	339484	0.280582	SLE (Finngen) || id:finngen_R11_SLE_FG	ASV_ASV039_Antecubitalfossa_Moist_KORAFF4 || id:ebi-SMB150-GCST90133187-1	TRUE	1.36284e-05	0.129557	19.3492
rs13357269	T	A	-0.793241	0.0406698	0.9	0.903233	0.069765	339484	0.559925	SLE (Finngen) || id:finngen_R11_SLE_FG	ASV_ASV039_Antecubitalfossa_Moist_KORAFF4 || id:ebi-SMB150-GCST90133187-1	TRUE	3.59037e-05	0.113262	16.9879
rs144700140	C	T	-0.734085	-0.0244188	0.877698	0.872656	0.0609063	339484	0.688476	SLE (Finngen) || id:finngen_R11_SLE_FG	ASV_ASV039_Antecubitalfossa_Moist_KORAFF4 || id:ebi-SMB150-GCST90133187-1	TRUE	3.3145e-05	0.115692	17.9233
rs17127134	G	C	-0.625047	-0.0443486	0.82971	0.743032	0.0471592	339484	0.347012	SLE (Finngen) || id:finngen_R11_SLE_FG	ASV_ASV039_Antecubitalfossa_Moist_KORAFF4 || id:ebi-SMB150-GCST90133187-1	TRUE	3.66852e-05	0.1104	16.8778
rs17242083	T	C	-0.557213	-0.0391408	0.719231	0.757803	0.0482526	339484	0.417271	SLE (Finngen) || id:finngen_R11_SLE_FG	ASV_ASV039_Antecubitalfossa_Moist_KORAFF4 || id:ebi-SMB150-GCST90133187-1	TRUE	3.77409e-05	0.125398	18.3523
rs2050310	T	C	0.514068	-0.0489061	0.651079	0.712259	0.0453589	339484	0.280943	SLE (Finngen) || id:finngen_R11_SLE_FG	ASV_ASV039_Antecubitalfossa_Moist_KORAFF4 || id:ebi-SMB150-GCST90133187-1	TRUE	4.28725e-05	0.120069	18.6941
rs236586	A	G	0.498327	-0.0198313	0.517986	0.519094	0.0411349	339484	0.629732	SLE (Finngen) || id:finngen_R11_SLE_FG	ASV_ASV039_Antecubitalfossa_Moist_KORAFF4 || id:ebi-SMB150-GCST90133187-1	TRUE	3.13646e-05	0.124004	19.3934
rs2453170	T	C	0.468211	-0.0524638	0.539568	0.547295	0.0414394	339484	0.2055	SLE (Finngen) || id:finngen_R11_SLE_FG	ASV_ASV039_Antecubitalfossa_Moist_KORAFF4 || id:ebi-SMB150-GCST90133187-1	TRUE	2.33058e-05	0.108924	16.7468
rs2962117	C	T	0.667574	0.0517867	0.738462	0.781056	0.049707	339484	0.297486	SLE (Finngen) || id:finngen_R11_SLE_FG	ASV_ASV039_Antecubitalfossa_Moist_KORAFF4 || id:ebi-SMB150-GCST90133187-1	TRUE	1.52169e-06	0.172144	26.6163
rs34747674	A	G	0.502996	-0.0508276	0.535971	0.528784	0.0413089	339484	0.218538	SLE (Finngen) || id:finngen_R11_SLE_FG	ASV_ASV039_Antecubitalfossa_Moist_KORAFF4 || id:ebi-SMB150-GCST90133187-1	TRUE	3.53181e-05	0.125848	19.7233
rs441765	G	A	-0.79939	-0.115193	0.857143	0.862033	0.0594867	339484	0.0528129	SLE (Finngen) || id:finngen_R11_SLE_FG	ASV_ASV039_Antecubitalfossa_Moist_KORAFF4 || id:ebi-SMB150-GCST90133187-1	TRUE	3.98602e-06	0.156496	24.3045
rs4710029	T	C	0.721744	-0.0710259	0.869565	0.899965	0.0686535	339484	0.300876	SLE (Finngen) || id:finngen_R11_SLE_FG	ASV_ASV039_Antecubitalfossa_Moist_KORAFF4 || id:ebi-SMB150-GCST90133187-1	TRUE	3.85846e-05	0.118166	18.224
rs4865815	G	A	-0.710367	-0.0392575	0.841727	0.869969	0.0610923	339484	0.520488	SLE (Finngen) || id:finngen_R11_SLE_FG	ASV_ASV039_Antecubitalfossa_Moist_KORAFF4 || id:ebi-SMB150-GCST90133187-1	TRUE	8.57134e-06	0.134454	21.2816
rs4877392	C	T	-0.725166	0.0165459	0.873188	0.871835	0.0614732	339484	0.787809	SLE (Finngen) || id:finngen_R11_SLE_FG	ASV_ASV039_Antecubitalfossa_Moist_KORAFF4 || id:ebi-SMB150-GCST90133187-1	TRUE	3.75742e-05	0.116459	17.926
rs56692429	A	G	-0.566834	0.0380193	0.726619	0.734356	0.0464603	339484	0.413175	SLE (Finngen) || id:finngen_R11_SLE_FG	ASV_ASV039_Antecubitalfossa_Moist_KORAFF4 || id:ebi-SMB150-GCST90133187-1	TRUE	2.02578e-05	0.127649	20.0468
rs57180215	C	T	-0.477404	-0.0100104	0.538168	0.488622	0.0410749	339484	0.807454	SLE (Finngen) || id:finngen_R11_SLE_FG	ASV_ASV039_Antecubitalfossa_Moist_KORAFF4 || id:ebi-SMB150-GCST90133187-1	TRUE	3.46585e-05	0.113293	16.4821
rs62360526	G	A	-1.07261	0.0398151	0.941606	0.924316	0.0776704	339484	0.608219	SLE (Finngen) || id:finngen_R11_SLE_FG	ASV_ASV039_Antecubitalfossa_Moist_KORAFF4 || id:ebi-SMB150-GCST90133187-1	TRUE	2.19508e-05	0.126518	19.5538
rs62579938	G	C	-0.720097	-0.138698	0.869048	0.82281	0.051849	339484	0.00747188	SLE (Finngen) || id:finngen_R11_SLE_FG	ASV_ASV039_Antecubitalfossa_Moist_KORAFF4 || id:ebi-SMB150-GCST90133187-1	TRUE	4.40347e-05	0.118024	16.5933
rs6439723	C	A	-0.597749	-0.040805	0.802158	0.735785	0.0468337	339484	0.383604	SLE (Finngen) || id:finngen_R11_SLE_FG	ASV_ASV039_Antecubitalfossa_Moist_KORAFF4 || id:ebi-SMB150-GCST90133187-1	TRUE	3.11441e-05	0.113408	17.5244
rs6816309	C	T	-0.504354	0.0321761	0.588462	0.63994	0.0429921	339484	0.454207	SLE (Finngen) || id:finngen_R11_SLE_FG	ASV_ASV039_Antecubitalfossa_Moist_KORAFF4 || id:ebi-SMB150-GCST90133187-1	TRUE	3.68393e-05	0.123205	17.9863
rs71370450	C	T	-0.843514	-0.0465226	0.884921	0.854745	0.0585228	339484	0.426643	SLE (Finngen) || id:finngen_R11_SLE_FG	ASV_ASV039_Antecubitalfossa_Moist_KORAFF4 || id:ebi-SMB150-GCST90133187-1	TRUE	1.33724e-05	0.144916	21.015
rs7177901	G	A	0.504266	-0.0935988	0.569853	0.573518	0.041665	339484	0.0246746	SLE (Finngen) || id:finngen_R11_SLE_FG	ASV_ASV039_Antecubitalfossa_Moist_KORAFF4 || id:ebi-SMB150-GCST90133187-1	TRUE	3.44666e-05	0.124661	19.0835
rs7589469	C	T	-0.853679	-0.0429479	0.852941	0.87881	0.0637999	339484	0.500842	SLE (Finngen) || id:finngen_R11_SLE_FG	ASV_ASV039_Antecubitalfossa_Moist_KORAFF4 || id:ebi-SMB150-GCST90133187-1	TRUE	1.29296e-07	0.182823	29.9791
rs77561070	C	T	-0.938472	-0.00986761	0.898551	0.825612	0.0551688	339484	0.858046	SLE (Finngen) || id:finngen_R11_SLE_FG	ASV_ASV039_Antecubitalfossa_Moist_KORAFF4 || id:ebi-SMB150-GCST90133187-1	TRUE	1.088e-06	0.16057	26.0147
rs78671845	T	C	-0.888266	0.0351304	0.913534	0.936701	0.0841682	339484	0.676398	SLE (Finngen) || id:finngen_R11_SLE_FG	ASV_ASV039_Antecubitalfossa_Moist_KORAFF4 || id:ebi-SMB150-GCST90133187-1	TRUE	2.56697e-05	0.124648	18.6541
rs79026482	G	A	-1.23782	0.10245	0.949219	0.924044	0.0785553	339484	0.192174	SLE (Finngen) || id:finngen_R11_SLE_FG	ASV_ASV039_Antecubitalfossa_Moist_KORAFF4 || id:ebi-SMB150-GCST90133187-1	TRUE	1.43765e-06	0.147712	21.8374
rs7961894	C	T	0.784056	0.146246	0.870504	0.90491	0.0696654	339484	0.035794	SLE (Finngen) || id:finngen_R11_SLE_FG	ASV_ASV039_Antecubitalfossa_Moist_KORAFF4 || id:ebi-SMB150-GCST90133187-1	TRUE	1.40329e-05	0.138596	22.0428
rs8130115	A	C	0.489507	0.0244493	0.521583	0.592776	0.0418696	339484	0.55926	SLE (Finngen) || id:finngen_R11_SLE_FG	ASV_ASV039_Antecubitalfossa_Moist_KORAFF4 || id:ebi-SMB150-GCST90133187-1	TRUE	3.91247e-05	0.119586	18.6085
rs910256	C	T	0.522035	0.0149485	0.648551	0.551676	0.0416138	339484	0.719431	SLE (Finngen) || id:finngen_R11_SLE_FG	ASV_ASV039_Antecubitalfossa_Moist_KORAFF4 || id:ebi-SMB150-GCST90133187-1	TRUE	3.02789e-05	0.124233	19.2924
rs9839438	C	T	-0.646555	0.000109818	0.801471	0.799423	0.0520393	339484	0.998316	SLE (Finngen) || id:finngen_R11_SLE_FG	ASV_ASV039_Antecubitalfossa_Moist_KORAFF4 || id:ebi-SMB150-GCST90133187-1	TRUE	3.11997e-05	0.133031	20.5615
rs9895796	G	A	-0.566229	0.0543271	0.690647	0.572629	0.0419191	339484	0.194975	SLE (Finngen) || id:finngen_R11_SLE_FG	ASV_ASV039_Antecubitalfossa_Moist_KORAFF4 || id:ebi-SMB150-GCST90133187-1	TRUE	4.4503e-05	0.137001	21.7487
rs1019469	A	G	-0.515097	-0.0104269	0.574803	0.591688	0.0419794	339484	0.80384	SLE (Finngen) || id:finngen_R11_SLE_FG	ASV_ASV042_Antecubitalfossa_Moist_KORAFF4 || id:ebi-SMB150-GCST90133188-1	TRUE	4.64912e-06	0.129693	18.6275
rs113223335	C	T	-0.81473	-0.0647369	0.88843	0.916967	0.0744479	339484	0.38454	SLE (Finngen) || id:finngen_R11_SLE_FG	ASV_ASV042_Antecubitalfossa_Moist_KORAFF4 || id:ebi-SMB150-GCST90133188-1	TRUE	1.61483e-05	0.131592	18.0323
rs11648985	T	C	-1.09421	0.0094193	0.940476	0.931063	0.0816888	339484	0.908202	SLE (Finngen) || id:finngen_R11_SLE_FG	ASV_ASV042_Antecubitalfossa_Moist_KORAFF4 || id:ebi-SMB150-GCST90133188-1	TRUE	3.94517e-05	0.134051	19.1955
rs1190304	T	C	-0.917387	0.0460814	0.918699	0.865741	0.0609033	339484	0.449271	SLE (Finngen) || id:finngen_R11_SLE_FG	ASV_ASV042_Antecubitalfossa_Moist_KORAFF4 || id:ebi-SMB150-GCST90133188-1	TRUE	1.24403e-05	0.12572	17.3996
rs11928195	A	C	-0.974946	0.0419058	0.933071	0.955062	0.0985127	339484	0.670556	SLE (Finngen) || id:finngen_R11_SLE_FG	ASV_ASV042_Antecubitalfossa_Moist_KORAFF4 || id:ebi-SMB150-GCST90133188-1	TRUE	3.64465e-05	0.118719	16.839
rs12235137	T	C	-1.07943	0.0462548	0.920168	0.899328	0.0686723	339484	0.500593	SLE (Finngen) || id:finngen_R11_SLE_FG	ASV_ASV042_Antecubitalfossa_Moist_KORAFF4 || id:ebi-SMB150-GCST90133188-1	TRUE	5.23332e-06	0.171183	24.1651
rs13012138	C	G	-0.938995	0.0886715	0.917323	0.943056	0.0871278	339484	0.308812	SLE (Finngen) || id:finngen_R11_SLE_FG	ASV_ASV042_Antecubitalfossa_Moist_KORAFF4 || id:ebi-SMB150-GCST90133188-1	TRUE	5.53675e-06	0.133741	19.2986
rs13434952	C	G	-0.553902	0.0698355	0.721311	0.670929	0.0442593	339484	0.114595	SLE (Finngen) || id:finngen_R11_SLE_FG	ASV_ASV042_Antecubitalfossa_Moist_KORAFF4 || id:ebi-SMB150-GCST90133188-1	TRUE	4.50172e-05	0.12335	16.8847
rs1418671	T	C	-0.551018	0.0182459	0.681452	0.719996	0.0457197	339484	0.689833	SLE (Finngen) || id:finngen_R11_SLE_FG	ASV_ASV042_Antecubitalfossa_Moist_KORAFF4 || id:ebi-SMB150-GCST90133188-1	TRUE	8.5798e-06	0.131817	18.5234
rs1443769	T	C	-0.675117	0.103437	0.764463	0.821285	0.0541367	339484	0.056048	SLE (Finngen) || id:finngen_R11_SLE_FG	ASV_ASV042_Antecubitalfossa_Moist_KORAFF4 || id:ebi-SMB150-GCST90133188-1	TRUE	2.16629e-06	0.164136	23.3676
rs17051227	T	C	-1.27367	0.121567	0.956349	0.944736	0.0911272	339484	0.182192	SLE (Finngen) || id:finngen_R11_SLE_FG	ASV_ASV042_Antecubitalfossa_Moist_KORAFF4 || id:ebi-SMB150-GCST90133188-1	TRUE	2.58691e-05	0.135442	19.426
rs17064795	C	T	-0.943171	-0.114827	0.904	0.875607	0.0636695	339484	0.0713116	SLE (Finngen) || id:finngen_R11_SLE_FG	ASV_ASV042_Antecubitalfossa_Moist_KORAFF4 || id:ebi-SMB150-GCST90133188-1	TRUE	2.03456e-05	0.154401	22.459
rs204942	G	A	0.684426	0.0216639	0.814961	0.786488	0.0498508	339484	0.663871	SLE (Finngen) || id:finngen_R11_SLE_FG	ASV_ASV042_Antecubitalfossa_Moist_KORAFF4 || id:ebi-SMB150-GCST90133188-1	TRUE	4.0132e-05	0.141281	20.5657
rs2485432	C	T	0.569113	0.0266307	0.679167	0.707478	0.0453531	339484	0.557078	SLE (Finngen) || id:finngen_R11_SLE_FG	ASV_ASV042_Antecubitalfossa_Moist_KORAFF4 || id:ebi-SMB150-GCST90133188-1	TRUE	2.85142e-05	0.141151	19.3932
rs2688274	G	A	-0.832489	0.0720846	0.897638	0.922429	0.077112	339484	0.34989	SLE (Finngen) || id:finngen_R11_SLE_FG	ASV_ASV042_Antecubitalfossa_Moist_KORAFF4 || id:ebi-SMB150-GCST90133188-1	TRUE	1.79756e-05	0.127358	18.2432
rs2830029	T	C	-0.606113	0.0682722	0.732283	0.73091	0.0465643	339484	0.142596	SLE (Finngen) || id:finngen_R11_SLE_FG	ASV_ASV042_Antecubitalfossa_Moist_KORAFF4 || id:ebi-SMB150-GCST90133188-1	TRUE	5.87026e-06	0.144043	21.0353
rs2904255	T	C	0.674212	-0.0119934	0.814961	0.701333	0.0453097	339484	0.791241	SLE (Finngen) || id:finngen_R11_SLE_FG	ASV_ASV042_Antecubitalfossa_Moist_KORAFF4 || id:ebi-SMB150-GCST90133188-1	TRUE	3.00699e-05	0.137096	19.8596
rs34655168	C	T	0.610688	-0.0130118	0.789683	0.869856	0.0607468	339484	0.830393	SLE (Finngen) || id:finngen_R11_SLE_FG	ASV_ASV042_Antecubitalfossa_Moist_KORAFF4 || id:ebi-SMB150-GCST90133188-1	TRUE	1.47677e-05	0.123879	17.5329
rs35961224	G	A	-1.0707	0.0997067	0.918803	0.866863	0.0615228	339484	0.105094	SLE (Finngen) || id:finngen_R11_SLE_FG	ASV_ASV042_Antecubitalfossa_Moist_KORAFF4 || id:ebi-SMB150-GCST90133188-1	TRUE	9.93079e-06	0.17105	23.7297
rs4128707	A	G	-0.551557	-0.0500992	0.594488	0.547176	0.0415739	339484	0.228179	SLE (Finngen) || id:finngen_R11_SLE_FG	ASV_ASV042_Antecubitalfossa_Moist_KORAFF4 || id:ebi-SMB150-GCST90133188-1	TRUE	2.12231e-05	0.146676	21.4859
rs4703963	G	A	-0.513897	-0.0728047	0.688976	0.694252	0.0447251	339484	0.103562	SLE (Finngen) || id:finngen_R11_SLE_FG	ASV_ASV042_Antecubitalfossa_Moist_KORAFF4 || id:ebi-SMB150-GCST90133188-1	TRUE	4.25338e-05	0.113182	15.9535
rs4904575	C	T	-0.517677	0.0228674	0.602362	0.633961	0.0428726	339484	0.59377	SLE (Finngen) || id:finngen_R11_SLE_FG	ASV_ASV042_Antecubitalfossa_Moist_KORAFF4 || id:ebi-SMB150-GCST90133188-1	TRUE	4.09045e-05	0.128379	18.4109
rs6131692	G	A	-0.660513	0.0378093	0.822835	0.843015	0.0568671	339484	0.506133	SLE (Finngen) || id:finngen_R11_SLE_FG	ASV_ASV042_Antecubitalfossa_Moist_KORAFF4 || id:ebi-SMB150-GCST90133188-1	TRUE	3.14638e-05	0.127199	18.2171
rs6512245	A	T	-1.09771	0.0315841	0.918919	0.867397	0.0613328	339484	0.606578	SLE (Finngen) || id:finngen_R11_SLE_FG	ASV_ASV042_Antecubitalfossa_Moist_KORAFF4 || id:ebi-SMB150-GCST90133188-1	TRUE	9.26565e-06	0.179557	23.855
rs6702084	A	G	-1.29065	0.099515	0.954918	0.912848	0.0722892	339484	0.168629	SLE (Finngen) || id:finngen_R11_SLE_FG	ASV_ASV042_Antecubitalfossa_Moist_KORAFF4 || id:ebi-SMB150-GCST90133188-1	TRUE	2.87602e-05	0.143422	20.0924
rs7094074	G	A	0.970923	-0.118158	0.912	0.905515	0.0710307	339484	0.0962188	SLE (Finngen) || id:finngen_R11_SLE_FG	ASV_ASV042_Antecubitalfossa_Moist_KORAFF4 || id:ebi-SMB150-GCST90133188-1	TRUE	2.05664e-05	0.151313	21.9298
rs7200934	G	A	-0.577527	0.0282739	0.586777	0.522752	0.0413928	339484	0.494566	SLE (Finngen) || id:finngen_R11_SLE_FG	ASV_ASV042_Antecubitalfossa_Moist_KORAFF4 || id:ebi-SMB150-GCST90133188-1	TRUE	2.83847e-05	0.161745	22.9617
rs72836815	A	G	-0.854609	-0.0164652	0.862903	0.881672	0.063954	339484	0.796829	SLE (Finngen) || id:finngen_R11_SLE_FG	ASV_ASV042_Antecubitalfossa_Moist_KORAFF4 || id:ebi-SMB150-GCST90133188-1	TRUE	1.41086e-06	0.172804	25.4863
rs7334735	C	G	0.624337	-0.0148064	0.594488	0.640593	0.0429701	339484	0.730414	SLE (Finngen) || id:finngen_R11_SLE_FG	ASV_ASV042_Antecubitalfossa_Moist_KORAFF4 || id:ebi-SMB150-GCST90133188-1	TRUE	9.44597e-07	0.187938	28.9291
rs7605867	G	A	-0.698678	-0.0325727	0.830709	0.687641	0.0447609	339484	0.466795	SLE (Finngen) || id:finngen_R11_SLE_FG	ASV_ASV042_Antecubitalfossa_Moist_KORAFF4 || id:ebi-SMB150-GCST90133188-1	TRUE	3.88052e-05	0.137299	19.8938
rs76090765	A	G	-1.29553	0.0946981	0.960177	0.904308	0.0709236	339484	0.181807	SLE (Finngen) || id:finngen_R11_SLE_FG	ASV_ASV042_Antecubitalfossa_Moist_KORAFF4 || id:ebi-SMB150-GCST90133188-1	TRUE	2.41002e-05	0.128354	16.3453
rs76737704	C	T	-1.0084	0.0754512	0.915323	0.944643	0.0901354	339484	0.402544	SLE (Finngen) || id:finngen_R11_SLE_FG	ASV_ASV042_Antecubitalfossa_Moist_KORAFF4 || id:ebi-SMB150-GCST90133188-1	TRUE	3.27693e-06	0.157629	22.8292
rs77901041	T	C	0.732617	-0.0850028	0.84322	0.853103	0.0587807	339484	0.148149	SLE (Finngen) || id:finngen_R11_SLE_FG	ASV_ASV042_Antecubitalfossa_Moist_KORAFF4 || id:ebi-SMB150-GCST90133188-1	TRUE	3.22957e-05	0.141911	19.1841
rs78015127	G	T	-0.737973	0.0851318	0.826772	0.85759	0.0590143	339484	0.149144	SLE (Finngen) || id:finngen_R11_SLE_FG	ASV_ASV042_Antecubitalfossa_Moist_KORAFF4 || id:ebi-SMB150-GCST90133188-1	TRUE	2.33852e-05	0.155997	23.1037
rs7905676	A	G	-0.516469	-0.0157413	0.606299	0.597338	0.0419176	339484	0.707266	SLE (Finngen) || id:finngen_R11_SLE_FG	ASV_ASV042_Antecubitalfossa_Moist_KORAFF4 || id:ebi-SMB150-GCST90133188-1	TRUE	2.75591e-05	0.127342	18.2406
rs79229466	T	G	-1.12428	0.151946	0.940476	0.942287	0.0870189	339484	0.0807886	SLE (Finngen) || id:finngen_R11_SLE_FG	ASV_ASV042_Antecubitalfossa_Moist_KORAFF4 || id:ebi-SMB150-GCST90133188-1	TRUE	2.59861e-05	0.141519	20.4411
rs10143959	T	C	-0.478899	-0.0313402	0.528169	0.479477	0.0410738	339484	0.445451	SLE (Finngen) || id:finngen_R11_SLE_FG	ASV_ASV045_Antecubitalfossa_Moist_KORAFF4 || id:ebi-SMB150-GCST90133189-1	TRUE	4.12063e-05	0.114308	18.0685
rs10257068	T	C	0.465286	-0.0715064	0.545139	0.637031	0.0426862	339484	0.093901	SLE (Finngen) || id:finngen_R11_SLE_FG	ASV_ASV045_Antecubitalfossa_Moist_KORAFF4 || id:ebi-SMB150-GCST90133189-1	TRUE	3.56877e-05	0.107363	17.0792
rs10460217	G	A	0.554592	0.00329811	0.722222	0.735246	0.0468989	339484	0.943936	SLE (Finngen) || id:finngen_R11_SLE_FG	ASV_ASV045_Antecubitalfossa_Moist_KORAFF4 || id:ebi-SMB150-GCST90133189-1	TRUE	2.59699e-06	0.123409	19.9911
rs11698940	G	A	-0.777082	-0.0321296	0.912162	0.941532	0.0874984	339484	0.713469	SLE (Finngen) || id:finngen_R11_SLE_FG	ASV_ASV045_Antecubitalfossa_Moist_KORAFF4 || id:ebi-SMB150-GCST90133189-1	TRUE	4.46981e-05	0.0967647	15.6412
rs12409794	G	A	-0.915023	-0.179743	0.902027	0.880701	0.0601709	339484	0.0028154	SLE (Finngen) || id:finngen_R11_SLE_FG	ASV_ASV045_Antecubitalfossa_Moist_KORAFF4 || id:ebi-SMB150-GCST90133189-1	TRUE	1.46058e-06	0.147986	25.3586
rs12496150	T	C	-0.471022	-0.000461773	0.551724	0.536588	0.0413151	339484	0.991082	SLE (Finngen) || id:finngen_R11_SLE_FG	ASV_ASV045_Antecubitalfossa_Moist_KORAFF4 || id:ebi-SMB150-GCST90133189-1	TRUE	2.63337e-05	0.109744	17.6279
rs13202604	T	C	0.785712	-0.0612318	0.902027	0.904749	0.0699854	339484	0.381616	SLE (Finngen) || id:finngen_R11_SLE_FG	ASV_ASV045_Antecubitalfossa_Moist_KORAFF4 || id:ebi-SMB150-GCST90133189-1	TRUE	3.95308e-05	0.109114	17.8819
rs1322553	A	G	-0.619906	-0.00146285	0.769784	0.810871	0.0523589	339484	0.977711	SLE (Finngen) || id:finngen_R11_SLE_FG	ASV_ASV045_Antecubitalfossa_Moist_KORAFF4 || id:ebi-SMB150-GCST90133189-1	TRUE	2.49515e-06	0.136203	21.602
rs141068532	G	T	-0.622759	-0.000744446	0.837838	0.948686	0.0923544	339484	0.993569	SLE (Finngen) || id:finngen_R11_SLE_FG	ASV_ASV045_Antecubitalfossa_Moist_KORAFF4 || id:ebi-SMB150-GCST90133189-1	TRUE	3.54303e-05	0.105385	17.1987
rs1605624	T	G	-0.602239	0.132473	0.736486	0.759068	0.0487687	339484	0.0066004	SLE (Finngen) || id:finngen_R11_SLE_FG	ASV_ASV045_Antecubitalfossa_Moist_KORAFF4 || id:ebi-SMB150-GCST90133189-1	TRUE	8.07484e-06	0.140778	23.9212
rs1637745	C	G	-0.636905	-0.0694347	0.790541	0.831885	0.0549353	339484	0.206253	SLE (Finngen) || id:finngen_R11_SLE_FG	ASV_ASV045_Antecubitalfossa_Moist_KORAFF4 || id:ebi-SMB150-GCST90133189-1	TRUE	6.13457e-06	0.134339	22.6573
rs16860055	C	T	-1.05569	-0.0764762	0.945578	0.910779	0.0722658	339484	0.289935	SLE (Finngen) || id:finngen_R11_SLE_FG	ASV_ASV045_Antecubitalfossa_Moist_KORAFF4 || id:ebi-SMB150-GCST90133189-1	TRUE	3.60957e-05	0.114702	18.7866
rs16862022	A	G	0.634732	-0.0514014	0.840278	0.81911	0.0534544	339484	0.336254	SLE (Finngen) || id:finngen_R11_SLE_FG	ASV_ASV045_Antecubitalfossa_Moist_KORAFF4 || id:ebi-SMB150-GCST90133189-1	TRUE	3.49515e-05	0.108143	17.2184
rs17783367	A	C	-0.797652	0.0122772	0.914384	0.941245	0.0862854	339484	0.886854	SLE (Finngen) || id:finngen_R11_SLE_FG	ASV_ASV045_Antecubitalfossa_Moist_KORAFF4 || id:ebi-SMB150-GCST90133189-1	TRUE	3.87244e-05	0.0996192	15.9323
rs255699	A	G	-0.609756	-0.0750474	0.823129	0.861394	0.060045	339484	0.211354	SLE (Finngen) || id:finngen_R11_SLE_FG	ASV_ASV045_Antecubitalfossa_Moist_KORAFF4 || id:ebi-SMB150-GCST90133189-1	TRUE	4.79473e-05	0.10826	17.6034
rs2657769	T	C	0.505204	-0.0160082	0.682432	0.537443	0.0415217	339484	0.699839	SLE (Finngen) || id:finngen_R11_SLE_FG	ASV_ASV045_Antecubitalfossa_Moist_KORAFF4 || id:ebi-SMB150-GCST90133189-1	TRUE	3.19929e-05	0.110627	18.1605
rs2916148	G	A	0.491095	0.0467439	0.564626	0.63442	0.0428332	339484	0.27514	SLE (Finngen) || id:finngen_R11_SLE_FG	ASV_ASV045_Antecubitalfossa_Moist_KORAFF4 || id:ebi-SMB150-GCST90133189-1	TRUE	2.33056e-05	0.118572	19.5059
rs33509	A	C	0.462696	-0.000812826	0.666667	0.688912	0.0444827	339484	0.985421	SLE (Finngen) || id:finngen_R11_SLE_FG	ASV_ASV045_Antecubitalfossa_Moist_KORAFF4 || id:ebi-SMB150-GCST90133189-1	TRUE	4.02275e-05	0.09515	15.2476
rs34682743	C	T	-0.748438	0.0157245	0.882143	0.880175	0.063261	339484	0.803697	SLE (Finngen) || id:finngen_R11_SLE_FG	ASV_ASV045_Antecubitalfossa_Moist_KORAFF4 || id:ebi-SMB150-GCST90133189-1	TRUE	3.04724e-05	0.116476	18.1927
rs35768013	C	A	-0.904006	-0.0778654	0.925676	0.953827	0.095874	339484	0.416698	SLE (Finngen) || id:finngen_R11_SLE_FG	ASV_ASV045_Antecubitalfossa_Moist_KORAFF4 || id:ebi-SMB150-GCST90133189-1	TRUE	2.20152e-06	0.112451	18.4979
rs56185224	G	A	-0.679928	0.108597	0.85274	0.870033	0.0617216	339484	0.0784983	SLE (Finngen) || id:finngen_R11_SLE_FG	ASV_ASV045_Antecubitalfossa_Moist_KORAFF4 || id:ebi-SMB150-GCST90133189-1	TRUE	3.8881e-05	0.116107	18.9156
rs568982	C	T	-0.537764	-0.0234263	0.763514	0.807519	0.0523544	339484	0.654546	SLE (Finngen) || id:finngen_R11_SLE_FG	ASV_ASV045_Antecubitalfossa_Moist_KORAFF4 || id:ebi-SMB150-GCST90133189-1	TRUE	3.26965e-05	0.104433	17.0251
rs58643510	C	T	-0.673075	-0.0110586	0.831081	0.872044	0.0617168	339484	0.857794	SLE (Finngen) || id:finngen_R11_SLE_FG	ASV_ASV045_Antecubitalfossa_Moist_KORAFF4 || id:ebi-SMB150-GCST90133189-1	TRUE	3.13077e-05	0.127197	21.2772
rs61790700	A	C	-1.13789	-0.234104	0.942568	0.971255	0.11793	339484	0.0471314	SLE (Finngen) || id:finngen_R11_SLE_FG	ASV_ASV045_Antecubitalfossa_Moist_KORAFF4 || id:ebi-SMB150-GCST90133189-1	TRUE	3.93835e-06	0.140184	23.8038
rs62304758	G	A	-0.682231	-0.182782	0.855556	0.831641	0.0527787	339484	0.000533826	SLE (Finngen) || id:finngen_R11_SLE_FG	ASV_ASV045_Antecubitalfossa_Moist_KORAFF4 || id:ebi-SMB150-GCST90133189-1	TRUE	5.15163e-05	0.115038	17.289
rs633074	A	G	-0.739234	0.0986991	0.867647	0.864684	0.0600007	339484	0.099977	SLE (Finngen) || id:finngen_R11_SLE_FG	ASV_ASV045_Antecubitalfossa_Moist_KORAFF4 || id:ebi-SMB150-GCST90133189-1	TRUE	1.38663e-05	0.125508	19.2318
rs6424264	G	A	0.545435	-0.0415256	0.72973	0.797025	0.0510904	339484	0.41634	SLE (Finngen) || id:finngen_R11_SLE_FG	ASV_ASV045_Antecubitalfossa_Moist_KORAFF4 || id:ebi-SMB150-GCST90133189-1	TRUE	8.55047e-06	0.117348	19.4106
rs6505033	G	C	-0.622391	0.0174677	0.827586	0.733021	0.046652	339484	0.708088	SLE (Finngen) || id:finngen_R11_SLE_FG	ASV_ASV045_Antecubitalfossa_Moist_KORAFF4 || id:ebi-SMB150-GCST90133189-1	TRUE	3.3909e-05	0.110546	17.7728
rs71514301	T	A	-0.50395	0.00662491	0.717687	0.686495	0.0443407	339484	0.881231	SLE (Finngen) || id:finngen_R11_SLE_FG	ASV_ASV045_Antecubitalfossa_Moist_KORAFF4 || id:ebi-SMB150-GCST90133189-1	TRUE	4.00703e-05	0.102913	16.6343
rs73086451	T	C	-1.15574	-0.110271	0.956081	0.946671	0.0909098	339484	0.22514	SLE (Finngen) || id:finngen_R11_SLE_FG	ASV_ASV045_Antecubitalfossa_Moist_KORAFF4 || id:ebi-SMB150-GCST90133189-1	TRUE	3.57991e-05	0.112174	18.4467
rs78432054	C	T	-1.18964	0.0625539	0.947183	0.880904	0.0639255	339484	0.327806	SLE (Finngen) || id:finngen_R11_SLE_FG	ASV_ASV045_Antecubitalfossa_Moist_KORAFF4 || id:ebi-SMB150-GCST90133189-1	TRUE	3.83891e-06	0.141603	23.0946
rs9385808	C	T	-0.67868	0.0580225	0.851351	0.839432	0.0570341	339484	0.308996	SLE (Finngen) || id:finngen_R11_SLE_FG	ASV_ASV045_Antecubitalfossa_Moist_KORAFF4 || id:ebi-SMB150-GCST90133189-1	TRUE	3.02304e-05	0.116582	19.2671
rs9658860	A	G	0.572012	-0.00432812	0.707483	0.721393	0.0460966	339484	0.925194	SLE (Finngen) || id:finngen_R11_SLE_FG	ASV_ASV045_Antecubitalfossa_Moist_KORAFF4 || id:ebi-SMB150-GCST90133189-1	TRUE	3.28566e-06	0.135428	22.713
rs10072865	G	A	0.564921	0.0382326	0.533582	0.580992	0.0417718	339484	0.360048	SLE (Finngen) || id:finngen_R11_SLE_FG	ASV_ASV054_Antecubitalfossa_Moist_KORAFF4 || id:ebi-SMB150-GCST90133190-1	TRUE	4.68839e-06	0.158848	24.9276
rs10265711	G	T	-0.563233	0.103692	0.5625	0.52812	0.0413308	339484	0.012113	SLE (Finngen) || id:finngen_R11_SLE_FG	ASV_ASV054_Antecubitalfossa_Moist_KORAFF4 || id:ebi-SMB150-GCST90133190-1	TRUE	1.30475e-05	0.156137	23.3134
rs112346795	G	C	-0.97558	0.0366834	0.907407	0.954726	0.100078	339484	0.713955	SLE (Finngen) || id:finngen_R11_SLE_FG	ASV_ASV054_Antecubitalfossa_Moist_KORAFF4 || id:ebi-SMB150-GCST90133190-1	TRUE	3.08581e-06	0.159931	25.3204
rs12933371	G	A	0.628129	0.00254398	0.757246	0.762921	0.0483865	339484	0.958069	SLE (Finngen) || id:finngen_R11_SLE_FG	ASV_ASV054_Antecubitalfossa_Moist_KORAFF4 || id:ebi-SMB150-GCST90133190-1	TRUE	8.36491e-06	0.145054	23.0744
rs13099392	T	C	-0.593136	-0.00868873	0.805755	0.759984	0.0484973	339484	0.857813	SLE (Finngen) || id:finngen_R11_SLE_FG	ASV_ASV054_Antecubitalfossa_Moist_KORAFF4 || id:ebi-SMB150-GCST90133190-1	TRUE	3.70955e-05	0.110126	16.9544
rs1385719	A	G	-0.727418	0.0729644	0.744604	0.737078	0.0467446	339484	0.118543	SLE (Finngen) || id:finngen_R11_SLE_FG	ASV_ASV054_Antecubitalfossa_Moist_KORAFF4 || id:ebi-SMB150-GCST90133190-1	TRUE	1.46403e-07	0.201251	34.5181
rs17241126	C	T	0.911994	-0.026208	0.912214	0.919287	0.0760944	339484	0.730535	SLE (Finngen) || id:finngen_R11_SLE_FG	ASV_ASV054_Antecubitalfossa_Moist_KORAFF4 || id:ebi-SMB150-GCST90133190-1	TRUE	1.54558e-05	0.13321	19.825
rs17249522	G	A	-0.921946	-0.00614876	0.914815	0.91045	0.0720231	339484	0.931966	SLE (Finngen) || id:finngen_R11_SLE_FG	ASV_ASV054_Antecubitalfossa_Moist_KORAFF4 || id:ebi-SMB150-GCST90133190-1	TRUE	3.18476e-05	0.132476	20.3099
rs17337634	G	C	-0.490943	-0.0352376	0.665468	0.717145	0.0457015	339484	0.440685	SLE (Finngen) || id:finngen_R11_SLE_FG	ASV_ASV054_Antecubitalfossa_Moist_KORAFF4 || id:ebi-SMB150-GCST90133190-1	TRUE	2.48065e-05	0.107314	16.4694
rs17688059	C	T	-0.844815	0.165653	0.910072	0.942258	0.0893365	339484	0.0637016	SLE (Finngen) || id:finngen_R11_SLE_FG	ASV_ASV054_Antecubitalfossa_Moist_KORAFF4 || id:ebi-SMB150-GCST90133190-1	TRUE	3.74492e-05	0.116822	18.1216
rs1948667	C	T	0.637462	0.0430767	0.740602	0.758515	0.0479977	339484	0.369466	SLE (Finngen) || id:finngen_R11_SLE_FG	ASV_ASV054_Antecubitalfossa_Moist_KORAFF4 || id:ebi-SMB150-GCST90133190-1	TRUE	9.65893e-06	0.156132	24.2375
rs2785780	C	T	-0.592288	0.022884	0.737226	0.772762	0.0490773	339484	0.641012	SLE (Finngen) || id:finngen_R11_SLE_FG	ASV_ASV054_Antecubitalfossa_Moist_KORAFF4 || id:ebi-SMB150-GCST90133190-1	TRUE	2.12349e-05	0.135919	21.2353
rs2820590	C	T	-0.569092	-0.0176648	0.677165	0.794945	0.0509654	339484	0.728888	SLE (Finngen) || id:finngen_R11_SLE_FG	ASV_ASV054_Antecubitalfossa_Moist_KORAFF4 || id:ebi-SMB150-GCST90133190-1	TRUE	1.37877e-05	0.141602	20.6201
rs28660190	G	A	-0.931508	-0.0517882	0.913534	0.956714	0.101839	339484	0.611081	SLE (Finngen) || id:finngen_R11_SLE_FG	ASV_ASV054_Antecubitalfossa_Moist_KORAFF4 || id:ebi-SMB150-GCST90133190-1	TRUE	2.85353e-05	0.13708	20.8102
rs3115436	A	T	-0.720755	-0.0765888	0.860294	0.887857	0.0655143	339484	0.242387	SLE (Finngen) || id:finngen_R11_SLE_FG	ASV_ASV054_Antecubitalfossa_Moist_KORAFF4 || id:ebi-SMB150-GCST90133190-1	TRUE	3.55673e-05	0.124873	19.1206
rs34698967	T	C	-0.496108	0.0854551	0.67037	0.643227	0.0429354	339484	0.0465565	SLE (Finngen) || id:finngen_R11_SLE_FG	ASV_ASV054_Antecubitalfossa_Moist_KORAFF4 || id:ebi-SMB150-GCST90133190-1	TRUE	1.60963e-05	0.108774	16.2326
rs3910844	C	T	-0.512366	-0.0617165	0.532609	0.623221	0.0423496	339484	0.145031	SLE (Finngen) || id:finngen_R11_SLE_FG	ASV_ASV054_Antecubitalfossa_Moist_KORAFF4 || id:ebi-SMB150-GCST90133190-1	TRUE	2.84475e-05	0.130701	20.4479
rs41424948	C	T	0.498475	0.011148	0.582734	0.556199	0.0416614	339484	0.789018	SLE (Finngen) || id:finngen_R11_SLE_FG	ASV_ASV054_Antecubitalfossa_Moist_KORAFF4 || id:ebi-SMB150-GCST90133190-1	TRUE	4.06575e-05	0.120837	18.83
rs4931443	A	T	-1.12347	-0.0474976	0.938462	0.933806	0.082107	339484	0.562937	SLE (Finngen) || id:finngen_R11_SLE_FG	ASV_ASV054_Antecubitalfossa_Moist_KORAFF4 || id:ebi-SMB150-GCST90133190-1	TRUE	1.03779e-05	0.145787	21.8456
rs569773	A	C	-0.523437	-0.0148187	0.6875	0.69569	0.0446596	339484	0.740029	SLE (Finngen) || id:finngen_R11_SLE_FG	ASV_ASV054_Antecubitalfossa_Moist_KORAFF4 || id:ebi-SMB150-GCST90133190-1	TRUE	4.02806e-05	0.117728	17.8807
rs61635291	C	T	-0.889021	-0.0404587	0.923358	0.92078	0.0752902	339484	0.591012	SLE (Finngen) || id:finngen_R11_SLE_FG	ASV_ASV054_Antecubitalfossa_Moist_KORAFF4 || id:ebi-SMB150-GCST90133190-1	TRUE	4.04888e-05	0.111865	17.0039
rs62029676	A	C	-1.05387	0.0144539	0.925781	0.927778	0.0800136	339484	0.856648	SLE (Finngen) || id:finngen_R11_SLE_FG	ASV_ASV054_Antecubitalfossa_Moist_KORAFF4 || id:ebi-SMB150-GCST90133190-1	TRUE	9.1796e-06	0.152624	22.6943
rs6555926	T	G	-0.706548	0.0289092	0.856589	0.807653	0.0523172	339484	0.580555	SLE (Finngen) || id:finngen_R11_SLE_FG	ASV_ASV054_Antecubitalfossa_Moist_KORAFF4 || id:ebi-SMB150-GCST90133190-1	TRUE	2.12387e-05	0.12265	17.7541
rs6892389	A	G	0.691521	0.060749	0.859712	0.84888	0.0570959	339484	0.287337	SLE (Finngen) || id:finngen_R11_SLE_FG	ASV_ASV054_Antecubitalfossa_Moist_KORAFF4 || id:ebi-SMB150-GCST90133190-1	TRUE	3.04435e-05	0.115349	17.8633
rs755776	A	G	-0.870536	0.138166	0.904412	0.938856	0.0851831	339484	0.104806	SLE (Finngen) || id:finngen_R11_SLE_FG	ASV_ASV054_Antecubitalfossa_Moist_KORAFF4 || id:ebi-SMB150-GCST90133190-1	TRUE	2.19043e-06	0.131031	20.2057
rs77292279	C	A	0.891506	0.0505366	0.906977	0.882689	0.0643731	339484	0.43242	SLE (Finngen) || id:finngen_R11_SLE_FG	ASV_ASV054_Antecubitalfossa_Moist_KORAFF4 || id:ebi-SMB150-GCST90133190-1	TRUE	2.92273e-05	0.134111	19.6701
rs7955987	T	C	-0.613044	-0.0496709	0.802158	0.917291	0.0737436	339484	0.50059	SLE (Finngen) || id:finngen_R11_SLE_FG	ASV_ASV054_Antecubitalfossa_Moist_KORAFF4 || id:ebi-SMB150-GCST90133190-1	TRUE	3.00899e-05	0.119287	18.5557
rs9520411	C	T	-1.20212	-0.0579077	0.956835	0.940805	0.0873711	339484	0.507472	SLE (Finngen) || id:finngen_R11_SLE_FG	ASV_ASV054_Antecubitalfossa_Moist_KORAFF4 || id:ebi-SMB150-GCST90133190-1	TRUE	3.85707e-05	0.119371	18.5705
rs9907286	A	G	0.525425	0.0245832	0.569767	0.598778	0.0421248	339484	0.559502	SLE (Finngen) || id:finngen_R11_SLE_FG	ASV_ASV054_Antecubitalfossa_Moist_KORAFF4 || id:ebi-SMB150-GCST90133190-1	TRUE	1.22033e-05	0.135348	19.88
rs1016631	C	G	0.498557	-0.0541402	0.846645	0.827842	0.0549091	339484	0.324135	SLE (Finngen) || id:finngen_R11_SLE_FG	Order_Actinomycetales_Retroauricularfold_Sebaceous_KORAFF4 || id:ebi-SMB150-GCST90133192-2	TRUE	7.0656e-06	0.0645444	21.4583
rs10484147	C	T	0.556184	-0.0247472	0.887658	0.89994	0.0685255	339484	0.717996	SLE (Finngen) || id:finngen_R11_SLE_FG	Order_Actinomycetales_Retroauricularfold_Sebaceous_KORAFF4 || id:ebi-SMB150-GCST90133192-2	TRUE	1.10637e-05	0.0616957	20.6462
rs1075853	T	C	-0.347263	-0.0600791	0.619874	0.646528	0.0430948	339484	0.163283	SLE (Finngen) || id:finngen_R11_SLE_FG	Order_Actinomycetales_Retroauricularfold_Sebaceous_KORAFF4 || id:ebi-SMB150-GCST90133192-2	TRUE	4.56029e-05	0.0568301	18.9801
rs10911315	A	C	0.560222	0.0967361	0.902244	0.929416	0.0802755	339484	0.228184	SLE (Finngen) || id:finngen_R11_SLE_FG	Order_Actinomycetales_Retroauricularfold_Sebaceous_KORAFF4 || id:ebi-SMB150-GCST90133192-2	TRUE	1.61121e-05	0.055363	18.1684
rs11074932	T	C	0.380884	0.0106668	0.710702	0.671895	0.0438491	339484	0.807803	SLE (Finngen) || id:finngen_R11_SLE_FG	Order_Actinomycetales_Retroauricularfold_Sebaceous_KORAFF4 || id:ebi-SMB150-GCST90133192-2	TRUE	2.09655e-05	0.0596552	18.8416
rs11237757	T	G	0.40123	-0.00901194	0.758842	0.785745	0.0501849	339484	0.857486	SLE (Finngen) || id:finngen_R11_SLE_FG	Order_Actinomycetales_Retroauricularfold_Sebaceous_KORAFF4 || id:ebi-SMB150-GCST90133192-2	TRUE	8.06908e-06	0.058921	19.3465
rs113034384	G	A	0.853659	0.084064	0.950172	0.92946	0.0810167	339484	0.29945	SLE (Finngen) || id:finngen_R11_SLE_FG	Order_Actinomycetales_Retroauricularfold_Sebaceous_KORAFF4 || id:ebi-SMB150-GCST90133192-2	TRUE	1.54802e-05	0.0690043	21.4203
rs11699560	C	T	-0.365127	-0.0480268	0.749211	0.838418	0.0558947	339484	0.390211	SLE (Finngen) || id:finngen_R11_SLE_FG	Order_Actinomycetales_Retroauricularfold_Sebaceous_KORAFF4 || id:ebi-SMB150-GCST90133192-2	TRUE	3.02093e-05	0.0500992	16.6136
rs11706994	T	C	0.507493	-0.0613209	0.864353	0.876607	0.063021	339484	0.330542	SLE (Finngen) || id:finngen_R11_SLE_FG	Order_Actinomycetales_Retroauricularfold_Sebaceous_KORAFF4 || id:ebi-SMB150-GCST90133192-2	TRUE	7.57668e-06	0.0603936	20.2467
rs11743387	A	G	0.504208	0.0637697	0.878549	0.918593	0.075036	339484	0.395407	SLE (Finngen) || id:finngen_R11_SLE_FG	Order_Actinomycetales_Retroauricularfold_Sebaceous_KORAFF4 || id:ebi-SMB150-GCST90133192-2	TRUE	3.71894e-05	0.0542522	18.0698
rs12155690	C	T	0.504417	-0.0755328	0.826667	0.827899	0.0548231	339484	0.168279	SLE (Finngen) || id:finngen_R11_SLE_FG	Order_Actinomycetales_Retroauricularfold_Sebaceous_KORAFF4 || id:ebi-SMB150-GCST90133192-2	TRUE	3.10251e-06	0.0729157	23.4379
rs12210913	C	T	0.394417	0.0117415	0.69281	0.644427	0.0429558	339484	0.784592	SLE (Finngen) || id:finngen_R11_SLE_FG	Order_Actinomycetales_Retroauricularfold_Sebaceous_KORAFF4 || id:ebi-SMB150-GCST90133192-2	TRUE	1.0903e-05	0.066216	21.5571
rs12644807	A	G	0.540816	0.0692059	0.899054	0.867295	0.061585	339484	0.261121	SLE (Finngen) || id:finngen_R11_SLE_FG	Order_Actinomycetales_Retroauricularfold_Sebaceous_KORAFF4 || id:ebi-SMB150-GCST90133192-2	TRUE	2.20295e-05	0.0530891	17.6607
rs12908907	T	C	0.424998	-0.0644728	0.794118	0.803276	0.051842	339484	0.213632	SLE (Finngen) || id:finngen_R11_SLE_FG	Order_Actinomycetales_Retroauricularfold_Sebaceous_KORAFF4 || id:ebi-SMB150-GCST90133192-2	TRUE	2.25184e-05	0.0590619	19.0818
rs13397582	A	G	0.439069	0.0852469	0.843548	0.869511	0.0612568	339484	0.164034	SLE (Finngen) || id:finngen_R11_SLE_FG	Order_Actinomycetales_Retroauricularfold_Sebaceous_KORAFF4 || id:ebi-SMB150-GCST90133192-2	TRUE	4.15554e-05	0.0508846	16.5127
rs138305293	G	T	0.634056	-0.102996	0.915309	0.953916	0.0978898	339484	0.292726	SLE (Finngen) || id:finngen_R11_SLE_FG	Order_Actinomycetales_Retroauricularfold_Sebaceous_KORAFF4 || id:ebi-SMB150-GCST90133192-2	TRUE	2.66026e-05	0.0623286	20.2739
rs141801863	C	T	0.649995	-0.0467995	0.928571	0.956069	0.0988876	339484	0.636028	SLE (Finngen) || id:finngen_R11_SLE_FG	Order_Actinomycetales_Retroauricularfold_Sebaceous_KORAFF4 || id:ebi-SMB150-GCST90133192-2	TRUE	4.25801e-05	0.056045	18.168
rs1479211	A	G	0.340069	-0.00474238	0.642395	0.78228	0.0498493	339484	0.924208	SLE (Finngen) || id:finngen_R11_SLE_FG	Order_Actinomycetales_Retroauricularfold_Sebaceous_KORAFF4 || id:ebi-SMB150-GCST90133192-2	TRUE	4.53123e-05	0.0531338	17.2274
rs17626423	T	C	0.418403	-0.0166866	0.809148	0.789399	0.0508748	339484	0.742916	SLE (Finngen) || id:finngen_R11_SLE_FG	Order_Actinomycetales_Retroauricularfold_Sebaceous_KORAFF4 || id:ebi-SMB150-GCST90133192-2	TRUE	2.71042e-05	0.0540684	18.0051
rs211830	A	G	0.35071	-0.0288553	0.498423	0.546419	0.041271	339484	0.484447	SLE (Finngen) || id:finngen_R11_SLE_FG	Order_Actinomycetales_Retroauricularfold_Sebaceous_KORAFF4 || id:ebi-SMB150-GCST90133192-2	TRUE	1.40239e-05	0.0614983	20.6414
rs2319709	A	C	0.412785	-0.0227542	0.783912	0.809207	0.0527443	339484	0.666173	SLE (Finngen) || id:finngen_R11_SLE_FG	Order_Actinomycetales_Retroauricularfold_Sebaceous_KORAFF4 || id:ebi-SMB150-GCST90133192-2	TRUE	2.21575e-05	0.0577267	19.2979
rs28372633	C	T	0.422601	-0.0928796	0.791798	0.760252	0.0482346	339484	0.0541564	SLE (Finngen) || id:finngen_R11_SLE_FG	Order_Actinomycetales_Retroauricularfold_Sebaceous_KORAFF4 || id:ebi-SMB150-GCST90133192-2	TRUE	2.70798e-05	0.0588831	19.7087
rs28521045	G	A	0.346865	-0.10406	0.712934	0.696627	0.044836	339484	0.0202918	SLE (Finngen) || id:finngen_R11_SLE_FG	Order_Actinomycetales_Retroauricularfold_Sebaceous_KORAFF4 || id:ebi-SMB150-GCST90133192-2	TRUE	5.34922e-05	0.0492472	16.3164
rs3118283	C	A	0.3981	0.0164477	0.761364	0.757885	0.0479115	339484	0.731376	SLE (Finngen) || id:finngen_R11_SLE_FG	Order_Actinomycetales_Retroauricularfold_Sebaceous_KORAFF4 || id:ebi-SMB150-GCST90133192-2	TRUE	4.53975e-05	0.0575894	18.6992
rs3923546	C	T	0.349875	0.0111969	0.601286	0.636788	0.0427523	339484	0.793398	SLE (Finngen) || id:finngen_R11_SLE_FG	Order_Actinomycetales_Retroauricularfold_Sebaceous_KORAFF4 || id:ebi-SMB150-GCST90133192-2	TRUE	8.36274e-06	0.0586947	19.2676
rs4581654	C	A	0.441055	0.0303456	0.802326	0.71017	0.0457377	339484	0.50703	SLE (Finngen) || id:finngen_R11_SLE_FG	Order_Actinomycetales_Retroauricularfold_Sebaceous_KORAFF4 || id:ebi-SMB150-GCST90133192-2	TRUE	1.05851e-05	0.0617044	19.6629
rs473205	G	A	0.34186	-0.0459674	0.578778	0.608781	0.0421533	339484	0.275501	SLE (Finngen) || id:finngen_R11_SLE_FG	Order_Actinomycetales_Retroauricularfold_Sebaceous_KORAFF4 || id:ebi-SMB150-GCST90133192-2	TRUE	1.3719e-05	0.0569835	18.6719
rs525179	G	A	0.538292	-0.114981	0.88474	0.928458	0.0795407	339484	0.148299	SLE (Finngen) || id:finngen_R11_SLE_FG	Order_Actinomycetales_Retroauricularfold_Sebaceous_KORAFF4 || id:ebi-SMB150-GCST90133192-2	TRUE	1.21052e-05	0.0590962	19.2192
rs6111616	G	A	0.45635	0.0329079	0.83123	0.844272	0.0567565	339484	0.562044	SLE (Finngen) || id:finngen_R11_SLE_FG	Order_Actinomycetales_Retroauricularfold_Sebaceous_KORAFF4 || id:ebi-SMB150-GCST90133192-2	TRUE	8.97057e-06	0.0584308	19.5479
rs6463425	T	C	0.620115	-0.0159976	0.916404	0.92523	0.0785583	339484	0.838635	SLE (Finngen) || id:finngen_R11_SLE_FG	Order_Actinomycetales_Retroauricularfold_Sebaceous_KORAFF4 || id:ebi-SMB150-GCST90133192-2	TRUE	2.08104e-05	0.058918	19.7211
rs6602494	G	A	0.366033	-0.0176884	0.706081	0.760721	0.0484075	339484	0.714809	SLE (Finngen) || id:finngen_R11_SLE_FG	Order_Actinomycetales_Retroauricularfold_Sebaceous_KORAFF4 || id:ebi-SMB150-GCST90133192-2	TRUE	3.40201e-05	0.0556101	17.3121
rs6764595	C	T	-0.344698	0.0208971	0.634069	0.65048	0.0434729	339484	0.630735	SLE (Finngen) || id:finngen_R11_SLE_FG	Order_Actinomycetales_Retroauricularfold_Sebaceous_KORAFF4 || id:ebi-SMB150-GCST90133192-2	TRUE	2.65555e-05	0.0551371	18.3817
rs6768569	G	A	0.338579	-0.0236646	0.621451	0.689997	0.0446262	339484	0.595915	SLE (Finngen) || id:finngen_R11_SLE_FG	Order_Actinomycetales_Retroauricularfold_Sebaceous_KORAFF4 || id:ebi-SMB150-GCST90133192-2	TRUE	2.24234e-05	0.053936	17.9585
rs6804834	A	G	0.520315	-0.0515475	0.886435	0.960751	0.107497	339484	0.631565	SLE (Finngen) || id:finngen_R11_SLE_FG	Order_Actinomycetales_Retroauricularfold_Sebaceous_KORAFF4 || id:ebi-SMB150-GCST90133192-2	TRUE	3.88106e-05	0.0545071	18.1596
rs6821003	T	C	0.382757	-0.0161756	0.697161	0.73997	0.0468875	339484	0.730103	SLE (Finngen) || id:finngen_R11_SLE_FG	Order_Actinomycetales_Retroauricularfold_Sebaceous_KORAFF4 || id:ebi-SMB150-GCST90133192-2	TRUE	1.45621e-05	0.0618617	20.7714
rs6837255	C	T	0.580928	0.0563528	0.916404	0.942358	0.0896421	339484	0.529584	SLE (Finngen) || id:finngen_R11_SLE_FG	Order_Actinomycetales_Retroauricularfold_Sebaceous_KORAFF4 || id:ebi-SMB150-GCST90133192-2	TRUE	5.06347e-05	0.0517069	17.1758
rs71356499	A	G	0.609765	0.0649191	0.920635	0.935636	0.0840418	339484	0.43984	SLE (Finngen) || id:finngen_R11_SLE_FG	Order_Actinomycetales_Retroauricularfold_Sebaceous_KORAFF4 || id:ebi-SMB150-GCST90133192-2	TRUE	5.01677e-05	0.054334	17.9837
rs7177525	C	G	0.408273	0.03485	0.726351	0.665071	0.0438052	339484	0.426284	SLE (Finngen) || id:finngen_R11_SLE_FG	Order_Actinomycetales_Retroauricularfold_Sebaceous_KORAFF4 || id:ebi-SMB150-GCST90133192-2	TRUE	4.26044e-06	0.0662629	20.8638
rs7235467	C	A	0.561692	0.0802946	0.904605	0.906787	0.0709462	339484	0.257732	SLE (Finngen) || id:finngen_R11_SLE_FG	Order_Actinomycetales_Retroauricularfold_Sebaceous_KORAFF4 || id:ebi-SMB150-GCST90133192-2	TRUE	4.45577e-05	0.0544515	17.3914
rs72909569	A	G	0.876989	0.137427	0.947115	0.960539	0.106708	339484	0.197788	SLE (Finngen) || id:finngen_R11_SLE_FG	Order_Actinomycetales_Retroauricularfold_Sebaceous_KORAFF4 || id:ebi-SMB150-GCST90133192-2	TRUE	1.2672e-06	0.0770461	25.8781
rs73013939	T	C	0.607038	0.0222752	0.917981	0.90274	0.0695307	339484	0.748692	SLE (Finngen) || id:finngen_R11_SLE_FG	Order_Actinomycetales_Retroauricularfold_Sebaceous_KORAFF4 || id:ebi-SMB150-GCST90133192-2	TRUE	3.66339e-05	0.0554893	18.506
rs73230319	C	T	0.394978	0.0336063	0.722591	0.633783	0.0427779	339484	0.432103	SLE (Finngen) || id:finngen_R11_SLE_FG	Order_Actinomycetales_Retroauricularfold_Sebaceous_KORAFF4 || id:ebi-SMB150-GCST90133192-2	TRUE	9.71375e-06	0.0625445	19.9485
rs74486897	G	T	0.770234	0.161616	0.945513	0.978875	0.140463	339484	0.249899	SLE (Finngen) || id:finngen_R11_SLE_FG	Order_Actinomycetales_Retroauricularfold_Sebaceous_KORAFF4 || id:ebi-SMB150-GCST90133192-2	TRUE	5.05585e-06	0.0611276	20.1833
rs74512061	C	T	0.792629	-0.0636234	0.910423	0.874474	0.06277	339484	0.310776	SLE (Finngen) || id:finngen_R11_SLE_FG	Order_Actinomycetales_Retroauricularfold_Sebaceous_KORAFF4 || id:ebi-SMB150-GCST90133192-2	TRUE	1.82197e-08	0.102473	34.8225
rs761147	T	C	0.389339	-0.00693657	0.712069	0.771159	0.0488689	339484	0.887126	SLE (Finngen) || id:finngen_R11_SLE_FG	Order_Actinomycetales_Retroauricularfold_Sebaceous_KORAFF4 || id:ebi-SMB150-GCST90133192-2	TRUE	4.09173e-05	0.0621579	19.0879
rs76186579	C	T	0.735606	-0.0918198	0.930868	0.900399	0.0683768	339484	0.179321	SLE (Finngen) || id:finngen_R11_SLE_FG	Order_Actinomycetales_Retroauricularfold_Sebaceous_KORAFF4 || id:ebi-SMB150-GCST90133192-2	TRUE	7.7359e-06	0.0696446	23.1311
rs7656419	G	T	0.526567	-0.10685	0.8367	0.883931	0.0638791	339484	0.0943865	SLE (Finngen) || id:finngen_R11_SLE_FG	Order_Actinomycetales_Retroauricularfold_Sebaceous_KORAFF4 || id:ebi-SMB150-GCST90133192-2	TRUE	3.33521e-06	0.0757691	24.1843
rs77610528	G	A	0.642182	0.063443	0.919732	0.942408	0.0890111	339484	0.475998	SLE (Finngen) || id:finngen_R11_SLE_FG	Order_Actinomycetales_Retroauricularfold_Sebaceous_KORAFF4 || id:ebi-SMB150-GCST90133192-2	TRUE	3.60382e-06	0.0608903	19.257
rs79130618	A	C	0.80511	0.134346	0.941176	0.932102	0.0829215	339484	0.105198	SLE (Finngen) || id:finngen_R11_SLE_FG	Order_Actinomycetales_Retroauricularfold_Sebaceous_KORAFF4 || id:ebi-SMB150-GCST90133192-2	TRUE	7.3492e-06	0.0717733	22.1917
rs814358	A	T	0.552271	0.0782178	0.891234	0.86817	0.0602764	339484	0.194407	SLE (Finngen) || id:finngen_R11_SLE_FG	Order_Actinomycetales_Retroauricularfold_Sebaceous_KORAFF4 || id:ebi-SMB150-GCST90133192-2	TRUE	4.89904e-05	0.0591316	19.2315
rs838331	C	T	-0.400147	0.0931986	0.799363	0.7573	0.0480484	339484	0.0524179	SLE (Finngen) || id:finngen_R11_SLE_FG	Order_Actinomycetales_Retroauricularfold_Sebaceous_KORAFF4 || id:ebi-SMB150-GCST90133192-2	TRUE	5.33755e-05	0.05136	16.8919
rs9394855	G	C	0.650425	-0.182574	0.929825	0.915754	0.0744257	339484	0.0141628	SLE (Finngen) || id:finngen_R11_SLE_FG	Order_Actinomycetales_Retroauricularfold_Sebaceous_KORAFF4 || id:ebi-SMB150-GCST90133192-2	TRUE	3.84028e-05	0.0552091	16.5372
rs9788464	C	T	0.475215	-0.0226753	0.843333	0.850289	0.057507	339484	0.693356	SLE (Finngen) || id:finngen_R11_SLE_FG	Order_Actinomycetales_Retroauricularfold_Sebaceous_KORAFF4 || id:ebi-SMB150-GCST90133192-2	TRUE	4.32826e-05	0.059674	18.9114
rs9964808	C	T	-0.319617	-0.00223679	0.545741	0.580871	0.041887	339484	0.957413	SLE (Finngen) || id:finngen_R11_SLE_FG	Order_Actinomycetales_Retroauricularfold_Sebaceous_KORAFF4 || id:ebi-SMB150-GCST90133192-2	TRUE	4.35897e-05	0.0506499	16.8059
rs10450988	G	C	0.570486	-0.0309661	0.893987	0.884949	0.0650167	339484	0.633876	SLE (Finngen) || id:finngen_R11_SLE_FG	Phylum_Firmicutes_Retroauricularfold_Sebaceous_KORAFF4 || id:ebi-SMB150-GCST90133193-2	TRUE	7.06538e-06	0.0616892	20.6439
rs10882942	C	T	-0.337253	-0.0474774	0.565287	0.60202	0.0420502	339484	0.258871	SLE (Finngen) || id:finngen_R11_SLE_FG	Phylum_Firmicutes_Retroauricularfold_Sebaceous_KORAFF4 || id:ebi-SMB150-GCST90133193-2	TRUE	3.29021e-05	0.0559001	18.4735
rs11144840	T	A	0.352114	0.00506178	0.641956	0.596224	0.0419553	339484	0.903971	SLE (Finngen) || id:finngen_R11_SLE_FG	Phylum_Firmicutes_Retroauricularfold_Sebaceous_KORAFF4 || id:ebi-SMB150-GCST90133193-2	TRUE	1.41794e-05	0.0569953	19.0386
rs11263443	C	T	-0.447852	-0.026009	0.782334	0.722318	0.0460489	339484	0.572202	SLE (Finngen) || id:finngen_R11_SLE_FG	Phylum_Firmicutes_Retroauricularfold_Sebaceous_KORAFF4 || id:ebi-SMB150-GCST90133193-2	TRUE	7.56421e-06	0.0683096	23.0951
rs11658399	G	A	0.401432	-0.073486	0.765993	0.742963	0.0472086	339484	0.11956	SLE (Finngen) || id:finngen_R11_SLE_FG	Phylum_Firmicutes_Retroauricularfold_Sebaceous_KORAFF4 || id:ebi-SMB150-GCST90133193-2	TRUE	5.48339e-05	0.0577708	18.0873
rs11878316	T	G	0.713022	0.0686437	0.93949	0.964805	0.110737	339484	0.535337	SLE (Finngen) || id:finngen_R11_SLE_FG	Phylum_Firmicutes_Retroauricularfold_Sebaceous_KORAFF4 || id:ebi-SMB150-GCST90133193-2	TRUE	3.26427e-05	0.0578032	19.141
rs12141775	A	G	-0.39381	0.012049	0.701893	0.696516	0.0450819	339484	0.789262	SLE (Finngen) || id:finngen_R11_SLE_FG	Phylum_Firmicutes_Retroauricularfold_Sebaceous_KORAFF4 || id:ebi-SMB150-GCST90133193-2	TRUE	2.20443e-06	0.0649003	21.8625
rs1283671	C	T	0.532423	-0.00716576	0.873016	0.895095	0.0672673	339484	0.915165	SLE (Finngen) || id:finngen_R11_SLE_FG	Phylum_Firmicutes_Retroauricularfold_Sebaceous_KORAFF4 || id:ebi-SMB150-GCST90133193-2	TRUE	7.06164e-06	0.0628514	20.9918
rs1424065	T	C	0.380621	0.0842437	0.61129	0.585145	0.0418244	339484	0.0439855	SLE (Finngen) || id:finngen_R11_SLE_FG	Phylum_Firmicutes_Retroauricularfold_Sebaceous_KORAFF4 || id:ebi-SMB150-GCST90133193-2	TRUE	2.23093e-06	0.0688475	22.7729
rs1439163	C	G	-0.413231	0.0281089	0.785942	0.787927	0.0501416	339484	0.575076	SLE (Finngen) || id:finngen_R11_SLE_FG	Phylum_Firmicutes_Retroauricularfold_Sebaceous_KORAFF4 || id:ebi-SMB150-GCST90133193-2	TRUE	1.86877e-05	0.0574561	18.9581
rs16900994	G	A	0.502061	0.101868	0.875394	0.84531	0.0576796	339484	0.0773784	SLE (Finngen) || id:finngen_R11_SLE_FG	Phylum_Firmicutes_Retroauricularfold_Sebaceous_KORAFF4 || id:ebi-SMB150-GCST90133193-2	TRUE	1.70679e-05	0.0549901	18.3298
rs17024342	C	T	0.817946	0.0376849	0.949527	0.93256	0.0816908	339484	0.644574	SLE (Finngen) || id:finngen_R11_SLE_FG	Phylum_Firmicutes_Retroauricularfold_Sebaceous_KORAFF4 || id:ebi-SMB150-GCST90133193-2	TRUE	9.28456e-06	0.0641279	21.5844
rs2240832	T	C	-0.343233	-0.00699885	0.681388	0.737447	0.0466623	339484	0.880773	SLE (Finngen) || id:finngen_R11_SLE_FG	Phylum_Firmicutes_Retroauricularfold_Sebaceous_KORAFF4 || id:ebi-SMB150-GCST90133193-2	TRUE	1.72873e-05	0.0511522	16.9816
rs2606152	T	G	-0.330332	0.0529951	0.611296	0.611342	0.0422227	339484	0.209431	SLE (Finngen) || id:finngen_R11_SLE_FG	Phylum_Firmicutes_Retroauricularfold_Sebaceous_KORAFF4 || id:ebi-SMB150-GCST90133193-2	TRUE	4.66109e-05	0.0518562	16.353
rs4633236	T	A	0.685484	-0.0285337	0.940063	0.954425	0.0992032	339484	0.773631	SLE (Finngen) || id:finngen_R11_SLE_FG	Phylum_Firmicutes_Retroauricularfold_Sebaceous_KORAFF4 || id:ebi-SMB150-GCST90133193-2	TRUE	3.84988e-05	0.0529512	17.6122
rs4703525	G	C	-0.375792	0.000911979	0.760656	0.840584	0.0565092	339484	0.987124	SLE (Finngen) || id:finngen_R11_SLE_FG	Phylum_Firmicutes_Retroauricularfold_Sebaceous_KORAFF4 || id:ebi-SMB150-GCST90133193-2	TRUE	3.53106e-05	0.0514206	16.425
rs4896138	G	A	0.420542	0.00257174	0.817035	0.80423	0.0521981	339484	0.960705	SLE (Finngen) || id:finngen_R11_SLE_FG	Phylum_Firmicutes_Retroauricularfold_Sebaceous_KORAFF4 || id:ebi-SMB150-GCST90133193-2	TRUE	2.19413e-05	0.052876	17.5858
rs62112195	C	A	0.354624	-0.0240259	0.717105	0.671598	0.0437466	339484	0.582864	SLE (Finngen) || id:finngen_R11_SLE_FG	Phylum_Firmicutes_Retroauricularfold_Sebaceous_KORAFF4 || id:ebi-SMB150-GCST90133193-2	TRUE	3.94275e-05	0.051024	16.2378
rs62149908	C	T	-0.402277	-0.0274873	0.766436	0.794958	0.0513515	339484	0.592459	SLE (Finngen) || id:finngen_R11_SLE_FG	Phylum_Firmicutes_Retroauricularfold_Sebaceous_KORAFF4 || id:ebi-SMB150-GCST90133193-2	TRUE	2.36699e-05	0.0579379	17.6508
rs6466128	T	A	0.712987	0.0715611	0.92637	0.891303	0.0667118	339484	0.28341	SLE (Finngen) || id:finngen_R11_SLE_FG	Phylum_Firmicutes_Retroauricularfold_Sebaceous_KORAFF4 || id:ebi-SMB150-GCST90133193-2	TRUE	1.47072e-05	0.0693479	21.6095
rs6788595	C	T	0.709483	0.159508	0.928797	0.943645	0.0898119	339484	0.0757304	SLE (Finngen) || id:finngen_R11_SLE_FG	Phylum_Firmicutes_Retroauricularfold_Sebaceous_KORAFF4 || id:ebi-SMB150-GCST90133193-2	TRUE	5.97915e-06	0.0665779	22.3966
rs6799877	G	A	0.598041	0.00454893	0.919558	0.963012	0.108299	339484	0.966496	SLE (Finngen) || id:finngen_R11_SLE_FG	Phylum_Firmicutes_Retroauricularfold_Sebaceous_KORAFF4 || id:ebi-SMB150-GCST90133193-2	TRUE	3.56199e-05	0.0529117	17.5984
rs72695135	T	C	0.730086	0.0322967	0.933219	0.928725	0.0807097	339484	0.689039	SLE (Finngen) || id:finngen_R11_SLE_FG	Phylum_Firmicutes_Retroauricularfold_Sebaceous_KORAFF4 || id:ebi-SMB150-GCST90133193-2	TRUE	2.43201e-05	0.0664374	20.638
rs74512061	C	T	-0.633782	-0.0636234	0.910423	0.874474	0.06277	339484	0.310776	SLE (Finngen) || id:finngen_R11_SLE_FG	Phylum_Firmicutes_Retroauricularfold_Sebaceous_KORAFF4 || id:ebi-SMB150-GCST90133193-2	TRUE	1.32846e-05	0.0655159	21.3833
rs74538992	A	G	0.640742	-0.0791507	0.928797	0.953875	0.0987106	339484	0.422642	SLE (Finngen) || id:finngen_R11_SLE_FG	Phylum_Firmicutes_Retroauricularfold_Sebaceous_KORAFF4 || id:ebi-SMB150-GCST90133193-2	TRUE	2.66009e-05	0.0543016	18.0298
rs761147	T	C	-0.454033	-0.00693657	0.712069	0.771159	0.0488689	339484	0.887126	SLE (Finngen) || id:finngen_R11_SLE_FG	Phylum_Firmicutes_Retroauricularfold_Sebaceous_KORAFF4 || id:ebi-SMB150-GCST90133193-2	TRUE	1.72205e-06	0.0845308	26.5928
rs7656419	G	T	-0.445484	-0.10685	0.8367	0.883931	0.0638791	339484	0.0943865	SLE (Finngen) || id:finngen_R11_SLE_FG	Phylum_Firmicutes_Retroauricularfold_Sebaceous_KORAFF4 || id:ebi-SMB150-GCST90133193-2	TRUE	4.31358e-05	0.0542312	16.9155
rs7717084	A	G	0.545192	-0.131811	0.863924	0.868839	0.0611763	339484	0.0311932	SLE (Finngen) || id:finngen_R11_SLE_FG	Phylum_Firmicutes_Retroauricularfold_Sebaceous_KORAFF4 || id:ebi-SMB150-GCST90133193-2	TRUE	1.72941e-06	0.0698854	23.5928
rs79483792	T	C	0.658518	0.0193653	0.922468	0.961553	0.10708	339484	0.856486	SLE (Finngen) || id:finngen_R11_SLE_FG	Phylum_Firmicutes_Retroauricularfold_Sebaceous_KORAFF4 || id:ebi-SMB150-GCST90133193-2	TRUE	2.70043e-06	0.0620292	20.7652
rs79524143	G	A	0.466625	0.00834477	0.854027	0.882474	0.0640815	339484	0.896391	SLE (Finngen) || id:finngen_R11_SLE_FG	Phylum_Firmicutes_Retroauricularfold_Sebaceous_KORAFF4 || id:ebi-SMB150-GCST90133193-2	TRUE	4.47792e-05	0.0542889	16.992
rs79578615	T	C	0.702468	0.0101087	0.946774	0.894972	0.0672962	339484	0.880597	SLE (Finngen) || id:finngen_R11_SLE_FG	Phylum_Firmicutes_Retroauricularfold_Sebaceous_KORAFF4 || id:ebi-SMB150-GCST90133193-2	TRUE	2.77652e-05	0.0497338	16.1197
rs79996175	T	C	0.662307	0.0283544	0.925987	0.888998	0.0655515	339484	0.665341	SLE (Finngen) || id:finngen_R11_SLE_FG	Phylum_Firmicutes_Retroauricularfold_Sebaceous_KORAFF4 || id:ebi-SMB150-GCST90133193-2	TRUE	3.97949e-05	0.0601259	19.3196
rs8107642	A	G	0.385337	-0.0155845	0.662252	0.628657	0.0425915	339484	0.714434	SLE (Finngen) || id:finngen_R11_SLE_FG	Phylum_Firmicutes_Retroauricularfold_Sebaceous_KORAFF4 || id:ebi-SMB150-GCST90133193-2	TRUE	1.51167e-05	0.0664246	21.3452
rs118117125	C	T	-0.568603	-0.00128665	0.892226	0.929652	0.0800636	339484	0.987178	SLE (Finngen) || id:finngen_R11_SLE_FG	Phylum_Proteobacteria_Retroauricularfold_Sebaceous_KORAFF4 || id:ebi-SMB150-GCST90133194-2	TRUE	2.38958e-05	0.0621779	18.6304
rs12327104	G	A	0.391824	-0.0737492	0.754682	0.772097	0.0494767	339484	0.136071	SLE (Finngen) || id:finngen_R11_SLE_FG	Phylum_Proteobacteria_Retroauricularfold_Sebaceous_KORAFF4 || id:ebi-SMB150-GCST90133194-2	TRUE	4.07575e-05	0.0568468	15.9724
rs1243518	A	G	-0.422924	0.00402569	0.751736	0.771326	0.0488793	339484	0.934361	SLE (Finngen) || id:finngen_R11_SLE_FG	Phylum_Proteobacteria_Retroauricularfold_Sebaceous_KORAFF4 || id:ebi-SMB150-GCST90133194-2	TRUE	7.16152e-06	0.0667626	20.4601
rs12570663	C	T	0.406956	0.0330747	0.767361	0.755644	0.0481138	339484	0.491814	SLE (Finngen) || id:finngen_R11_SLE_FG	Phylum_Proteobacteria_Retroauricularfold_Sebaceous_KORAFF4 || id:ebi-SMB150-GCST90133194-2	TRUE	4.62795e-05	0.0591299	17.9739
rs13335651	C	T	0.348137	-0.0630165	0.522569	0.572509	0.0413606	339484	0.127612	SLE (Finngen) || id:finngen_R11_SLE_FG	Phylum_Proteobacteria_Retroauricularfold_Sebaceous_KORAFF4 || id:ebi-SMB150-GCST90133194-2	TRUE	4.80385e-05	0.0604761	18.4095
rs2086887	C	A	-0.411276	-0.0316949	0.630682	0.609854	0.0424631	339484	0.45542	SLE (Finngen) || id:finngen_R11_SLE_FG	Phylum_Proteobacteria_Retroauricularfold_Sebaceous_KORAFF4 || id:ebi-SMB150-GCST90133194-2	TRUE	2.63433e-05	0.0787966	22.4106
rs2441686	G	A	-0.35719	-0.00315398	0.65035	0.678497	0.0439714	339484	0.942819	SLE (Finngen) || id:finngen_R11_SLE_FG	Phylum_Proteobacteria_Retroauricularfold_Sebaceous_KORAFF4 || id:ebi-SMB150-GCST90133194-2	TRUE	2.66419e-05	0.0580242	17.4939
rs28557103	G	A	-0.425881	0.0684244	0.797203	0.780139	0.0498047	339484	0.169487	SLE (Finngen) || id:finngen_R11_SLE_FG	Phylum_Proteobacteria_Retroauricularfold_Sebaceous_KORAFF4 || id:ebi-SMB150-GCST90133194-2	TRUE	2.40534e-05	0.0586457	17.693
rs3017632	T	C	0.357293	0.027183	0.600694	0.61335	0.0422366	339484	0.519843	SLE (Finngen) || id:finngen_R11_SLE_FG	Phylum_Proteobacteria_Retroauricularfold_Sebaceous_KORAFF4 || id:ebi-SMB150-GCST90133194-2	TRUE	2.29428e-05	0.0612404	18.6573
rs386161	T	G	0.325515	0.0425729	0.558099	0.605205	0.0422064	339484	0.313127	SLE (Finngen) || id:finngen_R11_SLE_FG	Phylum_Proteobacteria_Retroauricularfold_Sebaceous_KORAFF4 || id:ebi-SMB150-GCST90133194-2	TRUE	3.76111e-05	0.0522647	15.5514
rs4641599	G	A	-0.663072	0.0687528	0.915771	0.880099	0.0641984	339484	0.284195	SLE (Finngen) || id:finngen_R11_SLE_FG	Phylum_Proteobacteria_Retroauricularfold_Sebaceous_KORAFF4 || id:ebi-SMB150-GCST90133194-2	TRUE	1.12355e-05	0.0678269	20.1551
rs4748098	G	A	0.359586	0.0454984	0.564912	0.541544	0.0413413	339484	0.27109	SLE (Finngen) || id:finngen_R11_SLE_FG	Phylum_Proteobacteria_Retroauricularfold_Sebaceous_KORAFF4 || id:ebi-SMB150-GCST90133194-2	TRUE	1.97438e-05	0.0635616	19.2089
rs4760423	A	G	-0.459783	-0.021738	0.840502	0.822127	0.0538124	339484	0.686243	SLE (Finngen) || id:finngen_R11_SLE_FG	Phylum_Proteobacteria_Retroauricularfold_Sebaceous_KORAFF4 || id:ebi-SMB150-GCST90133194-2	TRUE	4.71822e-05	0.0566802	16.6438
rs4895004	A	G	0.504017	-0.00112771	0.807829	0.804772	0.0517813	339484	0.982625	SLE (Finngen) || id:finngen_R11_SLE_FG	Phylum_Proteobacteria_Retroauricularfold_Sebaceous_KORAFF4 || id:ebi-SMB150-GCST90133194-2	TRUE	6.53564e-07	0.0788727	23.8897
rs616610	T	A	0.361183	-0.0435706	0.588968	0.664016	0.043434	339484	0.315791	SLE (Finngen) || id:finngen_R11_SLE_FG	Phylum_Proteobacteria_Retroauricularfold_Sebaceous_KORAFF4 || id:ebi-SMB150-GCST90133194-2	TRUE	5.1009e-05	0.0631613	18.8101
rs62568112	A	G	0.453483	0.0860129	0.81362	0.782393	0.0499324	339484	0.084963	SLE (Finngen) || id:finngen_R11_SLE_FG	Phylum_Proteobacteria_Retroauricularfold_Sebaceous_KORAFF4 || id:ebi-SMB150-GCST90133194-2	TRUE	1.50155e-05	0.0623695	18.4255
rs683146	C	T	-0.654537	-0.111337	0.923077	0.8978	0.0682527	339484	0.102839	SLE (Finngen) || id:finngen_R11_SLE_FG	Phylum_Proteobacteria_Retroauricularfold_Sebaceous_KORAFF4 || id:ebi-SMB150-GCST90133194-2	TRUE	5.15753e-05	0.0608406	16.7137
rs7228677	A	G	0.334865	0.0436289	0.579848	0.570778	0.0417728	339484	0.296285	SLE (Finngen) || id:finngen_R11_SLE_FG	Phylum_Proteobacteria_Retroauricularfold_Sebaceous_KORAFF4 || id:ebi-SMB150-GCST90133194-2	TRUE	3.0829e-05	0.0546376	15.0846
rs73083224	T	C	0.665697	0.0431054	0.903409	0.889379	0.066082	339484	0.514207	SLE (Finngen) || id:finngen_R11_SLE_FG	Phylum_Proteobacteria_Retroauricularfold_Sebaceous_KORAFF4 || id:ebi-SMB150-GCST90133194-2	TRUE	7.13321e-06	0.07734	21.9616
rs73128773	T	G	-0.470913	-0.0582611	0.823427	0.757793	0.0483958	339484	0.228649	SLE (Finngen) || id:finngen_R11_SLE_FG	Phylum_Proteobacteria_Retroauricularfold_Sebaceous_KORAFF4 || id:ebi-SMB150-GCST90133194-2	TRUE	2.92397e-05	0.0644855	19.5763
rs7613118	G	C	-0.418663	-0.106741	0.633094	0.64104	0.0419187	339484	0.0108843	SLE (Finngen) || id:finngen_R11_SLE_FG	Phylum_Proteobacteria_Retroauricularfold_Sebaceous_KORAFF4 || id:ebi-SMB150-GCST90133194-2	TRUE	2.40224e-06	0.0814295	24.4669
rs7678955	T	C	-0.462154	-0.0255298	0.789931	0.80928	0.0523429	339484	0.625733	SLE (Finngen) || id:finngen_R11_SLE_FG	Phylum_Proteobacteria_Retroauricularfold_Sebaceous_KORAFF4 || id:ebi-SMB150-GCST90133194-2	TRUE	3.76317e-06	0.0708851	21.8198
rs77205946	C	G	-0.590566	-0.0403387	0.891608	0.887896	0.0656967	339484	0.539206	SLE (Finngen) || id:finngen_R11_SLE_FG	Phylum_Proteobacteria_Retroauricularfold_Sebaceous_KORAFF4 || id:ebi-SMB150-GCST90133194-2	TRUE	2.85419e-05	0.0674118	20.5288
rs77986171	G	A	-0.755975	-0.0981148	0.9319	0.938421	0.0849949	339484	0.248352	SLE (Finngen) || id:finngen_R11_SLE_FG	Phylum_Proteobacteria_Retroauricularfold_Sebaceous_KORAFF4 || id:ebi-SMB150-GCST90133194-2	TRUE	1.15175e-05	0.0725377	21.6644
rs834786	A	G	0.551026	0.0817788	0.887153	0.897195	0.0678639	339484	0.228188	SLE (Finngen) || id:finngen_R11_SLE_FG	Phylum_Proteobacteria_Retroauricularfold_Sebaceous_KORAFF4 || id:ebi-SMB150-GCST90133194-2	TRUE	2.07165e-05	0.0607944	18.5127
rs9385230	G	A	-0.61669	0.00466437	0.918118	0.916335	0.074331	339484	0.949965	SLE (Finngen) || id:finngen_R11_SLE_FG	Phylum_Proteobacteria_Retroauricularfold_Sebaceous_KORAFF4 || id:ebi-SMB150-GCST90133194-2	TRUE	3.67918e-05	0.0571806	17.2848
rs9540841	T	G	-0.538409	-0.129758	0.896797	0.949959	0.0932599	339484	0.164118	SLE (Finngen) || id:finngen_R11_SLE_FG	Phylum_Proteobacteria_Retroauricularfold_Sebaceous_KORAFF4 || id:ebi-SMB150-GCST90133194-2	TRUE	4.69573e-05	0.0536587	15.8196
rs9971151	C	T	-0.725517	0.0214855	0.943262	0.910906	0.0716536	339484	0.76429	SLE (Finngen) || id:finngen_R11_SLE_FG	Phylum_Proteobacteria_Retroauricularfold_Sebaceous_KORAFF4 || id:ebi-SMB150-GCST90133194-2	TRUE	3.81726e-05	0.0563415	16.7175
rs112162072	A	G	0.740482	0.0819919	0.943548	0.916924	0.0745952	339484	0.271699	SLE (Finngen) || id:finngen_R11_SLE_FG	Class_Bacilli_Retroauricularfold_Sebaceous_KORAFF4 || id:ebi-SMB150-GCST90133195-2	TRUE	6.58099e-06	0.0584117	19.1069
rs11858494	C	T	-0.42574	-0.0613302	0.820189	0.808122	0.0521203	339484	0.239313	SLE (Finngen) || id:finngen_R11_SLE_FG	Class_Bacilli_Retroauricularfold_Sebaceous_KORAFF4 || id:ebi-SMB150-GCST90133195-2	TRUE	3.82547e-05	0.0534624	17.7918
rs12058239	T	G	0.586814	0.0973659	0.910095	0.899728	0.0681945	339484	0.153359	SLE (Finngen) || id:finngen_R11_SLE_FG	Class_Bacilli_Retroauricularfold_Sebaceous_KORAFF4 || id:ebi-SMB150-GCST90133195-2	TRUE	1.91624e-05	0.0563511	18.8106
rs12416831	C	T	-0.432302	-0.0245071	0.785032	0.720097	0.0460231	339484	0.594384	SLE (Finngen) || id:finngen_R11_SLE_FG	Class_Bacilli_Retroauricularfold_Sebaceous_KORAFF4 || id:ebi-SMB150-GCST90133195-2	TRUE	1.80131e-05	0.0630763	21.0047
rs1283671	C	T	0.552612	-0.00716576	0.873016	0.895095	0.0672673	339484	0.915165	SLE (Finngen) || id:finngen_R11_SLE_FG	Class_Bacilli_Retroauricularfold_Sebaceous_KORAFF4 || id:ebi-SMB150-GCST90133195-2	TRUE	2.95273e-06	0.0677083	22.7318
rs13846	A	T	0.365707	-0.0511536	0.721498	0.734706	0.0465175	339484	0.271479	SLE (Finngen) || id:finngen_R11_SLE_FG	Class_Bacilli_Retroauricularfold_Sebaceous_KORAFF4 || id:ebi-SMB150-GCST90133195-2	TRUE	2.93874e-05	0.0537478	17.3242
rs142690890	C	T	0.765806	0.0510983	0.942857	0.927847	0.0795906	339484	0.520864	SLE (Finngen) || id:finngen_R11_SLE_FG	Class_Bacilli_Retroauricularfold_Sebaceous_KORAFF4 || id:ebi-SMB150-GCST90133195-2	TRUE	3.38943e-06	0.063194	21.114
rs17024342	C	T	0.796473	0.0376849	0.949527	0.93256	0.0816908	339484	0.644574	SLE (Finngen) || id:finngen_R11_SLE_FG	Class_Bacilli_Retroauricularfold_Sebaceous_KORAFF4 || id:ebi-SMB150-GCST90133195-2	TRUE	1.60025e-05	0.0608051	20.3936
rs17153394	C	T	0.676969	0.0563011	0.932177	0.893211	0.0668207	339484	0.399469	SLE (Finngen) || id:finngen_R11_SLE_FG	Class_Bacilli_Retroauricularfold_Sebaceous_KORAFF4 || id:ebi-SMB150-GCST90133195-2	TRUE	3.31945e-05	0.0579488	19.3767
rs17431999	G	C	0.790139	-0.00961806	0.948882	0.943095	0.0887321	339484	0.913683	SLE (Finngen) || id:finngen_R11_SLE_FG	Class_Bacilli_Retroauricularfold_Sebaceous_KORAFF4 || id:ebi-SMB150-GCST90133195-2	TRUE	2.01913e-05	0.0605654	20.0502
rs1936690	A	C	0.390224	0.0710111	0.763699	0.675592	0.0440419	339484	0.106885	SLE (Finngen) || id:finngen_R11_SLE_FG	Class_Bacilli_Retroauricularfold_Sebaceous_KORAFF4 || id:ebi-SMB150-GCST90133195-2	TRUE	2.57259e-05	0.05496	16.8653
rs2013210	A	G	-0.37162	0.0492551	0.68254	0.697574	0.0445914	339484	0.269339	SLE (Finngen) || id:finngen_R11_SLE_FG	Class_Bacilli_Retroauricularfold_Sebaceous_KORAFF4 || id:ebi-SMB150-GCST90133195-2	TRUE	9.8702e-06	0.0598474	19.9247
rs2457573	G	A	-0.428285	0.0522092	0.822684	0.825978	0.0542378	339484	0.335749	SLE (Finngen) || id:finngen_R11_SLE_FG	Class_Bacilli_Retroauricularfold_Sebaceous_KORAFF4 || id:ebi-SMB150-GCST90133195-2	TRUE	4.71516e-05	0.0535152	17.5842
rs2642003	C	T	-0.419298	0.0399039	0.808544	0.760792	0.04814	339484	0.407153	SLE (Finngen) || id:finngen_R11_SLE_FG	Class_Bacilli_Retroauricularfold_Sebaceous_KORAFF4 || id:ebi-SMB150-GCST90133195-2	TRUE	5.12598e-05	0.0544311	18.0752
rs2841205	T	C	0.782066	0.207855	0.950331	0.961594	0.107766	339484	0.0537601	SLE (Finngen) || id:finngen_R11_SLE_FG	Class_Bacilli_Retroauricularfold_Sebaceous_KORAFF4 || id:ebi-SMB150-GCST90133195-2	TRUE	5.10633e-05	0.05774	18.3834
rs4505429	A	G	-0.509752	0.0981435	0.878549	0.829344	0.0551122	339484	0.0749463	SLE (Finngen) || id:finngen_R11_SLE_FG	Class_Bacilli_Retroauricularfold_Sebaceous_KORAFF4 || id:ebi-SMB150-GCST90133195-2	TRUE	1.90074e-05	0.0554517	18.4927
rs4585264	C	A	0.362939	0.0869562	0.682965	0.574049	0.0415502	339484	0.0363672	SLE (Finngen) || id:finngen_R11_SLE_FG	Class_Bacilli_Retroauricularfold_Sebaceous_KORAFF4 || id:ebi-SMB150-GCST90133195-2	TRUE	1.86011e-05	0.0570429	19.0555
rs4959153	A	G	-0.427495	0.0371344	0.72293	0.807645	0.0518531	339484	0.4739	SLE (Finngen) || id:finngen_R11_SLE_FG	Class_Bacilli_Retroauricularfold_Sebaceous_KORAFF4 || id:ebi-SMB150-GCST90133195-2	TRUE	2.6895e-06	0.0732111	24.6462
rs60464667	C	T	0.567885	-0.0496043	0.895238	0.928187	0.0805264	339484	0.537894	SLE (Finngen) || id:finngen_R11_SLE_FG	Class_Bacilli_Retroauricularfold_Sebaceous_KORAFF4 || id:ebi-SMB150-GCST90133195-2	TRUE	1.21816e-05	0.0604913	20.1529
rs61242619	A	G	0.719087	-0.0378933	0.942122	0.885039	0.0647848	339484	0.558608	SLE (Finngen) || id:finngen_R11_SLE_FG	Class_Bacilli_Retroauricularfold_Sebaceous_KORAFF4 || id:ebi-SMB150-GCST90133195-2	TRUE	1.64905e-05	0.0563913	18.4662
rs61975175	A	G	0.653722	-0.0348493	0.914013	0.930887	0.0810131	339484	0.667072	SLE (Finngen) || id:finngen_R11_SLE_FG	Class_Bacilli_Retroauricularfold_Sebaceous_KORAFF4 || id:ebi-SMB150-GCST90133195-2	TRUE	4.9584e-06	0.0671742	22.4676
rs62138459	T	C	-0.497753	0.0736732	0.832797	0.797325	0.0513586	339484	0.151434	SLE (Finngen) || id:finngen_R11_SLE_FG	Class_Bacilli_Retroauricularfold_Sebaceous_KORAFF4 || id:ebi-SMB150-GCST90133195-2	TRUE	1.49254e-06	0.0689985	22.9006
rs62275583	C	T	-0.683464	-0.063914	0.916667	0.874795	0.0627996	339484	0.308799	SLE (Finngen) || id:finngen_R11_SLE_FG	Class_Bacilli_Retroauricularfold_Sebaceous_KORAFF4 || id:ebi-SMB150-GCST90133195-2	TRUE	5.38334e-06	0.0713661	23.3626
rs627827	T	C	-0.368593	-0.0390334	0.710356	0.746973	0.0471896	339484	0.408146	SLE (Finngen) || id:finngen_R11_SLE_FG	Class_Bacilli_Retroauricularfold_Sebaceous_KORAFF4 || id:ebi-SMB150-GCST90133195-2	TRUE	4.06103e-05	0.0559068	18.1798
rs73167292	C	T	0.786664	0.174588	0.92381	0.905469	0.0709768	339484	0.0139018	SLE (Finngen) || id:finngen_R11_SLE_FG	Class_Bacilli_Retroauricularfold_Sebaceous_KORAFF4 || id:ebi-SMB150-GCST90133195-2	TRUE	2.22212e-07	0.0871147	29.8689
rs73222754	C	T	0.659986	0.0187459	0.933544	0.899477	0.0695853	339484	0.787626	SLE (Finngen) || id:finngen_R11_SLE_FG	Class_Bacilli_Retroauricularfold_Sebaceous_KORAFF4 || id:ebi-SMB150-GCST90133195-2	TRUE	2.29604e-05	0.0540465	17.9402
rs74538992	A	G	0.682807	-0.0791507	0.928797	0.953875	0.0987106	339484	0.422642	SLE (Finngen) || id:finngen_R11_SLE_FG	Class_Bacilli_Retroauricularfold_Sebaceous_KORAFF4 || id:ebi-SMB150-GCST90133195-2	TRUE	7.06972e-06	0.0616655	20.6355
rs74962111	G	A	-0.665159	-0.0471025	0.920886	0.970177	0.120705	339484	0.696368	SLE (Finngen) || id:finngen_R11_SLE_FG	Class_Bacilli_Retroauricularfold_Sebaceous_KORAFF4 || id:ebi-SMB150-GCST90133195-2	TRUE	2.91228e-06	0.0644673	21.6377
rs7537905	G	T	-0.409491	-0.0297627	0.815457	0.832365	0.0547303	339484	0.586574	SLE (Finngen) || id:finngen_R11_SLE_FG	Class_Bacilli_Retroauricularfold_Sebaceous_KORAFF4 || id:ebi-SMB150-GCST90133195-2	TRUE	3.12029e-05	0.0504682	16.7424
rs8107642	A	G	0.376635	-0.0155845	0.662252	0.628657	0.0425915	339484	0.714434	SLE (Finngen) || id:finngen_R11_SLE_FG	Class_Bacilli_Retroauricularfold_Sebaceous_KORAFF4 || id:ebi-SMB150-GCST90133195-2	TRUE	2.50208e-05	0.0634581	20.3274
rs10488462	A	G	-0.60757	-0.00229686	0.910035	0.87558	0.0626378	339484	0.970749	SLE (Finngen) || id:finngen_R11_SLE_FG	Class_Betaproteobacteria_Retroauricularfold_Sebaceous_KORAFF4 || id:ebi-SMB150-GCST90133197-2	TRUE	2.5223e-05	0.0604445	18.4636
rs10782760	G	A	-0.365559	-0.000638678	0.656357	0.705613	0.045313	339484	0.988754	SLE (Finngen) || id:finngen_R11_SLE_FG	Class_Betaproteobacteria_Retroauricularfold_Sebaceous_KORAFF4 || id:ebi-SMB150-GCST90133197-2	TRUE	1.77933e-05	0.0602828	18.5393
rs10810587	A	C	-0.649526	-0.0388107	0.91958	0.924325	0.0774103	339484	0.616115	SLE (Finngen) || id:finngen_R11_SLE_FG	Class_Betaproteobacteria_Retroauricularfold_Sebaceous_KORAFF4 || id:ebi-SMB150-GCST90133197-2	TRUE	3.57396e-05	0.0623985	18.9005
rs10980627	G	A	-0.667526	-0.16238	0.926829	0.933243	0.0833485	339484	0.0513902	SLE (Finngen) || id:finngen_R11_SLE_FG	Class_Betaproteobacteria_Retroauricularfold_Sebaceous_KORAFF4 || id:ebi-SMB150-GCST90133197-2	TRUE	3.98517e-05	0.0604371	18.3325
rs12918851	G	T	-0.400752	0.0584934	0.790941	0.797041	0.0512045	339484	0.253309	SLE (Finngen) || id:finngen_R11_SLE_FG	Class_Betaproteobacteria_Retroauricularfold_Sebaceous_KORAFF4 || id:ebi-SMB150-GCST90133197-2	TRUE	5.23711e-05	0.0531122	15.986
rs1479018	T	C	0.397324	-0.0547706	0.621951	0.689934	0.0444493	339484	0.217872	SLE (Finngen) || id:finngen_R11_SLE_FG	Class_Betaproteobacteria_Retroauricularfold_Sebaceous_KORAFF4 || id:ebi-SMB150-GCST90133197-2	TRUE	1.38639e-05	0.0742377	22.8544
rs1676159	G	T	0.605048	0.0225626	0.889513	0.844695	0.0573106	339484	0.693809	SLE (Finngen) || id:finngen_R11_SLE_FG	Class_Betaproteobacteria_Retroauricularfold_Sebaceous_KORAFF4 || id:ebi-SMB150-GCST90133197-2	TRUE	9.9586e-06	0.0719568	20.5471
rs2050997	C	T	0.35238	-0.0438138	0.69244	0.69671	0.0447081	339484	0.327088	SLE (Finngen) || id:finngen_R11_SLE_FG	Class_Betaproteobacteria_Retroauricularfold_Sebaceous_KORAFF4 || id:ebi-SMB150-GCST90133197-2	TRUE	4.00056e-05	0.0528888	16.1384
rs2123372	G	T	-0.412911	-0.107895	0.646209	0.62744	0.0416651	339484	0.0096097	SLE (Finngen) || id:finngen_R11_SLE_FG	Class_Betaproteobacteria_Retroauricularfold_Sebaceous_KORAFF4 || id:ebi-SMB150-GCST90133197-2	TRUE	1.04843e-05	0.0779583	23.2512
rs2495090	C	T	-0.404693	-0.0537028	0.768953	0.77881	0.0496807	339484	0.279715	SLE (Finngen) || id:finngen_R11_SLE_FG	Class_Betaproteobacteria_Retroauricularfold_Sebaceous_KORAFF4 || id:ebi-SMB150-GCST90133197-2	TRUE	5.06403e-05	0.0581945	16.9924
rs2600511	G	A	-0.491345	-0.100433	0.87037	0.853797	0.0585363	339484	0.0862105	SLE (Finngen) || id:finngen_R11_SLE_FG	Class_Betaproteobacteria_Retroauricularfold_Sebaceous_KORAFF4 || id:ebi-SMB150-GCST90133197-2	TRUE	4.73529e-05	0.0544768	15.441
rs2993763	G	A	0.365394	0.00119722	0.553265	0.565669	0.0414745	339484	0.976971	SLE (Finngen) || id:finngen_R11_SLE_FG	Class_Betaproteobacteria_Retroauricularfold_Sebaceous_KORAFF4 || id:ebi-SMB150-GCST90133197-2	TRUE	2.59911e-05	0.0659988	20.4214
rs3017632	T	C	0.36652	0.027183	0.603093	0.61335	0.0422366	339484	0.519843	SLE (Finngen) || id:finngen_R11_SLE_FG	Class_Betaproteobacteria_Retroauricularfold_Sebaceous_KORAFF4 || id:ebi-SMB150-GCST90133197-2	TRUE	1.24356e-05	0.0643131	19.864
rs4748098	G	A	0.365545	0.0454984	0.564236	0.541544	0.0413413	339484	0.27109	SLE (Finngen) || id:finngen_R11_SLE_FG	Class_Betaproteobacteria_Retroauricularfold_Sebaceous_KORAFF4 || id:ebi-SMB150-GCST90133197-2	TRUE	1.83822e-05	0.0657089	20.1144
rs4798721	C	T	0.335087	0.0440581	0.579245	0.572543	0.0418059	339484	0.291942	SLE (Finngen) || id:finngen_R11_SLE_FG	Class_Betaproteobacteria_Retroauricularfold_Sebaceous_KORAFF4 || id:ebi-SMB150-GCST90133197-2	TRUE	3.2294e-05	0.0547316	15.2278
rs4895004	A	G	0.426437	-0.00112771	0.809859	0.804772	0.0517813	339484	0.982625	SLE (Finngen) || id:finngen_R11_SLE_FG	Class_Betaproteobacteria_Retroauricularfold_Sebaceous_KORAFF4 || id:ebi-SMB150-GCST90133197-2	TRUE	2.58026e-05	0.0560047	16.7303
rs4912050	T	C	-0.632253	-0.0212605	0.919244	0.941434	0.0888759	339484	0.810939	SLE (Finngen) || id:finngen_R11_SLE_FG	Class_Betaproteobacteria_Retroauricularfold_Sebaceous_KORAFF4 || id:ebi-SMB150-GCST90133197-2	TRUE	3.53856e-05	0.0593496	18.2342
rs618886	C	T	-0.47813	-0.0316419	0.855903	0.872255	0.0616514	339484	0.607785	SLE (Finngen) || id:finngen_R11_SLE_FG	Class_Betaproteobacteria_Retroauricularfold_Sebaceous_KORAFF4 || id:ebi-SMB150-GCST90133197-2	TRUE	4.11146e-05	0.05639	17.0913
rs6882678	A	C	0.797655	0.0497701	0.950172	0.881378	0.0645179	339484	0.44046	SLE (Finngen) || id:finngen_R11_SLE_FG	Class_Betaproteobacteria_Retroauricularfold_Sebaceous_KORAFF4 || id:ebi-SMB150-GCST90133197-2	TRUE	3.65989e-05	0.0602472	18.5277
rs6906346	C	G	-0.343543	-0.0249221	0.617754	0.697017	0.044834	339484	0.578296	SLE (Finngen) || id:finngen_R11_SLE_FG	Class_Betaproteobacteria_Retroauricularfold_Sebaceous_KORAFF4 || id:ebi-SMB150-GCST90133197-2	TRUE	3.25033e-05	0.0557378	16.1736
rs7182453	T	C	0.395473	0.016499	0.686792	0.609976	0.0423181	339484	0.696625	SLE (Finngen) || id:finngen_R11_SLE_FG	Class_Betaproteobacteria_Retroauricularfold_Sebaceous_KORAFF4 || id:ebi-SMB150-GCST90133197-2	TRUE	1.83223e-05	0.0672855	18.9727
rs73787724	C	T	-0.642813	0.0178045	0.920415	0.917855	0.0750253	339484	0.812414	SLE (Finngen) || id:finngen_R11_SLE_FG	Class_Betaproteobacteria_Retroauricularfold_Sebaceous_KORAFF4 || id:ebi-SMB150-GCST90133197-2	TRUE	3.22958e-05	0.0605359	18.4933
rs7955856	C	T	-0.580419	0.0294645	0.902527	0.842722	0.0569519	339484	0.604906	SLE (Finngen) || id:finngen_R11_SLE_FG	Class_Betaproteobacteria_Retroauricularfold_Sebaceous_KORAFF4 || id:ebi-SMB150-GCST90133197-2	TRUE	1.62999e-05	0.0592731	17.3271
rs1001145	T	C	0.427324	-0.028552	0.695312	0.711095	0.0455413	339484	0.530694	SLE (Finngen) || id:finngen_R11_SLE_FG	Class_Gammaproteobacteria_Retroauricularfold_Sebaceous_KORAFF4 || id:ebi-SMB150-GCST90133198-2	TRUE	4.34698e-05	0.0773712	15.9333
rs10405059	T	C	0.800854	0.098375	0.921466	0.855613	0.0586545	339484	0.093504	SLE (Finngen) || id:finngen_R11_SLE_FG	Class_Gammaproteobacteria_Retroauricularfold_Sebaceous_KORAFF4 || id:ebi-SMB150-GCST90133198-2	TRUE	1.56338e-05	0.0928269	19.3395
rs10863776	C	A	-0.439771	-0.00387133	0.652406	0.581044	0.041968	339484	0.926504	SLE (Finngen) || id:finngen_R11_SLE_FG	Class_Gammaproteobacteria_Retroauricularfold_Sebaceous_KORAFF4 || id:ebi-SMB150-GCST90133198-2	TRUE	2.3971e-05	0.0877147	17.7874
rs115854981	G	A	-0.888503	-0.213148	0.942708	0.981983	0.152892	339484	0.163285	SLE (Finngen) || id:finngen_R11_SLE_FG	Class_Gammaproteobacteria_Retroauricularfold_Sebaceous_KORAFF4 || id:ebi-SMB150-GCST90133198-2	TRUE	8.29107e-06	0.0852739	17.7125
rs12489646	C	T	0.387609	-0.018067	0.518817	0.504741	0.0413495	339484	0.66216	SLE (Finngen) || id:finngen_R11_SLE_FG	Class_Gammaproteobacteria_Retroauricularfold_Sebaceous_KORAFF4 || id:ebi-SMB150-GCST90133198-2	TRUE	3.78688e-05	0.0750139	14.9219
rs12576771	G	T	0.480342	0.045381	0.712209	0.715459	0.0460267	339484	0.324147	SLE (Finngen) || id:finngen_R11_SLE_FG	Class_Gammaproteobacteria_Retroauricularfold_Sebaceous_KORAFF4 || id:ebi-SMB150-GCST90133198-2	TRUE	4.10389e-05	0.0945835	17.7589
rs12607014	C	T	0.38352	-0.0215934	0.588542	0.609012	0.0420864	339484	0.6079	SLE (Finngen) || id:finngen_R11_SLE_FG	Class_Gammaproteobacteria_Retroauricularfold_Sebaceous_KORAFF4 || id:ebi-SMB150-GCST90133198-2	TRUE	3.73762e-05	0.0712375	14.5733
rs12771237	C	T	-0.556383	-0.0597032	0.848958	0.916967	0.0743252	339484	0.421819	SLE (Finngen) || id:finngen_R11_SLE_FG	Class_Gammaproteobacteria_Retroauricularfold_Sebaceous_KORAFF4 || id:ebi-SMB150-GCST90133198-2	TRUE	2.13417e-05	0.0793891	16.3847
rs12874115	C	T	-0.473446	0.0260433	0.71164	0.676113	0.0441653	339484	0.555407	SLE (Finngen) || id:finngen_R11_SLE_FG	Class_Gammaproteobacteria_Retroauricularfold_Sebaceous_KORAFF4 || id:ebi-SMB150-GCST90133198-2	TRUE	3.67049e-05	0.0919954	18.9461
rs1453760	C	T	-0.564405	-0.0350247	0.852151	0.723703	0.0461735	339484	0.448125	SLE (Finngen) || id:finngen_R11_SLE_FG	Class_Gammaproteobacteria_Retroauricularfold_Sebaceous_KORAFF4 || id:ebi-SMB150-GCST90133198-2	TRUE	3.34512e-05	0.080269	16.0585
rs16852279	T	C	0.624463	0.0566331	0.861413	0.853565	0.0583659	339484	0.331891	SLE (Finngen) || id:finngen_R11_SLE_FG	Class_Gammaproteobacteria_Retroauricularfold_Sebaceous_KORAFF4 || id:ebi-SMB150-GCST90133198-2	TRUE	4.00664e-05	0.093106	18.685
rs16889623	T	A	-0.5516	-0.0320876	0.834239	0.837635	0.0553108	339484	0.561825	SLE (Finngen) || id:finngen_R11_SLE_FG	Class_Gammaproteobacteria_Retroauricularfold_Sebaceous_KORAFF4 || id:ebi-SMB150-GCST90133198-2	TRUE	2.40447e-05	0.0841493	16.7224
rs2168681	A	G	-0.431946	0.0482946	0.488304	0.449388	0.0413195	339484	0.242481	SLE (Finngen) || id:finngen_R11_SLE_FG	Class_Gammaproteobacteria_Retroauricularfold_Sebaceous_KORAFF4 || id:ebi-SMB150-GCST90133198-2	TRUE	1.58391e-05	0.0932375	17.3774
rs2185305	G	T	0.457682	-0.0371261	0.729167	0.634543	0.0430386	339484	0.388345	SLE (Finngen) || id:finngen_R11_SLE_FG	Class_Gammaproteobacteria_Retroauricularfold_Sebaceous_KORAFF4 || id:ebi-SMB150-GCST90133198-2	TRUE	3.94931e-05	0.0827346	17.1374
rs2195498	A	C	-0.481203	-0.0252473	0.686842	0.770265	0.0490445	339484	0.606704	SLE (Finngen) || id:finngen_R11_SLE_FG	Class_Gammaproteobacteria_Retroauricularfold_Sebaceous_KORAFF4 || id:ebi-SMB150-GCST90133198-2	TRUE	3.14068e-05	0.099611	20.7986
rs2212287	T	G	-0.43936	-0.035033	0.536723	0.473589	0.0412904	339484	0.396185	SLE (Finngen) || id:finngen_R11_SLE_FG	Class_Gammaproteobacteria_Retroauricularfold_Sebaceous_KORAFF4 || id:ebi-SMB150-GCST90133198-2	TRUE	1.15554e-05	0.0959981	18.5837
rs2285815	T	C	-0.50591	0.0439473	0.72	0.737725	0.0469021	339484	0.348758	SLE (Finngen) || id:finngen_R11_SLE_FG	Class_Gammaproteobacteria_Retroauricularfold_Sebaceous_KORAFF4 || id:ebi-SMB150-GCST90133198-2	TRUE	2.99143e-05	0.103197	19.9075
rs2406615	G	T	0.510489	0.0468285	0.787958	0.785877	0.0502737	339484	0.35161	SLE (Finngen) || id:finngen_R11_SLE_FG	Class_Gammaproteobacteria_Retroauricularfold_Sebaceous_KORAFF4 || id:ebi-SMB150-GCST90133198-2	TRUE	3.10921e-05	0.0870818	18.0284
rs2443981	A	G	0.457717	0.041719	0.672973	0.598517	0.0420274	339484	0.320875	SLE (Finngen) || id:finngen_R11_SLE_FG	Class_Gammaproteobacteria_Retroauricularfold_Sebaceous_KORAFF4 || id:ebi-SMB150-GCST90133198-2	TRUE	1.35974e-05	0.0922157	18.5897
rs2831273	T	C	-0.40867	-0.0200239	0.585561	0.542544	0.0412761	339484	0.627591	SLE (Finngen) || id:finngen_R11_SLE_FG	Class_Gammaproteobacteria_Retroauricularfold_Sebaceous_KORAFF4 || id:ebi-SMB150-GCST90133198-2	TRUE	2.28605e-05	0.0810603	16.319
rs34378044	G	A	0.482239	0.0186154	0.696335	0.711836	0.0454399	339484	0.682047	SLE (Finngen) || id:finngen_R11_SLE_FG	Class_Gammaproteobacteria_Retroauricularfold_Sebaceous_KORAFF4 || id:ebi-SMB150-GCST90133198-2	TRUE	6.93717e-06	0.0983486	20.6154
rs4292956	C	T	-0.935288	0.0224519	0.942408	0.930707	0.0807157	339484	0.780888	SLE (Finngen) || id:finngen_R11_SLE_FG	Class_Gammaproteobacteria_Retroauricularfold_Sebaceous_KORAFF4 || id:ebi-SMB150-GCST90133198-2	TRUE	6.6634e-06	0.0949553	19.8295
rs4529488	G	C	0.442628	0.025348	0.601562	0.597647	0.0420013	339484	0.546173	SLE (Finngen) || id:finngen_R11_SLE_FG	Class_Gammaproteobacteria_Retroauricularfold_Sebaceous_KORAFF4 || id:ebi-SMB150-GCST90133198-2	TRUE	2.16546e-06	0.0939178	19.694
rs4663126	G	T	-0.418743	-0.0501266	0.579365	0.604721	0.0420541	339484	0.233279	SLE (Finngen) || id:finngen_R11_SLE_FG	Class_Gammaproteobacteria_Retroauricularfold_Sebaceous_KORAFF4 || id:ebi-SMB150-GCST90133198-2	TRUE	2.62603e-05	0.0854638	17.4752
rs4688142	A	G	0.447833	-0.0349703	0.673684	0.676388	0.04394	339484	0.42611	SLE (Finngen) || id:finngen_R11_SLE_FG	Class_Gammaproteobacteria_Retroauricularfold_Sebaceous_KORAFF4 || id:ebi-SMB150-GCST90133198-2	TRUE	2.09258e-05	0.0881775	18.1805
rs489718	T	C	0.495453	-0.0870939	0.695312	0.691187	0.0447203	339484	0.0514719	SLE (Finngen) || id:finngen_R11_SLE_FG	Class_Gammaproteobacteria_Retroauricularfold_Sebaceous_KORAFF4 || id:ebi-SMB150-GCST90133198-2	TRUE	1.15127e-05	0.104009	22.0556
rs6135175	G	A	-0.761269	-0.0281939	0.925824	0.914173	0.0733917	339484	0.700863	SLE (Finngen) || id:finngen_R11_SLE_FG	Class_Gammaproteobacteria_Retroauricularfold_Sebaceous_KORAFF4 || id:ebi-SMB150-GCST90133198-2	TRUE	1.28193e-05	0.0795971	15.5665
rs62116945	G	A	-0.759707	0.0926382	0.887978	0.88299	0.0640069	339484	0.147808	SLE (Finngen) || id:finngen_R11_SLE_FG	Class_Gammaproteobacteria_Retroauricularfold_Sebaceous_KORAFF4 || id:ebi-SMB150-GCST90133198-2	TRUE	4.12496e-06	0.114822	23.4787
rs62259187	G	A	-0.535429	0.0606569	0.811518	0.888125	0.0653189	339484	0.353082	SLE (Finngen) || id:finngen_R11_SLE_FG	Class_Gammaproteobacteria_Retroauricularfold_Sebaceous_KORAFF4 || id:ebi-SMB150-GCST90133198-2	TRUE	3.12247e-05	0.0877003	18.1688
rs62416305	A	G	-0.687764	0.0749178	0.893229	0.86686	0.0603397	339484	0.214384	SLE (Finngen) || id:finngen_R11_SLE_FG	Class_Gammaproteobacteria_Retroauricularfold_Sebaceous_KORAFF4 || id:ebi-SMB150-GCST90133198-2	TRUE	1.06738e-05	0.0902244	18.8427
rs6662518	C	T	-0.673358	0.0864385	0.872973	0.835576	0.0557601	339484	0.121097	SLE (Finngen) || id:finngen_R11_SLE_FG	Class_Gammaproteobacteria_Retroauricularfold_Sebaceous_KORAFF4 || id:ebi-SMB150-GCST90133198-2	TRUE	5.57876e-06	0.100559	20.4596
rs671893	C	A	-0.673614	0.0593063	0.872283	0.822346	0.054225	339484	0.274083	SLE (Finngen) || id:finngen_R11_SLE_FG	Class_Gammaproteobacteria_Retroauricularfold_Sebaceous_KORAFF4 || id:ebi-SMB150-GCST90133198-2	TRUE	1.42362e-05	0.101102	20.4701
rs6830160	G	T	-0.824592	-0.00919109	0.920635	0.909881	0.0726485	339484	0.899325	SLE (Finngen) || id:finngen_R11_SLE_FG	Class_Gammaproteobacteria_Retroauricularfold_Sebaceous_KORAFF4 || id:ebi-SMB150-GCST90133198-2	TRUE	1.88316e-05	0.099363	20.6308
rs7097271	A	C	0.411058	0.0399136	0.570312	0.535307	0.0412667	339484	0.333439	SLE (Finngen) || id:finngen_R11_SLE_FG	Class_Gammaproteobacteria_Retroauricularfold_Sebaceous_KORAFF4 || id:ebi-SMB150-GCST90133198-2	TRUE	3.46506e-05	0.0828137	17.1553
rs72617054	C	T	-0.741083	0.110053	0.914062	0.929029	0.0795002	339484	0.166262	SLE (Finngen) || id:finngen_R11_SLE_FG	Class_Gammaproteobacteria_Retroauricularfold_Sebaceous_KORAFF4 || id:ebi-SMB150-GCST90133198-2	TRUE	1.84844e-05	0.0862825	17.9417
rs72745408	G	A	-0.85974	0.048163	0.942105	0.942386	0.089651	339484	0.59111	SLE (Finngen) || id:finngen_R11_SLE_FG	Class_Gammaproteobacteria_Retroauricularfold_Sebaceous_KORAFF4 || id:ebi-SMB150-GCST90133198-2	TRUE	4.09428e-05	0.0806311	16.4881
rs73201484	T	C	-0.667915	0.0325193	0.899471	0.869261	0.0614896	339484	0.596903	SLE (Finngen) || id:finngen_R11_SLE_FG	Class_Gammaproteobacteria_Retroauricularfold_Sebaceous_KORAFF4 || id:ebi-SMB150-GCST90133198-2	TRUE	2.82772e-05	0.0806773	16.4106
rs75376256	T	A	0.604239	-0.0258903	0.853107	0.756332	0.0480456	339484	0.589977	SLE (Finngen) || id:finngen_R11_SLE_FG	Class_Gammaproteobacteria_Retroauricularfold_Sebaceous_KORAFF4 || id:ebi-SMB150-GCST90133198-2	TRUE	2.04628e-05	0.0915064	17.6266
rs7570852	C	T	-0.419118	0.0812595	0.58377	0.652358	0.0430213	339484	0.0589156	SLE (Finngen) || id:finngen_R11_SLE_FG	Class_Gammaproteobacteria_Retroauricularfold_Sebaceous_KORAFF4 || id:ebi-SMB150-GCST90133198-2	TRUE	4.39428e-05	0.0853647	17.6397
rs7585241	G	A	-0.427354	-0.0185383	0.510638	0.663405	0.0435851	339484	0.670593	SLE (Finngen) || id:finngen_R11_SLE_FG	Class_Gammaproteobacteria_Retroauricularfold_Sebaceous_KORAFF4 || id:ebi-SMB150-GCST90133198-2	TRUE	9.0065e-06	0.0912745	18.6823
rs7728531	G	A	-0.907142	0.0715487	0.944767	0.910038	0.072687	339484	0.324948	SLE (Finngen) || id:finngen_R11_SLE_FG	Class_Gammaproteobacteria_Retroauricularfold_Sebaceous_KORAFF4 || id:ebi-SMB150-GCST90133198-2	TRUE	4.09732e-05	0.0858816	15.9715
rs78932817	C	T	-0.619815	0.0948231	0.877049	0.79575	0.051329	339484	0.0646949	SLE (Finngen) || id:finngen_R11_SLE_FG	Class_Gammaproteobacteria_Retroauricularfold_Sebaceous_KORAFF4 || id:ebi-SMB150-GCST90133198-2	TRUE	2.97257e-05	0.0828532	16.3512
rs825843	T	C	-0.422966	0.0333882	0.596354	0.55601	0.0414351	339484	0.420362	SLE (Finngen) || id:finngen_R11_SLE_FG	Class_Gammaproteobacteria_Retroauricularfold_Sebaceous_KORAFF4 || id:ebi-SMB150-GCST90133198-2	TRUE	1.7963e-05	0.0861282	17.9066
rs9319503	A	G	0.557814	-0.0338971	0.84375	0.822702	0.0540728	339484	0.530739	SLE (Finngen) || id:finngen_R11_SLE_FG	Class_Gammaproteobacteria_Retroauricularfold_Sebaceous_KORAFF4 || id:ebi-SMB150-GCST90133198-2	TRUE	8.09286e-06	0.0820433	16.9814
rs112162072	A	G	0.740482	0.0819919	0.943548	0.916924	0.0745952	339484	0.271699	SLE (Finngen) || id:finngen_R11_SLE_FG	Genus_Staphylococcus_Retroauricularfold_Sebaceous_KORAFF4 || id:ebi-SMB150-GCST90133199-2	TRUE	6.58099e-06	0.0584117	19.1069
rs11858494	C	T	-0.42574	-0.0613302	0.820189	0.808122	0.0521203	339484	0.239313	SLE (Finngen) || id:finngen_R11_SLE_FG	Genus_Staphylococcus_Retroauricularfold_Sebaceous_KORAFF4 || id:ebi-SMB150-GCST90133199-2	TRUE	3.82547e-05	0.0534624	17.7918
rs12058239	T	G	0.586814	0.0973659	0.910095	0.899728	0.0681945	339484	0.153359	SLE (Finngen) || id:finngen_R11_SLE_FG	Genus_Staphylococcus_Retroauricularfold_Sebaceous_KORAFF4 || id:ebi-SMB150-GCST90133199-2	TRUE	1.91624e-05	0.0563511	18.8106
rs12416831	C	T	-0.432302	-0.0245071	0.785032	0.720097	0.0460231	339484	0.594384	SLE (Finngen) || id:finngen_R11_SLE_FG	Genus_Staphylococcus_Retroauricularfold_Sebaceous_KORAFF4 || id:ebi-SMB150-GCST90133199-2	TRUE	1.80131e-05	0.0630763	21.0047
rs1283671	C	T	0.552612	-0.00716576	0.873016	0.895095	0.0672673	339484	0.915165	SLE (Finngen) || id:finngen_R11_SLE_FG	Genus_Staphylococcus_Retroauricularfold_Sebaceous_KORAFF4 || id:ebi-SMB150-GCST90133199-2	TRUE	2.95273e-06	0.0677083	22.7318
rs13846	A	T	0.365707	-0.0511536	0.721498	0.734706	0.0465175	339484	0.271479	SLE (Finngen) || id:finngen_R11_SLE_FG	Genus_Staphylococcus_Retroauricularfold_Sebaceous_KORAFF4 || id:ebi-SMB150-GCST90133199-2	TRUE	2.93874e-05	0.0537478	17.3242
rs142690890	C	T	0.765806	0.0510983	0.942857	0.927847	0.0795906	339484	0.520864	SLE (Finngen) || id:finngen_R11_SLE_FG	Genus_Staphylococcus_Retroauricularfold_Sebaceous_KORAFF4 || id:ebi-SMB150-GCST90133199-2	TRUE	3.38943e-06	0.063194	21.114
rs17024342	C	T	0.796473	0.0376849	0.949527	0.93256	0.0816908	339484	0.644574	SLE (Finngen) || id:finngen_R11_SLE_FG	Genus_Staphylococcus_Retroauricularfold_Sebaceous_KORAFF4 || id:ebi-SMB150-GCST90133199-2	TRUE	1.60025e-05	0.0608051	20.3936
rs17153394	C	T	0.676969	0.0563011	0.932177	0.893211	0.0668207	339484	0.399469	SLE (Finngen) || id:finngen_R11_SLE_FG	Genus_Staphylococcus_Retroauricularfold_Sebaceous_KORAFF4 || id:ebi-SMB150-GCST90133199-2	TRUE	3.31945e-05	0.0579488	19.3767
rs17431999	G	C	0.790139	-0.00961806	0.948882	0.943095	0.0887321	339484	0.913683	SLE (Finngen) || id:finngen_R11_SLE_FG	Genus_Staphylococcus_Retroauricularfold_Sebaceous_KORAFF4 || id:ebi-SMB150-GCST90133199-2	TRUE	2.01913e-05	0.0605654	20.0502
rs1936690	A	C	0.390224	0.0710111	0.763699	0.675592	0.0440419	339484	0.106885	SLE (Finngen) || id:finngen_R11_SLE_FG	Genus_Staphylococcus_Retroauricularfold_Sebaceous_KORAFF4 || id:ebi-SMB150-GCST90133199-2	TRUE	2.57259e-05	0.05496	16.8653
rs2013210	A	G	-0.37162	0.0492551	0.68254	0.697574	0.0445914	339484	0.269339	SLE (Finngen) || id:finngen_R11_SLE_FG	Genus_Staphylococcus_Retroauricularfold_Sebaceous_KORAFF4 || id:ebi-SMB150-GCST90133199-2	TRUE	9.8702e-06	0.0598474	19.9247
rs2457573	G	A	-0.428285	0.0522092	0.822684	0.825978	0.0542378	339484	0.335749	SLE (Finngen) || id:finngen_R11_SLE_FG	Genus_Staphylococcus_Retroauricularfold_Sebaceous_KORAFF4 || id:ebi-SMB150-GCST90133199-2	TRUE	4.71516e-05	0.0535152	17.5842
rs2642003	C	T	-0.419298	0.0399039	0.808544	0.760792	0.04814	339484	0.407153	SLE (Finngen) || id:finngen_R11_SLE_FG	Genus_Staphylococcus_Retroauricularfold_Sebaceous_KORAFF4 || id:ebi-SMB150-GCST90133199-2	TRUE	5.12598e-05	0.0544311	18.0752
rs2841205	T	C	0.782066	0.207855	0.950331	0.961594	0.107766	339484	0.0537601	SLE (Finngen) || id:finngen_R11_SLE_FG	Genus_Staphylococcus_Retroauricularfold_Sebaceous_KORAFF4 || id:ebi-SMB150-GCST90133199-2	TRUE	5.10633e-05	0.05774	18.3834
rs4505429	A	G	-0.509752	0.0981435	0.878549	0.829344	0.0551122	339484	0.0749463	SLE (Finngen) || id:finngen_R11_SLE_FG	Genus_Staphylococcus_Retroauricularfold_Sebaceous_KORAFF4 || id:ebi-SMB150-GCST90133199-2	TRUE	1.90074e-05	0.0554517	18.4927
rs4585264	C	A	0.362939	0.0869562	0.682965	0.574049	0.0415502	339484	0.0363672	SLE (Finngen) || id:finngen_R11_SLE_FG	Genus_Staphylococcus_Retroauricularfold_Sebaceous_KORAFF4 || id:ebi-SMB150-GCST90133199-2	TRUE	1.86011e-05	0.0570429	19.0555
rs4959153	A	G	-0.427495	0.0371344	0.72293	0.807645	0.0518531	339484	0.4739	SLE (Finngen) || id:finngen_R11_SLE_FG	Genus_Staphylococcus_Retroauricularfold_Sebaceous_KORAFF4 || id:ebi-SMB150-GCST90133199-2	TRUE	2.6895e-06	0.0732111	24.6462
rs60464667	C	T	0.567885	-0.0496043	0.895238	0.928187	0.0805264	339484	0.537894	SLE (Finngen) || id:finngen_R11_SLE_FG	Genus_Staphylococcus_Retroauricularfold_Sebaceous_KORAFF4 || id:ebi-SMB150-GCST90133199-2	TRUE	1.21816e-05	0.0604913	20.1529
rs61242619	A	G	0.719087	-0.0378933	0.942122	0.885039	0.0647848	339484	0.558608	SLE (Finngen) || id:finngen_R11_SLE_FG	Genus_Staphylococcus_Retroauricularfold_Sebaceous_KORAFF4 || id:ebi-SMB150-GCST90133199-2	TRUE	1.64905e-05	0.0563913	18.4662
rs61975175	A	G	0.653722	-0.0348493	0.914013	0.930887	0.0810131	339484	0.667072	SLE (Finngen) || id:finngen_R11_SLE_FG	Genus_Staphylococcus_Retroauricularfold_Sebaceous_KORAFF4 || id:ebi-SMB150-GCST90133199-2	TRUE	4.9584e-06	0.0671742	22.4676
rs62138459	T	C	-0.497753	0.0736732	0.832797	0.797325	0.0513586	339484	0.151434	SLE (Finngen) || id:finngen_R11_SLE_FG	Genus_Staphylococcus_Retroauricularfold_Sebaceous_KORAFF4 || id:ebi-SMB150-GCST90133199-2	TRUE	1.49254e-06	0.0689985	22.9006
rs62275583	C	T	-0.683464	-0.063914	0.916667	0.874795	0.0627996	339484	0.308799	SLE (Finngen) || id:finngen_R11_SLE_FG	Genus_Staphylococcus_Retroauricularfold_Sebaceous_KORAFF4 || id:ebi-SMB150-GCST90133199-2	TRUE	5.38334e-06	0.0713661	23.3626
rs627827	T	C	-0.368593	-0.0390334	0.710356	0.746973	0.0471896	339484	0.408146	SLE (Finngen) || id:finngen_R11_SLE_FG	Genus_Staphylococcus_Retroauricularfold_Sebaceous_KORAFF4 || id:ebi-SMB150-GCST90133199-2	TRUE	4.06103e-05	0.0559068	18.1798
rs73167292	C	T	0.786664	0.174588	0.92381	0.905469	0.0709768	339484	0.0139018	SLE (Finngen) || id:finngen_R11_SLE_FG	Genus_Staphylococcus_Retroauricularfold_Sebaceous_KORAFF4 || id:ebi-SMB150-GCST90133199-2	TRUE	2.22212e-07	0.0871147	29.8689
rs73222754	C	T	0.659986	0.0187459	0.933544	0.899477	0.0695853	339484	0.787626	SLE (Finngen) || id:finngen_R11_SLE_FG	Genus_Staphylococcus_Retroauricularfold_Sebaceous_KORAFF4 || id:ebi-SMB150-GCST90133199-2	TRUE	2.29604e-05	0.0540465	17.9402
rs74538992	A	G	0.682807	-0.0791507	0.928797	0.953875	0.0987106	339484	0.422642	SLE (Finngen) || id:finngen_R11_SLE_FG	Genus_Staphylococcus_Retroauricularfold_Sebaceous_KORAFF4 || id:ebi-SMB150-GCST90133199-2	TRUE	7.06972e-06	0.0616655	20.6355
rs74962111	G	A	-0.665159	-0.0471025	0.920886	0.970177	0.120705	339484	0.696368	SLE (Finngen) || id:finngen_R11_SLE_FG	Genus_Staphylococcus_Retroauricularfold_Sebaceous_KORAFF4 || id:ebi-SMB150-GCST90133199-2	TRUE	2.91228e-06	0.0644673	21.6377
rs7537905	G	T	-0.409491	-0.0297627	0.815457	0.832365	0.0547303	339484	0.586574	SLE (Finngen) || id:finngen_R11_SLE_FG	Genus_Staphylococcus_Retroauricularfold_Sebaceous_KORAFF4 || id:ebi-SMB150-GCST90133199-2	TRUE	3.12029e-05	0.0504682	16.7424
rs8107642	A	G	0.376635	-0.0155845	0.662252	0.628657	0.0425915	339484	0.714434	SLE (Finngen) || id:finngen_R11_SLE_FG	Genus_Staphylococcus_Retroauricularfold_Sebaceous_KORAFF4 || id:ebi-SMB150-GCST90133199-2	TRUE	2.50208e-05	0.0634581	20.3274
rs10748116	C	G	-0.562868	0.0552059	0.728022	0.804112	0.0517404	339484	0.285982	SLE (Finngen) || id:finngen_R11_SLE_FG	Family_Neisseriaceae_Retroauricularfold_Sebaceous_KORAFF4 || id:ebi-SMB150-GCST90133200-2	TRUE	4.31217e-06	0.125465	25.8236
rs10885715	A	T	-0.49088	-0.0324184	0.716578	0.692545	0.0446567	339484	0.467871	SLE (Finngen) || id:finngen_R11_SLE_FG	Family_Neisseriaceae_Retroauricularfold_Sebaceous_KORAFF4 || id:ebi-SMB150-GCST90133200-2	TRUE	9.02969e-06	0.0978763	20.0717
rs11090874	C	T	-0.643368	0.0188138	0.885475	0.885674	0.064711	339484	0.771253	SLE (Finngen) || id:finngen_R11_SLE_FG	Family_Neisseriaceae_Retroauricularfold_Sebaceous_KORAFF4 || id:ebi-SMB150-GCST90133200-2	TRUE	2.67976e-05	0.083951	16.2211
rs11144614	T	C	-0.875603	-0.0689608	0.939474	0.933907	0.08306	339484	0.406397	SLE (Finngen) || id:finngen_R11_SLE_FG	Family_Neisseriaceae_Retroauricularfold_Sebaceous_KORAFF4 || id:ebi-SMB150-GCST90133200-2	TRUE	1.54238e-05	0.0871914	17.9577
rs112746216	C	T	-1.16988	-0.0893946	0.958333	0.950061	0.0951388	339484	0.347411	SLE (Finngen) || id:finngen_R11_SLE_FG	Family_Neisseriaceae_Retroauricularfold_Sebaceous_KORAFF4 || id:ebi-SMB150-GCST90133200-2	TRUE	4.70248e-06	0.109299	21.8427
rs113933311	G	C	-0.828599	0.0465164	0.931217	0.929846	0.0810617	339484	0.566076	SLE (Finngen) || id:finngen_R11_SLE_FG	Family_Neisseriaceae_Retroauricularfold_Sebaceous_KORAFF4 || id:ebi-SMB150-GCST90133200-2	TRUE	1.80821e-05	0.0879532	18.0333
rs113982797	T	A	0.476005	-0.013943	0.787234	0.737654	0.0469937	339484	0.766696	SLE (Finngen) || id:finngen_R11_SLE_FG	Family_Neisseriaceae_Retroauricularfold_Sebaceous_KORAFF4 || id:ebi-SMB150-GCST90133200-2	TRUE	4.19748e-05	0.0759029	15.2775
rs11645103	C	T	-0.833871	0.0768632	0.931319	0.940506	0.0872355	339484	0.378263	SLE (Finngen) || id:finngen_R11_SLE_FG	Family_Neisseriaceae_Retroauricularfold_Sebaceous_KORAFF4 || id:ebi-SMB150-GCST90133200-2	TRUE	1.00275e-05	0.0889538	17.575
rs116639368	C	T	-0.983784	-0.150946	0.952381	0.979877	0.147707	339484	0.306813	SLE (Finngen) || id:finngen_R11_SLE_FG	Family_Neisseriaceae_Retroauricularfold_Sebaceous_KORAFF4 || id:ebi-SMB150-GCST90133200-2	TRUE	3.59083e-05	0.0877852	17.9956
rs12150045	C	T	0.595842	-0.0363414	0.807692	0.734047	0.04682	339484	0.437634	SLE (Finngen) || id:finngen_R11_SLE_FG	Family_Neisseriaceae_Retroauricularfold_Sebaceous_KORAFF4 || id:ebi-SMB150-GCST90133200-2	TRUE	3.4978e-05	0.11029	20.7015
rs149009573	C	T	-0.749549	0.0691372	0.925134	0.869208	0.061474	339484	0.260734	SLE (Finngen) || id:finngen_R11_SLE_FG	Family_Neisseriaceae_Retroauricularfold_Sebaceous_KORAFF4 || id:ebi-SMB150-GCST90133200-2	TRUE	4.11202e-05	0.0778254	15.6128
rs17813970	G	T	-0.495441	0.00055437	0.776243	0.757511	0.0485897	339484	0.990897	SLE (Finngen) || id:finngen_R11_SLE_FG	Family_Neisseriaceae_Retroauricularfold_Sebaceous_KORAFF4 || id:ebi-SMB150-GCST90133200-2	TRUE	3.81862e-05	0.0852685	16.6858
rs2179138	T	C	0.414721	0.0128589	0.621053	0.599478	0.0421341	339484	0.760221	SLE (Finngen) || id:finngen_R11_SLE_FG	Family_Neisseriaceae_Retroauricularfold_Sebaceous_KORAFF4 || id:ebi-SMB150-GCST90133200-2	TRUE	3.46879e-05	0.0809562	16.5604
rs2351791	C	A	-0.541096	-0.059792	0.773684	0.774881	0.0495283	339484	0.227344	SLE (Finngen) || id:finngen_R11_SLE_FG	Family_Neisseriaceae_Retroauricularfold_Sebaceous_KORAFF4 || id:ebi-SMB150-GCST90133200-2	TRUE	9.50066e-06	0.102531	21.4781
rs2640730	C	T	-0.483223	0.0659824	0.75419	0.808918	0.0520462	339484	0.204882	SLE (Finngen) || id:finngen_R11_SLE_FG	Family_Neisseriaceae_Retroauricularfold_Sebaceous_KORAFF4 || id:ebi-SMB150-GCST90133200-2	TRUE	4.62578e-05	0.0865776	16.7767
rs2673572	G	A	0.517278	-0.0753719	0.810526	0.838476	0.055708	339484	0.176061	SLE (Finngen) || id:finngen_R11_SLE_FG	Family_Neisseriaceae_Retroauricularfold_Sebaceous_KORAFF4 || id:ebi-SMB150-GCST90133200-2	TRUE	9.83264e-06	0.0821852	16.8343
rs2932924	A	G	0.404517	-0.0342977	0.522099	0.603661	0.0420729	339484	0.41496	SLE (Finngen) || id:finngen_R11_SLE_FG	Family_Neisseriaceae_Retroauricularfold_Sebaceous_KORAFF4 || id:ebi-SMB150-GCST90133200-2	TRUE	1.69472e-05	0.081657	15.9163
rs303414	T	C	0.504768	0.0420953	0.812169	0.757136	0.0482851	339484	0.383313	SLE (Finngen) || id:finngen_R11_SLE_FG	Family_Neisseriaceae_Retroauricularfold_Sebaceous_KORAFF4 || id:ebi-SMB150-GCST90133200-2	TRUE	4.35605e-05	0.0777369	15.7621
rs338879	A	G	-0.475338	0.00711206	0.663158	0.688362	0.0446687	339484	0.873497	SLE (Finngen) || id:finngen_R11_SLE_FG	Family_Neisseriaceae_Retroauricularfold_Sebaceous_KORAFF4 || id:ebi-SMB150-GCST90133200-2	TRUE	4.41078e-06	0.100943	21.1081
rs34307429	A	C	-0.796905	0.0807854	0.891667	0.872689	0.0619484	339484	0.192208	SLE (Finngen) || id:finngen_R11_SLE_FG	Family_Neisseriaceae_Retroauricularfold_Sebaceous_KORAFF4 || id:ebi-SMB150-GCST90133200-2	TRUE	1.59782e-06	0.12269	24.8929
rs35060504	C	T	-0.702954	0.0170789	0.887701	0.887317	0.0654216	339484	0.794047	SLE (Finngen) || id:finngen_R11_SLE_FG	Family_Neisseriaceae_Retroauricularfold_Sebaceous_KORAFF4 || id:ebi-SMB150-GCST90133200-2	TRUE	1.42117e-05	0.0985207	20.2182
rs3822516	C	T	0.412875	-0.0173235	0.505348	0.609244	0.0421116	339484	0.680801	SLE (Finngen) || id:finngen_R11_SLE_FG	Family_Neisseriaceae_Retroauricularfold_Sebaceous_KORAFF4 || id:ebi-SMB150-GCST90133200-2	TRUE	2.5235e-05	0.085223	17.2351
rs4122245	T	C	-0.452742	-0.0200379	0.585106	0.6334	0.0429432	339484	0.640777	SLE (Finngen) || id:finngen_R11_SLE_FG	Family_Neisseriaceae_Retroauricularfold_Sebaceous_KORAFF4 || id:ebi-SMB150-GCST90133200-2	TRUE	4.84445e-06	0.0995183	20.5561
rs41272176	G	T	-0.736327	0.138383	0.90625	0.900447	0.0687809	339484	0.0442273	SLE (Finngen) || id:finngen_R11_SLE_FG	Family_Neisseriaceae_Retroauricularfold_Sebaceous_KORAFF4 || id:ebi-SMB150-GCST90133200-2	TRUE	4.5707e-05	0.0921277	17.6569
rs4270456	A	G	-0.511744	-0.00441032	0.739884	0.771065	0.0492012	339484	0.928575	SLE (Finngen) || id:finngen_R11_SLE_FG	Family_Neisseriaceae_Retroauricularfold_Sebaceous_KORAFF4 || id:ebi-SMB150-GCST90133200-2	TRUE	2.74879e-05	0.100801	19.1693
rs4755341	G	T	0.697636	0.0261952	0.884211	0.866657	0.0604956	339484	0.665007	SLE (Finngen) || id:finngen_R11_SLE_FG	Family_Neisseriaceae_Retroauricularfold_Sebaceous_KORAFF4 || id:ebi-SMB150-GCST90133200-2	TRUE	2.11169e-05	0.0996582	20.8096
rs4869750	C	T	0.490104	-0.0257213	0.666667	0.605123	0.0422436	339484	0.542604	SLE (Finngen) || id:finngen_R11_SLE_FG	Family_Neisseriaceae_Retroauricularfold_Sebaceous_KORAFF4 || id:ebi-SMB150-GCST90133200-2	TRUE	6.76583e-06	0.106757	21.6323
rs67207258	C	T	-0.508633	0.0327664	0.792105	0.809503	0.0521555	339484	0.529844	SLE (Finngen) || id:finngen_R11_SLE_FG	Family_Neisseriaceae_Retroauricularfold_Sebaceous_KORAFF4 || id:ebi-SMB150-GCST90133200-2	TRUE	1.97549e-05	0.0852052	17.5106
rs6766205	G	T	-0.454536	0.00551766	0.713158	0.708396	0.0451646	339484	0.902766	SLE (Finngen) || id:finngen_R11_SLE_FG	Family_Neisseriaceae_Retroauricularfold_Sebaceous_KORAFF4 || id:ebi-SMB150-GCST90133200-2	TRUE	1.84054e-05	0.0845271	17.3583
rs67803746	A	G	-0.925263	-0.00605214	0.907895	0.949661	0.094565	339484	0.94897	SLE (Finngen) || id:finngen_R11_SLE_FG	Family_Neisseriaceae_Retroauricularfold_Sebaceous_KORAFF4 || id:ebi-SMB150-GCST90133200-2	TRUE	4.21523e-08	0.143179	31.4158
rs73453319	T	A	-0.663759	-0.0286951	0.865789	0.742269	0.0475474	339484	0.546173	SLE (Finngen) || id:finngen_R11_SLE_FG	Family_Neisseriaceae_Retroauricularfold_Sebaceous_KORAFF4 || id:ebi-SMB150-GCST90133200-2	TRUE	2.42181e-06	0.102388	21.4446
rs76436065	A	T	-1.06339	0.0108158	0.916667	0.891737	0.0667396	339484	0.871259	SLE (Finngen) || id:finngen_R11_SLE_FG	Family_Neisseriaceae_Retroauricularfold_Sebaceous_KORAFF4 || id:ebi-SMB150-GCST90133200-2	TRUE	9.11553e-09	0.172761	37.1736
rs7834489	C	A	-0.422121	0.0207375	0.597368	0.643045	0.042948	339484	0.629202	SLE (Finngen) || id:finngen_R11_SLE_FG	Family_Neisseriaceae_Retroauricularfold_Sebaceous_KORAFF4 || id:ebi-SMB150-GCST90133200-2	TRUE	4.35295e-05	0.0857145	17.6251
rs8098055	G	C	0.457195	-0.0107637	0.634503	0.671721	0.0439473	339484	0.806516	SLE (Finngen) || id:finngen_R11_SLE_FG	Family_Neisseriaceae_Retroauricularfold_Sebaceous_KORAFF4 || id:ebi-SMB150-GCST90133200-2	TRUE	2.0215e-05	0.0969507	18.1437
rs9668804	A	G	0.591423	-0.0972784	0.875	0.924912	0.0778277	339484	0.211328	SLE (Finngen) || id:finngen_R11_SLE_FG	Family_Neisseriaceae_Retroauricularfold_Sebaceous_KORAFF4 || id:ebi-SMB150-GCST90133200-2	TRUE	4.83171e-05	0.0765147	15.0795
rs980910	T	C	-0.60971	0.00687235	0.831579	0.834614	0.0561585	339484	0.902603	SLE (Finngen) || id:finngen_R11_SLE_FG	Family_Neisseriaceae_Retroauricularfold_Sebaceous_KORAFF4 || id:ebi-SMB150-GCST90133200-2	TRUE	1.23845e-05	0.10413	21.8519
rs9827932	T	C	0.501728	0.0288239	0.791444	0.873989	0.0619118	339484	0.641529	SLE (Finngen) || id:finngen_R11_SLE_FG	Family_Neisseriaceae_Retroauricularfold_Sebaceous_KORAFF4 || id:ebi-SMB150-GCST90133200-2	TRUE	3.40573e-05	0.0831016	16.7672
rs1016631	C	G	0.503772	-0.0541402	0.846645	0.827842	0.0549091	339484	0.324135	SLE (Finngen) || id:finngen_R11_SLE_FG	Genus_Propionibacterium_Retroauricularfold_Sebaceous_KORAFF4 || id:ebi-SMB150-GCST90133201-2	TRUE	6.02366e-06	0.0659017	21.9414
rs10733207	C	T	0.441782	-0.026929	0.848534	0.888142	0.0647531	339484	0.677504	SLE (Finngen) || id:finngen_R11_SLE_FG	Genus_Propionibacterium_Retroauricularfold_Sebaceous_KORAFF4 || id:ebi-SMB150-GCST90133201-2	TRUE	3.73678e-05	0.0501684	16.1095
rs11103551	T	A	0.519317	-0.0515553	0.895238	0.931041	0.0813244	339484	0.526115	SLE (Finngen) || id:finngen_R11_SLE_FG	Genus_Propionibacterium_Retroauricularfold_Sebaceous_KORAFF4 || id:ebi-SMB150-GCST90133201-2	TRUE	3.98137e-05	0.0505868	16.6773
rs112054678	G	T	0.717738	-0.0215749	0.934708	0.879009	0.0644596	339484	0.737848	SLE (Finngen) || id:finngen_R11_SLE_FG	Genus_Propionibacterium_Retroauricularfold_Sebaceous_KORAFF4 || id:ebi-SMB150-GCST90133201-2	TRUE	4.16232e-05	0.0628779	19.391
rs11249494	A	G	0.335343	-0.011239	0.542857	0.533785	0.041297	339484	0.785505	SLE (Finngen) || id:finngen_R11_SLE_FG	Genus_Propionibacterium_Retroauricularfold_Sebaceous_KORAFF4 || id:ebi-SMB150-GCST90133201-2	TRUE	4.03073e-05	0.0558142	18.5026
rs11659198	G	C	0.527445	-0.0301179	0.89	0.89764	0.0679984	339484	0.657823	SLE (Finngen) || id:finngen_R11_SLE_FG	Genus_Propionibacterium_Retroauricularfold_Sebaceous_KORAFF4 || id:ebi-SMB150-GCST90133201-2	TRUE	2.18653e-05	0.0544712	17.1676
rs117999660	G	A	0.601754	0.0190018	0.91853	0.894905	0.0671436	339484	0.777175	SLE (Finngen) || id:finngen_R11_SLE_FG	Genus_Propionibacterium_Retroauricularfold_Sebaceous_KORAFF4 || id:ebi-SMB150-GCST90133201-2	TRUE	3.72264e-05	0.0541948	17.8204
rs12155690	C	T	0.536922	-0.0755328	0.826667	0.827899	0.0548231	339484	0.168279	SLE (Finngen) || id:finngen_R11_SLE_FG	Genus_Propionibacterium_Retroauricularfold_Sebaceous_KORAFF4 || id:ebi-SMB150-GCST90133201-2	TRUE	6.93177e-07	0.082616	26.8367
rs12216676	C	G	0.681238	0.0624143	0.929022	0.898338	0.0682949	339484	0.360772	SLE (Finngen) || id:finngen_R11_SLE_FG	Genus_Propionibacterium_Retroauricularfold_Sebaceous_KORAFF4 || id:ebi-SMB150-GCST90133201-2	TRUE	1.28409e-05	0.0612037	20.536
rs12442108	T	C	0.613522	-0.0615503	0.919861	0.882189	0.0644231	339484	0.339372	SLE (Finngen) || id:finngen_R11_SLE_FG	Genus_Propionibacterium_Retroauricularfold_Sebaceous_KORAFF4 || id:ebi-SMB150-GCST90133201-2	TRUE	4.69809e-05	0.0554955	16.7455
rs12883755	T	G	0.325668	-0.000828707	0.591483	0.532047	0.0413226	339484	0.984	SLE (Finngen) || id:finngen_R11_SLE_FG	Genus_Propionibacterium_Retroauricularfold_Sebaceous_KORAFF4 || id:ebi-SMB150-GCST90133201-2	TRUE	2.34742e-05	0.0512545	17.0174
rs12920439	T	G	-0.323095	-0.00515924	0.588328	0.592613	0.042073	339484	0.902403	SLE (Finngen) || id:finngen_R11_SLE_FG	Genus_Propionibacterium_Retroauricularfold_Sebaceous_KORAFF4 || id:ebi-SMB150-GCST90133201-2	TRUE	4.23257e-05	0.0505662	16.7767
rs12982091	C	T	0.578457	0.107331	0.893688	0.870981	0.062105	339484	0.0839499	SLE (Finngen) || id:finngen_R11_SLE_FG	Genus_Propionibacterium_Retroauricularfold_Sebaceous_KORAFF4 || id:ebi-SMB150-GCST90133201-2	TRUE	4.01556e-05	0.0635831	20.3022
rs13006272	T	C	0.461005	-0.130919	0.824921	0.792214	0.0509754	339484	0.0102204	SLE (Finngen) || id:finngen_R11_SLE_FG	Genus_Propionibacterium_Retroauricularfold_Sebaceous_KORAFF4 || id:ebi-SMB150-GCST90133201-2	TRUE	6.75785e-06	0.0613885	20.6021
rs13320213	C	T	0.536934	0.0548875	0.835962	0.778426	0.0499715	339484	0.272041	SLE (Finngen) || id:finngen_R11_SLE_FG	Genus_Propionibacterium_Retroauricularfold_Sebaceous_KORAFF4 || id:ebi-SMB150-GCST90133201-2	TRUE	1.28273e-06	0.0790682	27.0449
rs141801863	C	T	0.700061	-0.0467995	0.928571	0.956069	0.0988876	339484	0.636028	SLE (Finngen) || id:finngen_R11_SLE_FG	Genus_Propionibacterium_Retroauricularfold_Sebaceous_KORAFF4 || id:ebi-SMB150-GCST90133201-2	TRUE	8.64214e-06	0.0650114	21.2767
rs142638905	C	T	0.709325	-0.0771452	0.934713	0.930637	0.080177	339484	0.335956	SLE (Finngen) || id:finngen_R11_SLE_FG	Genus_Propionibacterium_Retroauricularfold_Sebaceous_KORAFF4 || id:ebi-SMB150-GCST90133201-2	TRUE	2.24658e-05	0.0614077	20.4127
rs146672427	C	T	0.497004	-0.0952977	0.882736	0.889333	0.0653454	339484	0.144738	SLE (Finngen) || id:finngen_R11_SLE_FG	Genus_Propionibacterium_Retroauricularfold_Sebaceous_KORAFF4 || id:ebi-SMB150-GCST90133201-2	TRUE	4.46609e-05	0.0511382	16.4377
rs1498129	G	A	0.447932	-0.00275923	0.84106	0.826272	0.0541851	339484	0.959387	SLE (Finngen) || id:finngen_R11_SLE_FG	Genus_Propionibacterium_Retroauricularfold_Sebaceous_KORAFF4 || id:ebi-SMB150-GCST90133201-2	TRUE	2.47333e-05	0.0536432	17.0052
rs17136556	T	G	0.701282	-0.0243754	0.93543	0.889831	0.0665303	339484	0.71408	SLE (Finngen) || id:finngen_R11_SLE_FG	Genus_Propionibacterium_Retroauricularfold_Sebaceous_KORAFF4 || id:ebi-SMB150-GCST90133201-2	TRUE	2.83259e-05	0.0594093	18.9485
rs17385086	A	G	0.55738	0.0512071	0.912541	0.938427	0.0860293	339484	0.55169	SLE (Finngen) || id:finngen_R11_SLE_FG	Genus_Propionibacterium_Retroauricularfold_Sebaceous_KORAFF4 || id:ebi-SMB150-GCST90133201-2	TRUE	3.98389e-05	0.0495893	15.7052
rs2052454	G	A	0.340998	0.00357067	0.59772	0.58378	0.0416597	339484	0.931697	SLE (Finngen) || id:finngen_R11_SLE_FG	Genus_Propionibacterium_Retroauricularfold_Sebaceous_KORAFF4 || id:ebi-SMB150-GCST90133201-2	TRUE	2.73663e-05	0.0559191	18.0655
rs211830	A	G	0.392817	-0.0288553	0.498423	0.546419	0.041271	339484	0.484447	SLE (Finngen) || id:finngen_R11_SLE_FG	Genus_Propionibacterium_Retroauricularfold_Sebaceous_KORAFF4 || id:ebi-SMB150-GCST90133201-2	TRUE	1.03664e-06	0.0771517	26.3345
rs2277868	T	C	0.39607	0.0108526	0.735016	0.745936	0.0472982	339484	0.818519	SLE (Finngen) || id:finngen_R11_SLE_FG	Genus_Propionibacterium_Retroauricularfold_Sebaceous_KORAFF4 || id:ebi-SMB150-GCST90133201-2	TRUE	3.18573e-06	0.0611069	20.5014
rs2698569	C	T	0.793764	-0.0760376	0.935127	0.927415	0.0794306	339484	0.338424	SLE (Finngen) || id:finngen_R11_SLE_FG	Genus_Propionibacterium_Retroauricularfold_Sebaceous_KORAFF4 || id:ebi-SMB150-GCST90133201-2	TRUE	4.20486e-07	0.0764452	25.9906
rs36117378	C	G	0.603202	-0.0313566	0.876271	0.916977	0.0749655	339484	0.675742	SLE (Finngen) || id:finngen_R11_SLE_FG	Genus_Propionibacterium_Retroauricularfold_Sebaceous_KORAFF4 || id:ebi-SMB150-GCST90133201-2	TRUE	5.69391e-07	0.0788978	25.0972
rs3920108	T	G	0.415849	-0.0133626	0.793651	0.859056	0.0592716	339484	0.821632	SLE (Finngen) || id:finngen_R11_SLE_FG	Genus_Propionibacterium_Retroauricularfold_Sebaceous_KORAFF4 || id:ebi-SMB150-GCST90133201-2	TRUE	2.81434e-05	0.0566412	18.7932
rs417569	A	G	0.73499	-0.0911683	0.940063	0.947652	0.0933372	339484	0.328687	SLE (Finngen) || id:finngen_R11_SLE_FG	Genus_Propionibacterium_Retroauricularfold_Sebaceous_KORAFF4 || id:ebi-SMB150-GCST90133201-2	TRUE	1.99577e-05	0.0608757	20.4189
rs4242651	T	C	0.354638	0.0771148	0.632492	0.701773	0.0450962	339484	0.087265	SLE (Finngen) || id:finngen_R11_SLE_FG	Genus_Propionibacterium_Retroauricularfold_Sebaceous_KORAFF4 || id:ebi-SMB150-GCST90133201-2	TRUE	1.66091e-05	0.0584684	19.5613
rs4327001	G	A	0.362313	-0.00376806	0.641608	0.61548	0.0424529	339484	0.929274	SLE (Finngen) || id:finngen_R11_SLE_FG	Genus_Propionibacterium_Retroauricularfold_Sebaceous_KORAFF4 || id:ebi-SMB150-GCST90133201-2	TRUE	3.32772e-05	0.0603707	18.2469
rs4959153	A	G	0.37272	0.0371344	0.72293	0.807645	0.0518531	339484	0.4739	SLE (Finngen) || id:finngen_R11_SLE_FG	Genus_Propionibacterium_Retroauricularfold_Sebaceous_KORAFF4 || id:ebi-SMB150-GCST90133201-2	TRUE	5.02715e-05	0.0556521	18.3867
rs55949612	C	T	0.548831	0.0823214	0.883838	0.868058	0.0612849	339484	0.179189	SLE (Finngen) || id:finngen_R11_SLE_FG	Genus_Propionibacterium_Retroauricularfold_Sebaceous_KORAFF4 || id:ebi-SMB150-GCST90133201-2	TRUE	1.2201e-05	0.0618505	19.4488
rs56238727	G	A	0.547591	0.0539748	0.890164	0.914943	0.0729539	339484	0.459392	SLE (Finngen) || id:finngen_R11_SLE_FG	Genus_Propionibacterium_Retroauricularfold_Sebaceous_KORAFF4 || id:ebi-SMB150-GCST90133201-2	TRUE	3.24336e-05	0.058635	18.873
rs58312579	T	C	0.416514	-0.103913	0.79703	0.875936	0.0623396	339484	0.0955366	SLE (Finngen) || id:finngen_R11_SLE_FG	Genus_Propionibacterium_Retroauricularfold_Sebaceous_KORAFF4 || id:ebi-SMB150-GCST90133201-2	TRUE	4.98349e-05	0.0561301	17.8999
rs61754409	A	G	0.728793	-0.0673387	0.939935	0.913181	0.0735204	339484	0.35971	SLE (Finngen) || id:finngen_R11_SLE_FG	Genus_Propionibacterium_Retroauricularfold_Sebaceous_KORAFF4 || id:ebi-SMB150-GCST90133201-2	TRUE	3.28543e-05	0.0599732	19.5226
rs633881	T	C	0.498855	0.0847301	0.880126	0.860599	0.0604022	339484	0.160687	SLE (Finngen) || id:finngen_R11_SLE_FG	Genus_Propionibacterium_Retroauricularfold_Sebaceous_KORAFF4 || id:ebi-SMB150-GCST90133201-2	TRUE	4.09803e-05	0.0525107	17.4576
rs6677928	C	T	-0.337615	0.0657955	0.629338	0.631833	0.0425694	339484	0.1222	SLE (Finngen) || id:finngen_R11_SLE_FG	Genus_Propionibacterium_Retroauricularfold_Sebaceous_KORAFF4 || id:ebi-SMB150-GCST90133201-2	TRUE	5.10034e-05	0.0531784	17.692
rs6837255	C	T	0.589495	0.0563528	0.916404	0.942358	0.0896421	339484	0.529584	SLE (Finngen) || id:finngen_R11_SLE_FG	Genus_Propionibacterium_Retroauricularfold_Sebaceous_KORAFF4 || id:ebi-SMB150-GCST90133201-2	TRUE	3.99623e-05	0.0532432	17.7148
rs7001002	A	G	0.703399	-0.0661738	0.946372	0.860183	0.059949	339484	0.269665	SLE (Finngen) || id:finngen_R11_SLE_FG	Genus_Propionibacterium_Retroauricularfold_Sebaceous_KORAFF4 || id:ebi-SMB150-GCST90133201-2	TRUE	2.12327e-05	0.0502209	16.6561
rs73370168	A	G	0.777925	0.0213238	0.940895	0.945821	0.0912312	339484	0.815192	SLE (Finngen) || id:finngen_R11_SLE_FG	Genus_Propionibacterium_Retroauricularfold_Sebaceous_KORAFF4 || id:ebi-SMB150-GCST90133201-2	TRUE	3.44251e-06	0.0673091	22.4438
rs7430979	C	A	-0.361206	-0.0138841	0.637224	0.669621	0.0442256	339484	0.753567	SLE (Finngen) || id:finngen_R11_SLE_FG	Genus_Propionibacterium_Retroauricularfold_Sebaceous_KORAFF4 || id:ebi-SMB150-GCST90133201-2	TRUE	2.01148e-05	0.0603212	20.2209
rs74512061	C	T	0.587899	-0.0636234	0.910423	0.874474	0.06277	339484	0.310776	SLE (Finngen) || id:finngen_R11_SLE_FG	Genus_Propionibacterium_Retroauricularfold_Sebaceous_KORAFF4 || id:ebi-SMB150-GCST90133201-2	TRUE	4.99114e-05	0.0563733	18.221
rs75590953	C	T	0.458714	0.072049	0.823052	0.839071	0.0563098	339484	0.200717	SLE (Finngen) || id:finngen_R11_SLE_FG	Genus_Propionibacterium_Retroauricularfold_Sebaceous_KORAFF4 || id:ebi-SMB150-GCST90133201-2	TRUE	8.98003e-06	0.0612898	19.9792
rs75666428	A	G	0.798376	-0.179169	0.9375	0.952437	0.0972187	339484	0.0653371	SLE (Finngen) || id:finngen_R11_SLE_FG	Genus_Propionibacterium_Retroauricularfold_Sebaceous_KORAFF4 || id:ebi-SMB150-GCST90133201-2	TRUE	3.85599e-07	0.0746958	25.0249
rs76186579	C	T	0.696668	-0.0918198	0.930868	0.900399	0.0683768	339484	0.179321	SLE (Finngen) || id:finngen_R11_SLE_FG	Genus_Propionibacterium_Retroauricularfold_Sebaceous_KORAFF4 || id:ebi-SMB150-GCST90133201-2	TRUE	2.4601e-05	0.0624666	20.5883
rs7656419	G	T	0.521765	-0.10685	0.8367	0.883931	0.0638791	339484	0.0943865	SLE (Finngen) || id:finngen_R11_SLE_FG	Genus_Propionibacterium_Retroauricularfold_Sebaceous_KORAFF4 || id:ebi-SMB150-GCST90133201-2	TRUE	3.56425e-06	0.0743935	23.7099
rs77751814	C	T	0.661604	-0.0577376	0.933447	0.939394	0.0859486	339484	0.501731	SLE (Finngen) || id:finngen_R11_SLE_FG	Genus_Propionibacterium_Retroauricularfold_Sebaceous_KORAFF4 || id:ebi-SMB150-GCST90133201-2	TRUE	3.36802e-05	0.0543855	16.7364
rs79130618	A	C	0.729571	0.134346	0.941176	0.932102	0.0829215	339484	0.105198	SLE (Finngen) || id:finngen_R11_SLE_FG	Genus_Propionibacterium_Retroauricularfold_Sebaceous_KORAFF4 || id:ebi-SMB150-GCST90133201-2	TRUE	4.89401e-05	0.0589369	17.9742
rs79565510	A	T	0.892609	0.185558	0.94127	0.978517	0.138529	339484	0.18041	SLE (Finngen) || id:finngen_R11_SLE_FG	Genus_Propionibacterium_Retroauricularfold_Sebaceous_KORAFF4 || id:ebi-SMB150-GCST90133201-2	TRUE	3.56965e-08	0.0880903	30.2358
rs8039423	G	A	0.402059	0.0272704	0.749191	0.820713	0.0538806	339484	0.612768	SLE (Finngen) || id:finngen_R11_SLE_FG	Genus_Propionibacterium_Retroauricularfold_Sebaceous_KORAFF4 || id:ebi-SMB150-GCST90133201-2	TRUE	7.92675e-06	0.0607498	19.8565
rs9317057	A	G	0.379931	-0.00106701	0.745253	0.723254	0.0460392	339484	0.98151	SLE (Finngen) || id:finngen_R11_SLE_FG	Genus_Propionibacterium_Retroauricularfold_Sebaceous_KORAFF4 || id:ebi-SMB150-GCST90133201-2	TRUE	2.94948e-05	0.0548089	18.208
rs10215578	A	G	0.356193	0.0615079	0.5125	0.573911	0.0417118	339484	0.140322	SLE (Finngen) || id:finngen_R11_SLE_FG	Genus_Corynebacterium_Retroauricularfold_Sebaceous_KORAFF4 || id:ebi-SMB150-GCST90133202-2	TRUE	2.1695e-05	0.0633971	18.8174
rs1047578	A	T	0.491781	0.000689872	0.872093	0.888093	0.065068	339484	0.991541	SLE (Finngen) || id:finngen_R11_SLE_FG	Genus_Corynebacterium_Retroauricularfold_Sebaceous_KORAFF4 || id:ebi-SMB150-GCST90133202-2	TRUE	3.17198e-05	0.0539549	17.0526
rs10799195	A	C	0.334058	0.0296427	0.59596	0.511154	0.0411527	339484	0.471334	SLE (Finngen) || id:finngen_R11_SLE_FG	Genus_Corynebacterium_Retroauricularfold_Sebaceous_KORAFF4 || id:ebi-SMB150-GCST90133202-2	TRUE	4.13437e-05	0.0537422	16.7544
rs12061954	G	A	0.332572	-0.0113589	0.621359	0.643273	0.0431075	339484	0.792164	SLE (Finngen) || id:finngen_R11_SLE_FG	Genus_Corynebacterium_Retroauricularfold_Sebaceous_KORAFF4 || id:ebi-SMB150-GCST90133202-2	TRUE	3.83096e-05	0.0520442	16.8548
rs12511265	C	T	-0.344258	-0.0647413	0.62215	0.58217	0.0416685	339484	0.120251	SLE (Finngen) || id:finngen_R11_SLE_FG	Genus_Corynebacterium_Retroauricularfold_Sebaceous_KORAFF4 || id:ebi-SMB150-GCST90133202-2	TRUE	2.84944e-05	0.0557203	17.9975
rs1290734	G	A	-0.585979	0.0209029	0.907767	0.831379	0.0553656	339484	0.70577	SLE (Finngen) || id:finngen_R11_SLE_FG	Genus_Corynebacterium_Retroauricularfold_Sebaceous_KORAFF4 || id:ebi-SMB150-GCST90133202-2	TRUE	2.07394e-05	0.0574984	18.7289
rs13050263	G	C	-0.464315	0.00613251	0.743464	0.788517	0.050218	339484	0.902806	SLE (Finngen) || id:finngen_R11_SLE_FG	Genus_Corynebacterium_Retroauricularfold_Sebaceous_KORAFF4 || id:ebi-SMB150-GCST90133202-2	TRUE	1.78321e-07	0.0822364	27.24
rs13279937	T	C	0.398039	-0.019998	0.7	0.636207	0.0428172	339484	0.64046	SLE (Finngen) || id:finngen_R11_SLE_FG	Genus_Corynebacterium_Retroauricularfold_Sebaceous_KORAFF4 || id:ebi-SMB150-GCST90133202-2	TRUE	2.84977e-05	0.0665426	20.5304
rs1396211	G	A	-0.416397	-0.0241267	0.802589	0.783709	0.0505247	339484	0.63299	SLE (Finngen) || id:finngen_R11_SLE_FG	Genus_Corynebacterium_Retroauricularfold_Sebaceous_KORAFF4 || id:ebi-SMB150-GCST90133202-2	TRUE	1.43412e-05	0.0549426	17.848
rs1549114	G	A	0.354589	0.0845372	0.627832	0.678373	0.0438934	339484	0.0541091	SLE (Finngen) || id:finngen_R11_SLE_FG	Genus_Corynebacterium_Retroauricularfold_Sebaceous_KORAFF4 || id:ebi-SMB150-GCST90133202-2	TRUE	1.79424e-05	0.0587576	19.1646
rs1568937	G	A	-0.617265	-0.0142799	0.927184	0.951782	0.0971684	339484	0.883164	SLE (Finngen) || id:finngen_R11_SLE_FG	Genus_Corynebacterium_Retroauricularfold_Sebaceous_KORAFF4 || id:ebi-SMB150-GCST90133202-2	TRUE	2.52936e-05	0.0514475	16.651
rs16836906	G	A	-0.778175	-0.048834	0.944984	0.957511	0.102117	339484	0.632496	SLE (Finngen) || id:finngen_R11_SLE_FG	Genus_Corynebacterium_Retroauricularfold_Sebaceous_KORAFF4 || id:ebi-SMB150-GCST90133202-2	TRUE	1.19357e-05	0.062965	20.6292
rs16960676	C	T	-0.655785	-0.0301371	0.91806	0.934713	0.0837658	339484	0.719013	SLE (Finngen) || id:finngen_R11_SLE_FG	Genus_Corynebacterium_Retroauricularfold_Sebaceous_KORAFF4 || id:ebi-SMB150-GCST90133202-2	TRUE	7.35336e-06	0.0647021	20.5459
rs2250572	A	G	-0.48712	0.06097	0.873377	0.863833	0.0600041	339484	0.309583	SLE (Finngen) || id:finngen_R11_SLE_FG	Genus_Corynebacterium_Retroauricularfold_Sebaceous_KORAFF4 || id:ebi-SMB150-GCST90133202-2	TRUE	4.45332e-05	0.0524828	16.9493
rs28807761	G	A	-0.704745	0.0792123	0.92691	0.933274	0.0826117	339484	0.337633	SLE (Finngen) || id:finngen_R11_SLE_FG	Genus_Corynebacterium_Retroauricularfold_Sebaceous_KORAFF4 || id:ebi-SMB150-GCST90133202-2	TRUE	3.09234e-06	0.0672959	21.5733
rs35918260	T	C	-0.361804	0.0370602	0.736246	0.758133	0.048011	339484	0.440168	SLE (Finngen) || id:finngen_R11_SLE_FG	Genus_Corynebacterium_Retroauricularfold_Sebaceous_KORAFF4 || id:ebi-SMB150-GCST90133202-2	TRUE	3.27612e-05	0.0508391	16.4436
rs57452386	A	G	-0.751019	-0.0314841	0.943709	0.948179	0.0922446	339484	0.732868	SLE (Finngen) || id:finngen_R11_SLE_FG	Genus_Corynebacterium_Retroauricularfold_Sebaceous_KORAFF4 || id:ebi-SMB150-GCST90133202-2	TRUE	1.38608e-05	0.0599255	19.1236
rs61955585	T	G	-0.451377	-0.0565722	0.838926	0.86599	0.0604023	339484	0.348969	SLE (Finngen) || id:finngen_R11_SLE_FG	Genus_Corynebacterium_Retroauricularfold_Sebaceous_KORAFF4 || id:ebi-SMB150-GCST90133202-2	TRUE	1.4469e-05	0.0550627	17.2483
rs62038577	G	A	-0.529922	-0.0718742	0.881944	0.865065	0.0614233	339484	0.241942	SLE (Finngen) || id:finngen_R11_SLE_FG	Genus_Corynebacterium_Retroauricularfold_Sebaceous_KORAFF4 || id:ebi-SMB150-GCST90133202-2	TRUE	1.87301e-05	0.0584765	17.763
rs6975741	G	A	0.323466	-0.0131093	0.666667	0.580656	0.0417068	339484	0.753278	SLE (Finngen) || id:finngen_R11_SLE_FG	Genus_Corynebacterium_Retroauricularfold_Sebaceous_KORAFF4 || id:ebi-SMB150-GCST90133202-2	TRUE	4.481e-05	0.0465024	14.9725
rs71370384	A	G	-0.661134	0.174402	0.93771	0.956931	0.100926	339484	0.0839866	SLE (Finngen) || id:finngen_R11_SLE_FG	Genus_Corynebacterium_Retroauricularfold_Sebaceous_KORAFF4 || id:ebi-SMB150-GCST90133202-2	TRUE	5.32169e-05	0.0510614	15.8736
rs7146702	G	A	0.323324	-0.0402236	0.526059	0.547756	0.0413992	339484	0.331248	SLE (Finngen) || id:finngen_R11_SLE_FG	Genus_Corynebacterium_Retroauricularfold_Sebaceous_KORAFF4 || id:ebi-SMB150-GCST90133202-2	TRUE	5.28134e-05	0.0521271	16.7731
rs9791866	G	A	0.360462	0.000334357	0.617162	0.561681	0.0413242	339484	0.993544	SLE (Finngen) || id:finngen_R11_SLE_FG	Genus_Corynebacterium_Retroauricularfold_Sebaceous_KORAFF4 || id:ebi-SMB150-GCST90133202-2	TRUE	1.66553e-05	0.0613992	19.6901
rs10494046	C	T	0.782645	-0.00985055	0.946844	0.941584	0.0880166	339484	0.910889	SLE (Finngen) || id:finngen_R11_SLE_FG	ASV_ASV001_Retroauricularfold_Sebaceous_KORAFF4 || id:ebi-SMB150-GCST90133203-2	TRUE	3.45007e-05	0.0616583	19.6472
rs10837780	T	C	0.702217	-0.0511026	0.93871	0.944482	0.090679	339484	0.573057	SLE (Finngen) || id:finngen_R11_SLE_FG	ASV_ASV001_Retroauricularfold_Sebaceous_KORAFF4 || id:ebi-SMB150-GCST90133203-2	TRUE	2.84244e-05	0.0567409	18.5275
rs10985655	G	T	0.350445	-0.0340403	0.564669	0.467524	0.0411723	339484	0.408364	SLE (Finngen) || id:finngen_R11_SLE_FG	ASV_ASV001_Retroauricularfold_Sebaceous_KORAFF4 || id:ebi-SMB150-GCST90133203-2	TRUE	8.09727e-06	0.0603786	20.2414
rs11253100	T	G	0.602932	0.102785	0.883117	0.87651	0.0625997	339484	0.100603	SLE (Finngen) || id:finngen_R11_SLE_FG	ASV_ASV001_Retroauricularfold_Sebaceous_KORAFF4 || id:ebi-SMB150-GCST90133203-2	TRUE	1.9737e-06	0.0750476	24.8278
rs12106675	G	C	0.793176	0.141743	0.938486	0.90223	0.0697521	339484	0.0421434	SLE (Finngen) || id:finngen_R11_SLE_FG	ASV_ASV001_Retroauricularfold_Sebaceous_KORAFF4 || id:ebi-SMB150-GCST90133203-2	TRUE	3.87179e-06	0.0726394	24.6737
rs12155690	C	T	0.455908	-0.0755328	0.826667	0.827899	0.0548231	339484	0.168279	SLE (Finngen) || id:finngen_R11_SLE_FG	ASV_ASV001_Retroauricularfold_Sebaceous_KORAFF4 || id:ebi-SMB150-GCST90133203-2	TRUE	3.62882e-05	0.0595658	18.8749
rs12421658	G	A	0.607438	0.0531952	0.903785	0.939722	0.087952	339484	0.545298	SLE (Finngen) || id:finngen_R11_SLE_FG	ASV_ASV001_Retroauricularfold_Sebaceous_KORAFF4 || id:ebi-SMB150-GCST90133203-2	TRUE	8.78776e-06	0.0641711	21.6
rs12483408	T	C	0.390259	0.040828	0.745704	0.680519	0.0444441	339484	0.358285	SLE (Finngen) || id:finngen_R11_SLE_FG	ASV_ASV001_Retroauricularfold_Sebaceous_KORAFF4 || id:ebi-SMB150-GCST90133203-2	TRUE	3.48403e-05	0.0577619	17.7165
rs12493243	A	G	0.626089	0.103762	0.858108	0.820491	0.0538598	339484	0.0540406	SLE (Finngen) || id:finngen_R11_SLE_FG	ASV_ASV001_Retroauricularfold_Sebaceous_KORAFF4 || id:ebi-SMB150-GCST90133203-2	TRUE	9.49706e-08	0.0954557	31.0255
rs12920439	T	G	-0.367286	-0.00515924	0.588328	0.592613	0.042073	339484	0.902403	SLE (Finngen) || id:finngen_R11_SLE_FG	ASV_ASV001_Retroauricularfold_Sebaceous_KORAFF4 || id:ebi-SMB150-GCST90133203-2	TRUE	3.24542e-06	0.0653445	22.0226
rs13142906	G	A	0.714756	0.0499235	0.933555	0.935954	0.0841194	339484	0.552857	SLE (Finngen) || id:finngen_R11_SLE_FG	ASV_ASV001_Retroauricularfold_Sebaceous_KORAFF4 || id:ebi-SMB150-GCST90133203-2	TRUE	8.8609e-06	0.0633795	20.2328
rs13320213	C	T	0.523541	0.0548875	0.835962	0.778426	0.0499715	339484	0.272041	SLE (Finngen) || id:finngen_R11_SLE_FG	ASV_ASV001_Retroauricularfold_Sebaceous_KORAFF4 || id:ebi-SMB150-GCST90133203-2	TRUE	2.74072e-06	0.0751732	25.6043
rs13337299	C	T	0.646646	0.0598342	0.921725	0.909968	0.0725241	339484	0.409358	SLE (Finngen) || id:finngen_R11_SLE_FG	ASV_ASV001_Retroauricularfold_Sebaceous_KORAFF4 || id:ebi-SMB150-GCST90133203-2	TRUE	1.39122e-05	0.0603374	19.9699
rs17136556	T	G	0.750967	-0.0243754	0.93543	0.889831	0.0665303	339484	0.71408	SLE (Finngen) || id:finngen_R11_SLE_FG	ASV_ASV001_Retroauricularfold_Sebaceous_KORAFF4 || id:ebi-SMB150-GCST90133203-2	TRUE	5.91877e-06	0.0681257	21.9318
rs17533589	T	C	0.536758	-0.0363757	0.875	0.873536	0.062109	339484	0.558094	SLE (Finngen) || id:finngen_R11_SLE_FG	ASV_ASV001_Retroauricularfold_Sebaceous_KORAFF4 || id:ebi-SMB150-GCST90133203-2	TRUE	1.55469e-05	0.0630239	20.0444
rs211836	G	T	-0.380735	0.0439379	0.509524	0.459583	0.0412263	339484	0.286525	SLE (Finngen) || id:finngen_R11_SLE_FG	ASV_ASV001_Retroauricularfold_Sebaceous_KORAFF4 || id:ebi-SMB150-GCST90133203-2	TRUE	3.19701e-06	0.0724532	24.4493
rs223080	T	C	0.643454	0.0140438	0.933754	0.949904	0.0950136	339484	0.882494	SLE (Finngen) || id:finngen_R11_SLE_FG	ASV_ASV001_Retroauricularfold_Sebaceous_KORAFF4 || id:ebi-SMB150-GCST90133203-2	TRUE	4.09404e-05	0.0512221	17.006
rs2701270	T	C	0.556567	-0.0177317	0.895899	0.883769	0.0645025	339484	0.783394	SLE (Finngen) || id:finngen_R11_SLE_FG	ASV_ASV001_Retroauricularfold_Sebaceous_KORAFF4 || id:ebi-SMB150-GCST90133203-2	TRUE	1.44486e-05	0.0577801	19.3169
rs34347228	G	A	0.371649	-0.106257	0.697452	0.652798	0.0432612	339484	0.014042	SLE (Finngen) || id:finngen_R11_SLE_FG	ASV_ASV001_Retroauricularfold_Sebaceous_KORAFF4 || id:ebi-SMB150-GCST90133203-2	TRUE	1.50439e-05	0.0582915	19.3127
rs4310999	G	A	-0.386445	-0.140149	0.736156	0.691434	0.0435217	339484	0.001281	SLE (Finngen) || id:finngen_R11_SLE_FG	ASV_ASV001_Retroauricularfold_Sebaceous_KORAFF4 || id:ebi-SMB150-GCST90133203-2	TRUE	3.54784e-05	0.0580127	18.7835
rs4327001	G	A	0.368889	-0.00376806	0.641608	0.61548	0.0424529	339484	0.929274	SLE (Finngen) || id:finngen_R11_SLE_FG	ASV_ASV001_Retroauricularfold_Sebaceous_KORAFF4 || id:ebi-SMB150-GCST90133203-2	TRUE	2.30251e-05	0.0625819	18.9598
rs4982443	G	A	0.371412	0.0892146	0.512618	0.562874	0.0415882	339484	0.0319374	SLE (Finngen) || id:finngen_R11_SLE_FG	ASV_ASV001_Retroauricularfold_Sebaceous_KORAFF4 || id:ebi-SMB150-GCST90133203-2	TRUE	3.43141e-06	0.0689294	23.3202
rs58366232	G	A	0.817233	-0.0231604	0.948505	0.945244	0.0922782	339484	0.801826	SLE (Finngen) || id:finngen_R11_SLE_FG	ASV_ASV001_Retroauricularfold_Sebaceous_KORAFF4 || id:ebi-SMB150-GCST90133203-2	TRUE	1.5933e-05	0.0652418	20.8688
rs59728386	G	A	0.533363	-0.0607683	0.886513	0.872168	0.0615002	339484	0.323104	SLE (Finngen) || id:finngen_R11_SLE_FG	ASV_ASV001_Retroauricularfold_Sebaceous_KORAFF4 || id:ebi-SMB150-GCST90133203-2	TRUE	3.85538e-05	0.0572409	18.3364
rs61214713	T	C	0.612015	0.0670319	0.914966	0.903082	0.0696333	339484	0.335728	SLE (Finngen) || id:finngen_R11_SLE_FG	ASV_ASV001_Retroauricularfold_Sebaceous_KORAFF4 || id:ebi-SMB150-GCST90133203-2	TRUE	3.11731e-05	0.0582842	18.0723
rs62334327	T	C	0.345384	0.0170433	0.517857	0.663423	0.0436064	339484	0.695913	SLE (Finngen) || id:finngen_R11_SLE_FG	ASV_ASV001_Retroauricularfold_Sebaceous_KORAFF4 || id:ebi-SMB150-GCST90133203-2	TRUE	1.59883e-05	0.0595689	19.3827
rs67792501	A	G	0.450542	0.0142803	0.70339	0.754707	0.0477434	339484	0.76486	SLE (Finngen) || id:finngen_R11_SLE_FG	ASV_ASV001_Retroauricularfold_Sebaceous_KORAFF4 || id:ebi-SMB150-GCST90133203-2	TRUE	1.06817e-06	0.0846997	27.1135
rs6804834	A	G	0.525946	-0.0515475	0.886435	0.960751	0.107497	339484	0.631565	SLE (Finngen) || id:finngen_R11_SLE_FG	ASV_ASV001_Retroauricularfold_Sebaceous_KORAFF4 || id:ebi-SMB150-GCST90133203-2	TRUE	3.60557e-05	0.0556933	18.5781
rs6833916	G	T	0.42122	0.0890057	0.834385	0.845842	0.0571712	339484	0.119511	SLE (Finngen) || id:finngen_R11_SLE_FG	ASV_ASV001_Retroauricularfold_Sebaceous_KORAFF4 || id:ebi-SMB150-GCST90133203-2	TRUE	4.98799e-05	0.049036	16.2428
rs7428479	A	C	0.345082	0.0297388	0.585714	0.576666	0.0416147	339484	0.474842	SLE (Finngen) || id:finngen_R11_SLE_FG	ASV_ASV001_Retroauricularfold_Sebaceous_KORAFF4 || id:ebi-SMB150-GCST90133203-2	TRUE	1.89232e-05	0.0577911	19.1981
rs75324140	G	A	0.598909	0.00169168	0.901929	0.88161	0.0641166	339484	0.978951	SLE (Finngen) || id:finngen_R11_SLE_FG	ASV_ASV001_Retroauricularfold_Sebaceous_KORAFF4 || id:ebi-SMB150-GCST90133203-2	TRUE	8.08939e-06	0.0634547	20.936
rs75666428	A	G	0.724388	-0.179169	0.9375	0.952437	0.0972187	339484	0.0653371	SLE (Finngen) || id:finngen_R11_SLE_FG	ASV_ASV001_Retroauricularfold_Sebaceous_KORAFF4 || id:ebi-SMB150-GCST90133203-2	TRUE	7.37998e-06	0.0614927	20.3118
rs7618594	T	C	0.4215	0.0038997	0.822684	0.798441	0.0513409	339484	0.939453	SLE (Finngen) || id:finngen_R11_SLE_FG	ASV_ASV001_Retroauricularfold_Sebaceous_KORAFF4 || id:ebi-SMB150-GCST90133203-2	TRUE	4.70594e-05	0.051833	17.0013
rs77751814	C	T	0.637586	-0.0577376	0.933447	0.939394	0.0859486	339484	0.501731	SLE (Finngen) || id:finngen_R11_SLE_FG	ASV_ASV001_Retroauricularfold_Sebaceous_KORAFF4 || id:ebi-SMB150-GCST90133203-2	TRUE	4.98753e-05	0.0505085	15.4798
rs7810209	T	C	0.324975	-0.0207789	0.545741	0.581292	0.0418901	339484	0.619871	SLE (Finngen) || id:finngen_R11_SLE_FG	ASV_ASV001_Retroauricularfold_Sebaceous_KORAFF4 || id:ebi-SMB150-GCST90133203-2	TRUE	3.85624e-05	0.0523626	17.4056
rs78143878	A	G	0.396988	-0.016319	0.757098	0.807481	0.0521019	339484	0.754119	SLE (Finngen) || id:finngen_R11_SLE_FG	ASV_ASV001_Retroauricularfold_Sebaceous_KORAFF4 || id:ebi-SMB150-GCST90133203-2	TRUE	2.72427e-05	0.0579653	19.3826
rs7918437	C	T	0.412993	-0.00556838	0.705172	0.664851	0.0436209	339484	0.898423	SLE (Finngen) || id:finngen_R11_SLE_FG	ASV_ASV001_Retroauricularfold_Sebaceous_KORAFF4 || id:ebi-SMB150-GCST90133203-2	TRUE	1.82733e-05	0.0709218	21.9847
rs79202258	G	A	0.808545	0.099724	0.936508	0.92545	0.0785698	339484	0.204355	SLE (Finngen) || id:finngen_R11_SLE_FG	ASV_ASV001_Retroauricularfold_Sebaceous_KORAFF4 || id:ebi-SMB150-GCST90133203-2	TRUE	1.80889e-06	0.0777443	26.3853
rs8039423	G	A	0.464502	0.0272704	0.749191	0.820713	0.0538806	339484	0.612768	SLE (Finngen) || id:finngen_R11_SLE_FG	ASV_ASV001_Retroauricularfold_Sebaceous_KORAFF4 || id:ebi-SMB150-GCST90133203-2	TRUE	2.67325e-07	0.0810851	27.0897
rs9587280	T	C	-0.31684	-0.0370527	0.585	0.473954	0.0414265	339484	0.371097	SLE (Finngen) || id:finngen_R11_SLE_FG	ASV_ASV001_Retroauricularfold_Sebaceous_KORAFF4 || id:ebi-SMB150-GCST90133203-2	TRUE	4.7883e-05	0.0487431	15.2697
rs10097469	T	C	-0.802266	-0.0291928	0.945055	0.923296	0.0772676	339484	0.705568	SLE (Finngen) || id:finngen_R11_SLE_FG	ASV_ASV005_Retroauricularfold_Sebaceous_KORAFF4 || id:ebi-SMB150-GCST90133204-2	TRUE	2.24276e-05	0.0668424	19.4118
rs10886364	C	T	0.418399	0.0277455	0.66958	0.658141	0.0433719	339484	0.52236	SLE (Finngen) || id:finngen_R11_SLE_FG	ASV_ASV005_Retroauricularfold_Sebaceous_KORAFF4 || id:ebi-SMB150-GCST90133204-2	TRUE	8.00859e-07	0.0774602	23.8458
rs112405294	G	A	0.707994	0.174799	0.926871	0.92287	0.076993	339484	0.0231884	SLE (Finngen) || id:finngen_R11_SLE_FG	ASV_ASV005_Retroauricularfold_Sebaceous_KORAFF4 || id:ebi-SMB150-GCST90133204-2	TRUE	8.80854e-06	0.0679515	21.2884
rs11694118	A	C	-0.448894	0.0188375	0.719203	0.675103	0.0440659	339484	0.669028	SLE (Finngen) || id:finngen_R11_SLE_FG	ASV_ASV005_Retroauricularfold_Sebaceous_KORAFF4 || id:ebi-SMB150-GCST90133204-2	TRUE	6.38379e-07	0.0813882	24.2762
rs11728982	G	C	-0.498625	0.0398223	0.845361	0.815156	0.0530244	339484	0.452642	SLE (Finngen) || id:finngen_R11_SLE_FG	ASV_ASV005_Retroauricularfold_Sebaceous_KORAFF4 || id:ebi-SMB150-GCST90133204-2	TRUE	7.07047e-06	0.065004	20.0922
rs11958779	A	G	-0.368764	0.0575719	0.663121	0.699246	0.0449378	339484	0.200142	SLE (Finngen) || id:finngen_R11_SLE_FG	ASV_ASV005_Retroauricularfold_Sebaceous_KORAFF4 || id:ebi-SMB150-GCST90133204-2	TRUE	3.51459e-05	0.0607566	18.1123
rs12611927	T	C	-0.503408	-0.0665823	0.880471	0.854961	0.058488	339484	0.254956	SLE (Finngen) || id:finngen_R11_SLE_FG	ASV_ASV005_Retroauricularfold_Sebaceous_KORAFF4 || id:ebi-SMB150-GCST90133204-2	TRUE	4.36883e-05	0.0533405	16.6221
rs1517681	C	T	-0.320589	0.0063682	0.532423	0.475062	0.0414172	339484	0.877801	SLE (Finngen) || id:finngen_R11_SLE_FG	ASV_ASV005_Retroauricularfold_Sebaceous_KORAFF4 || id:ebi-SMB150-GCST90133204-2	TRUE	3.88177e-05	0.0511725	15.6943
rs16840810	C	T	-0.711856	-0.201775	0.926174	0.94453	0.0897216	339484	0.0245188	SLE (Finngen) || id:finngen_R11_SLE_FG	ASV_ASV005_Retroauricularfold_Sebaceous_KORAFF4 || id:ebi-SMB150-GCST90133204-2	TRUE	1.02393e-05	0.0692969	22.0391
rs17315740	T	C	0.516693	0.00655169	0.821549	0.872211	0.0609233	339484	0.914361	SLE (Finngen) || id:finngen_R11_SLE_FG	ASV_ASV005_Retroauricularfold_Sebaceous_KORAFF4 || id:ebi-SMB150-GCST90133204-2	TRUE	1.98263e-06	0.0782794	25.0536
rs17533041	G	T	0.35914	0.0343584	0.671141	0.61932	0.0425953	339484	0.419883	SLE (Finngen) || id:finngen_R11_SLE_FG	ASV_ASV005_Retroauricularfold_Sebaceous_KORAFF4 || id:ebi-SMB150-GCST90133204-2	TRUE	2.08027e-05	0.0569351	17.8702
rs1864706	T	G	0.517313	0.0565618	0.866438	0.726974	0.0462491	339484	0.221336	SLE (Finngen) || id:finngen_R11_SLE_FG	ASV_ASV005_Retroauricularfold_Sebaceous_KORAFF4 || id:ebi-SMB150-GCST90133204-2	TRUE	1.08317e-05	0.0619378	19.1479
rs2290819	G	T	-0.346059	-0.0451261	0.631868	0.575748	0.041871	339484	0.281149	SLE (Finngen) || id:finngen_R11_SLE_FG	ASV_ASV005_Retroauricularfold_Sebaceous_KORAFF4 || id:ebi-SMB150-GCST90133204-2	TRUE	4.26616e-05	0.0557136	15.9892
rs2502107	C	G	-0.518888	-0.00946678	0.833904	0.824181	0.0541908	339484	0.861321	SLE (Finngen) || id:finngen_R11_SLE_FG	ASV_ASV005_Retroauricularfold_Sebaceous_KORAFF4 || id:ebi-SMB150-GCST90133204-2	TRUE	3.63195e-06	0.0745852	23.373
rs28809888	C	T	-0.375117	-0.012596	0.613793	0.567212	0.041426	339484	0.761081	SLE (Finngen) || id:finngen_R11_SLE_FG	ASV_ASV005_Retroauricularfold_Sebaceous_KORAFF4 || id:ebi-SMB150-GCST90133204-2	TRUE	5.8181e-06	0.0667124	20.5866
rs30480	G	A	0.650666	-0.082145	0.894198	0.898092	0.0691423	339484	0.23481	SLE (Finngen) || id:finngen_R11_SLE_FG	ASV_ASV005_Retroauricularfold_Sebaceous_KORAFF4 || id:ebi-SMB150-GCST90133204-2	TRUE	7.36812e-07	0.0801076	25.3414
rs33926053	G	C	-0.345495	0.0243145	0.693103	0.650225	0.0430513	339484	0.572224	SLE (Finngen) || id:finngen_R11_SLE_FG	ASV_ASV005_Retroauricularfold_Sebaceous_KORAFF4 || id:ebi-SMB150-GCST90133204-2	TRUE	4.81561e-05	0.0507813	15.4074
rs34332740	A	C	0.553203	0.0749738	0.840604	0.858103	0.0590456	339484	0.20417	SLE (Finngen) || id:finngen_R11_SLE_FG	ASV_ASV005_Retroauricularfold_Sebaceous_KORAFF4 || id:ebi-SMB150-GCST90133204-2	TRUE	2.32747e-07	0.0820101	26.4436
rs346461	T	G	-0.339897	0.00511079	0.657095	0.639978	0.0429758	339484	0.905337	SLE (Finngen) || id:finngen_R11_SLE_FG	ASV_ASV005_Retroauricularfold_Sebaceous_KORAFF4 || id:ebi-SMB150-GCST90133204-2	TRUE	3.94023e-05	0.0520627	16.1471
rs36030089	A	G	0.434036	0.0352241	0.799652	0.760256	0.0484156	339484	0.466898	SLE (Finngen) || id:finngen_R11_SLE_FG	ASV_ASV005_Retroauricularfold_Sebaceous_KORAFF4 || id:ebi-SMB150-GCST90133204-2	TRUE	1.53853e-05	0.0603626	18.3085
rs4073821	G	T	-0.533075	-0.0138993	0.876712	0.848894	0.0576323	339484	0.809423	SLE (Finngen) || id:finngen_R11_SLE_FG	ASV_ASV005_Retroauricularfold_Sebaceous_KORAFF4 || id:ebi-SMB150-GCST90133204-2	TRUE	1.77336e-05	0.0614304	18.9808
rs434061	G	A	-0.489594	0.00141364	0.869492	0.830483	0.0548167	339484	0.979426	SLE (Finngen) || id:finngen_R11_SLE_FG	ASV_ASV005_Retroauricularfold_Sebaceous_KORAFF4 || id:ebi-SMB150-GCST90133204-2	TRUE	2.36584e-05	0.054401	16.8565
rs4766225	A	G	0.345601	0.0196567	0.498148	0.497793	0.0411416	339484	0.632805	SLE (Finngen) || id:finngen_R11_SLE_FG	ASV_ASV005_Retroauricularfold_Sebaceous_KORAFF4 || id:ebi-SMB150-GCST90133204-2	TRUE	3.53908e-05	0.0597193	17.0213
rs4783044	G	C	0.351756	0.111463	0.690476	0.621425	0.0424898	339484	0.00870883	SLE (Finngen) || id:finngen_R11_SLE_FG	ASV_ASV005_Retroauricularfold_Sebaceous_KORAFF4 || id:ebi-SMB150-GCST90133204-2	TRUE	5.23053e-05	0.052888	16.3057
rs4838097	T	C	0.610949	0.0437012	0.885666	0.912146	0.0722852	339484	0.545468	SLE (Finngen) || id:finngen_R11_SLE_FG	ASV_ASV005_Retroauricularfold_Sebaceous_KORAFF4 || id:ebi-SMB150-GCST90133204-2	TRUE	5.74139e-06	0.0755939	23.7967
rs502903	C	T	-0.383213	-0.00769117	0.685567	0.706843	0.0452948	339484	0.865166	SLE (Finngen) || id:finngen_R11_SLE_FG	ASV_ASV005_Retroauricularfold_Sebaceous_KORAFF4 || id:ebi-SMB150-GCST90133204-2	TRUE	1.78024e-05	0.0633124	19.534
rs55751914	T	C	0.594482	-0.00349532	0.903061	0.937096	0.0855855	339484	0.967423	SLE (Finngen) || id:finngen_R11_SLE_FG	ASV_ASV005_Retroauricularfold_Sebaceous_KORAFF4 || id:ebi-SMB150-GCST90133204-2	TRUE	2.69925e-05	0.061876	19.2595
rs61775205	G	A	-0.537841	-0.1056	0.897611	0.866599	0.0608871	339484	0.0828552	SLE (Finngen) || id:finngen_R11_SLE_FG	ASV_ASV005_Retroauricularfold_Sebaceous_KORAFF4 || id:ebi-SMB150-GCST90133204-2	TRUE	3.70804e-05	0.0531715	16.3418
rs6949002	T	C	0.405727	-0.00822294	0.800341	0.797765	0.0513989	339484	0.872895	SLE (Finngen) || id:finngen_R11_SLE_FG	ASV_ASV005_Retroauricularfold_Sebaceous_KORAFF4 || id:ebi-SMB150-GCST90133204-2	TRUE	4.6682e-05	0.0526092	16.1594
rs7159227	G	A	-0.395449	0.00331523	0.765993	0.855772	0.05859	339484	0.954877	SLE (Finngen) || id:finngen_R11_SLE_FG	ASV_ASV005_Retroauricularfold_Sebaceous_KORAFF4 || id:ebi-SMB150-GCST90133204-2	TRUE	3.70736e-05	0.0560613	17.5203
rs7217173	C	G	-0.372159	-0.0044887	0.718121	0.772639	0.0490308	339484	0.927057	SLE (Finngen) || id:finngen_R11_SLE_FG	ASV_ASV005_Retroauricularfold_Sebaceous_KORAFF4 || id:ebi-SMB150-GCST90133204-2	TRUE	3.17694e-05	0.0560722	17.5833
rs7243031	G	A	0.360526	0.0414213	0.605085	0.55212	0.041479	339484	0.317985	SLE (Finngen) || id:finngen_R11_SLE_FG	ASV_ASV005_Retroauricularfold_Sebaceous_KORAFF4 || id:ebi-SMB150-GCST90133204-2	TRUE	2.83334e-05	0.0621187	19.4063
rs72745898	T	G	0.750699	-0.00313436	0.950512	0.924322	0.0774125	339484	0.967703	SLE (Finngen) || id:finngen_R11_SLE_FG	ASV_ASV005_Retroauricularfold_Sebaceous_KORAFF4 || id:ebi-SMB150-GCST90133204-2	TRUE	4.63053e-05	0.0530176	16.2919
rs74886747	T	A	-0.630297	-0.0250941	0.924658	0.905071	0.0704822	339484	0.721815	SLE (Finngen) || id:finngen_R11_SLE_FG	ASV_ASV005_Retroauricularfold_Sebaceous_KORAFF4 || id:ebi-SMB150-GCST90133204-2	TRUE	2.34106e-05	0.055353	16.993
rs7805359	T	C	0.340137	-0.0560531	0.560714	0.546151	0.0413189	339484	0.174909	SLE (Finngen) || id:finngen_R11_SLE_FG	ASV_ASV005_Retroauricularfold_Sebaceous_KORAFF4 || id:ebi-SMB150-GCST90133204-2	TRUE	5.16111e-05	0.0569937	16.8018
rs9864332	C	A	0.652566	0.101503	0.924497	0.849553	0.0582105	339484	0.0812082	SLE (Finngen) || id:finngen_R11_SLE_FG	ASV_ASV005_Retroauricularfold_Sebaceous_KORAFF4 || id:ebi-SMB150-GCST90133204-2	TRUE	1.72157e-05	0.0594499	18.7094
rs10020040	G	A	0.578708	0.019162	0.57265	0.513161	0.0412107	339484	0.641948	SLE (Finngen) || id:finngen_R11_SLE_FG	ASV_ASV033_Retroauricularfold_Sebaceous_KORAFF4 || id:ebi-SMB150-GCST90133205-2	TRUE	3.84503e-05	0.163916	22.5461
rs10125591	T	C	-0.533929	-0.00894553	0.573913	0.555128	0.0413474	339484	0.828714	SLE (Finngen) || id:finngen_R11_SLE_FG	ASV_ASV033_Retroauricularfold_Sebaceous_KORAFF4 || id:ebi-SMB150-GCST90133205-2	TRUE	2.51519e-05	0.139425	18.3076
rs10975856	G	T	-0.609288	-0.00622483	0.769231	0.736678	0.0468213	339484	0.894234	SLE (Finngen) || id:finngen_R11_SLE_FG	ASV_ASV033_Retroauricularfold_Sebaceous_KORAFF4 || id:ebi-SMB150-GCST90133205-2	TRUE	2.88912e-05	0.131798	17.4577
rs113205637	G	A	-1.07414	0.19947	0.923423	0.943069	0.0894794	339484	0.0257982	SLE (Finngen) || id:finngen_R11_SLE_FG	ASV_ASV033_Retroauricularfold_Sebaceous_KORAFF4 || id:ebi-SMB150-GCST90133205-2	TRUE	1.61966e-06	0.163174	21.2541
rs113334626	A	G	-1.16015	0.0641762	0.934783	0.93586	0.0846888	339484	0.448578	SLE (Finngen) || id:finngen_R11_SLE_FG	ASV_ASV033_Retroauricularfold_Sebaceous_KORAFF4 || id:ebi-SMB150-GCST90133205-2	TRUE	2.27887e-06	0.164109	22.1851
rs11627573	G	A	-0.661413	0.0686305	0.782051	0.771966	0.0493097	339484	0.163976	SLE (Finngen) || id:finngen_R11_SLE_FG	ASV_ASV033_Retroauricularfold_Sebaceous_KORAFF4 || id:ebi-SMB150-GCST90133205-2	TRUE	9.83306e-06	0.14913	20.1558
rs11655196	T	G	-0.684898	-0.0157502	0.791667	0.71828	0.0455753	339484	0.729654	SLE (Finngen) || id:finngen_R11_SLE_FG	ASV_ASV033_Retroauricularfold_Sebaceous_KORAFF4 || id:ebi-SMB150-GCST90133205-2	TRUE	1.09633e-05	0.154733	19.4041
rs12118848	A	C	-0.710875	-0.00856184	0.798246	0.756458	0.0482205	339484	0.859072	SLE (Finngen) || id:finngen_R11_SLE_FG	ASV_ASV033_Retroauricularfold_Sebaceous_KORAFF4 || id:ebi-SMB150-GCST90133205-2	TRUE	3.81822e-05	0.162771	21.7746
rs1215930	G	A	-0.541414	-0.0277935	0.602564	0.556278	0.0414818	339484	0.502846	SLE (Finngen) || id:finngen_R11_SLE_FG	ASV_ASV033_Retroauricularfold_Sebaceous_KORAFF4 || id:ebi-SMB150-GCST90133205-2	TRUE	1.88293e-05	0.140398	18.7828
rs12963883	C	T	-0.684161	-0.0999439	0.816239	0.827839	0.0546539	339484	0.0674497	SLE (Finngen) || id:finngen_R11_SLE_FG	ASV_ASV033_Retroauricularfold_Sebaceous_KORAFF4 || id:ebi-SMB150-GCST90133205-2	TRUE	1.3407e-05	0.140416	18.7857
rs17221686	G	T	-0.697264	-0.0505538	0.820513	0.838733	0.0562125	339484	0.368474	SLE (Finngen) || id:finngen_R11_SLE_FG	ASV_ASV033_Retroauricularfold_Sebaceous_KORAFF4 || id:ebi-SMB150-GCST90133205-2	TRUE	1.63719e-05	0.1432	19.2204
rs17425725	G	C	-0.835592	-0.0581928	0.852174	0.848577	0.0574946	339484	0.31147	SLE (Finngen) || id:finngen_R11_SLE_FG	ASV_ASV033_Retroauricularfold_Sebaceous_KORAFF4 || id:ebi-SMB150-GCST90133205-2	TRUE	3.77217e-06	0.175913	24.1214
rs17749367	A	G	-0.97654	0.0439001	0.910256	0.949399	0.0945118	339484	0.642294	SLE (Finngen) || id:finngen_R11_SLE_FG	ASV_ASV033_Retroauricularfold_Sebaceous_KORAFF4 || id:ebi-SMB150-GCST90133205-2	TRUE	2.24165e-05	0.155804	21.2242
rs1791316	A	G	0.587044	-0.0143034	0.619266	0.635624	0.0427966	339484	0.738215	SLE (Finngen) || id:finngen_R11_SLE_FG	ASV_ASV033_Retroauricularfold_Sebaceous_KORAFF4 || id:ebi-SMB150-GCST90133205-2	TRUE	1.25543e-05	0.162506	20.7622
rs1877524	C	T	-0.536019	-0.0690496	0.495146	0.62075	0.0424007	339484	0.103419	SLE (Finngen) || id:finngen_R11_SLE_FG	ASV_ASV033_Retroauricularfold_Sebaceous_KORAFF4 || id:ebi-SMB150-GCST90133205-2	TRUE	3.67954e-05	0.143645	16.9417
rs1883171	T	C	-0.528936	-0.0654043	0.666667	0.723625	0.0461303	339484	0.156244	SLE (Finngen) || id:finngen_R11_SLE_FG	ASV_ASV033_Retroauricularfold_Sebaceous_KORAFF4 || id:ebi-SMB150-GCST90133205-2	TRUE	2.75956e-05	0.124344	16.3301
rs2826698	T	G	-0.55766	0.0108006	0.59434	0.612326	0.0423094	339484	0.79851	SLE (Finngen) || id:finngen_R11_SLE_FG	ASV_ASV033_Retroauricularfold_Sebaceous_KORAFF4 || id:ebi-SMB150-GCST90133205-2	TRUE	3.74267e-05	0.149957	18.3468
rs2973418	A	G	-0.638059	0.0447749	0.747863	0.672448	0.0439489	339484	0.3083	SLE (Finngen) || id:finngen_R11_SLE_FG	ASV_ASV033_Retroauricularfold_Sebaceous_KORAFF4 || id:ebi-SMB150-GCST90133205-2	TRUE	1.10395e-05	0.153536	20.8593
rs35474750	C	T	-0.575561	-0.0114649	0.709402	0.774413	0.0492051	339484	0.815759	SLE (Finngen) || id:finngen_R11_SLE_FG	ASV_ASV033_Retroauricularfold_Sebaceous_KORAFF4 || id:ebi-SMB150-GCST90133205-2	TRUE	2.78919e-05	0.136583	18.1918
rs3731529	A	T	0.757089	0.0847195	0.747706	0.766904	0.0486466	339484	0.0815906	SLE (Finngen) || id:finngen_R11_SLE_FG	ASV_ASV033_Retroauricularfold_Sebaceous_KORAFF4 || id:ebi-SMB150-GCST90133205-2	TRUE	8.53753e-08	0.216252	29.5235
rs3755768	G	A	-0.941191	0.0136309	0.910377	0.873198	0.0619721	339484	0.825908	SLE (Finngen) || id:finngen_R11_SLE_FG	ASV_ASV033_Retroauricularfold_Sebaceous_KORAFF4 || id:ebi-SMB150-GCST90133205-2	TRUE	1.46411e-05	0.144552	17.5737
rs3856848	C	T	-0.616653	0.0332051	0.799145	0.765052	0.0486416	339484	0.494829	SLE (Finngen) || id:finngen_R11_SLE_FG	ASV_ASV033_Retroauricularfold_Sebaceous_KORAFF4 || id:ebi-SMB150-GCST90133205-2	TRUE	1.83016e-05	0.122073	15.9904
rs4962110	G	A	-1.1365	0.0144141	0.952174	0.884735	0.0651548	339484	0.824915	SLE (Finngen) || id:finngen_R11_SLE_FG	ASV_ASV033_Retroauricularfold_Sebaceous_KORAFF4 || id:ebi-SMB150-GCST90133205-2	TRUE	3.60655e-05	0.117639	15.0655
rs4980413	G	T	-0.532918	-0.0486757	0.649123	0.68777	0.0445269	339484	0.274316	SLE (Finngen) || id:finngen_R11_SLE_FG	ASV_ASV033_Retroauricularfold_Sebaceous_KORAFF4 || id:ebi-SMB150-GCST90133205-2	TRUE	3.56124e-05	0.12937	16.6424
rs61438192	A	T	-0.702937	-0.0743247	0.833333	0.782775	0.0498029	339484	0.1356	SLE (Finngen) || id:finngen_R11_SLE_FG	ASV_ASV033_Retroauricularfold_Sebaceous_KORAFF4 || id:ebi-SMB150-GCST90133205-2	TRUE	3.61056e-05	0.137256	18.2956
rs61872460	C	T	-0.589083	0.00877179	0.767241	0.76239	0.0482039	339484	0.855604	SLE (Finngen) || id:finngen_R11_SLE_FG	ASV_ASV033_Retroauricularfold_Sebaceous_KORAFF4 || id:ebi-SMB150-GCST90133205-2	TRUE	3.57408e-05	0.123943	16.1285
rs61933060	C	T	-0.754852	-0.0288921	0.846491	0.921433	0.0758726	339484	0.703352	SLE (Finngen) || id:finngen_R11_SLE_FG	ASV_ASV033_Retroauricularfold_Sebaceous_KORAFF4 || id:ebi-SMB150-GCST90133205-2	TRUE	6.00628e-06	0.148084	19.4684
rs6425686	G	T	-0.610715	-0.119207	0.782051	0.809922	0.0526648	339484	0.0236048	SLE (Finngen) || id:finngen_R11_SLE_FG	ASV_ASV033_Retroauricularfold_Sebaceous_KORAFF4 || id:ebi-SMB150-GCST90133205-2	TRUE	3.51504e-05	0.127144	16.7514
rs6802513	G	A	0.973258	0.0876183	0.918803	0.956864	0.0993912	339484	0.37802	SLE (Finngen) || id:finngen_R11_SLE_FG	ASV_ASV033_Retroauricularfold_Sebaceous_KORAFF4 || id:ebi-SMB150-GCST90133205-2	TRUE	1.64489e-05	0.141334	18.9287
rs72729397	A	G	0.803267	-0.0183722	0.840517	0.84992	0.0579844	339484	0.75136	SLE (Finngen) || id:finngen_R11_SLE_FG	ASV_ASV033_Retroauricularfold_Sebaceous_KORAFF4 || id:ebi-SMB150-GCST90133205-2	TRUE	4.68006e-06	0.172986	23.8453
rs72742489	T	C	-1.18677	-0.200609	0.947826	0.956745	0.101958	339484	0.0491191	SLE (Finngen) || id:finngen_R11_SLE_FG	ASV_ASV033_Retroauricularfold_Sebaceous_KORAFF4 || id:ebi-SMB150-GCST90133205-2	TRUE	4.68468e-05	0.139297	18.2881
rs73146480	A	G	-0.842352	0.139482	0.896552	0.919891	0.0755169	339484	0.0647426	SLE (Finngen) || id:finngen_R11_SLE_FG	ASV_ASV033_Retroauricularfold_Sebaceous_KORAFF4 || id:ebi-SMB150-GCST90133205-2	TRUE	3.94355e-05	0.131618	17.2786
rs7433098	C	T	-0.976987	-0.0624648	0.904348	0.879549	0.0630222	339484	0.32161	SLE (Finngen) || id:finngen_R11_SLE_FG	ASV_ASV033_Retroauricularfold_Sebaceous_KORAFF4 || id:ebi-SMB150-GCST90133205-2	TRUE	5.15307e-06	0.165134	22.3511
rs74703537	A	G	-1.17783	-0.102555	0.934783	0.918609	0.0752879	339484	0.173146	SLE (Finngen) || id:finngen_R11_SLE_FG	ASV_ASV033_Retroauricularfold_Sebaceous_KORAFF4 || id:ebi-SMB150-GCST90133205-2	TRUE	9.37102e-06	0.16915	23.0053
rs79736354	G	A	-1.04896	0.0306455	0.931818	0.884916	0.064636	339484	0.635411	SLE (Finngen) || id:finngen_R11_SLE_FG	ASV_ASV033_Retroauricularfold_Sebaceous_KORAFF4 || id:ebi-SMB150-GCST90133205-2	TRUE	2.97763e-05	0.139814	17.5543
rs8052347	G	A	-0.656964	-0.0373037	0.778302	0.77474	0.0496551	339484	0.452498	SLE (Finngen) || id:finngen_R11_SLE_FG	ASV_ASV033_Retroauricularfold_Sebaceous_KORAFF4 || id:ebi-SMB150-GCST90133205-2	TRUE	1.08619e-05	0.148944	18.2012
rs902176	C	T	-0.759921	0.0153892	0.843478	0.849657	0.0576104	339484	0.789373	SLE (Finngen) || id:finngen_R11_SLE_FG	ASV_ASV033_Retroauricularfold_Sebaceous_KORAFF4 || id:ebi-SMB150-GCST90133205-2	TRUE	1.78721e-05	0.152481	20.3303
rs9348123	T	C	0.695513	-0.0127789	0.725664	0.701165	0.0452042	339484	0.777413	SLE (Finngen) || id:finngen_R11_SLE_FG	ASV_ASV033_Retroauricularfold_Sebaceous_KORAFF4 || id:ebi-SMB150-GCST90133205-2	TRUE	2.25499e-06	0.192601	26.4785
rs9446236	G	A	-1.30078	-0.0494749	0.961538	0.938111	0.0868923	339484	0.569097	SLE (Finngen) || id:finngen_R11_SLE_FG	ASV_ASV033_Retroauricularfold_Sebaceous_KORAFF4 || id:ebi-SMB150-GCST90133205-2	TRUE	1.18319e-05	0.12515	16.4512
rs11108569	G	A	0.754419	0.0304249	0.943218	0.916292	0.0747726	339484	0.684082	SLE (Finngen) || id:finngen_R11_SLE_FG	ASV_ASV002_Retroauricularfold_Sebaceous_KORAFF4 || id:ebi-SMB150-GCST90133206-2	TRUE	1.68368e-05	0.060965	20.4507
rs11600848	G	C	-0.420656	0.0381715	0.790476	0.776024	0.0494552	339484	0.440209	SLE (Finngen) || id:finngen_R11_SLE_FG	ASV_ASV002_Retroauricularfold_Sebaceous_KORAFF4 || id:ebi-SMB150-GCST90133206-2	TRUE	2.06919e-05	0.0586146	19.4887
rs117138462	C	T	0.580254	-0.120807	0.906646	0.953025	0.096285	339484	0.209594	SLE (Finngen) || id:finngen_R11_SLE_FG	ASV_ASV002_Retroauricularfold_Sebaceous_KORAFF4 || id:ebi-SMB150-GCST90133206-2	TRUE	1.87751e-05	0.0569953	18.9782
rs12460915	C	T	0.351104	0.00995324	0.611465	0.713673	0.0455599	339484	0.827067	SLE (Finngen) || id:finngen_R11_SLE_FG	ASV_ASV002_Retroauricularfold_Sebaceous_KORAFF4 || id:ebi-SMB150-GCST90133206-2	TRUE	2.4047e-05	0.0585739	19.4121
rs12499703	C	T	-0.747995	0.026042	0.946372	0.961103	0.107364	339484	0.808348	SLE (Finngen) || id:finngen_R11_SLE_FG	ASV_ASV002_Retroauricularfold_Sebaceous_KORAFF4 || id:ebi-SMB150-GCST90133206-2	TRUE	3.17934e-05	0.056791	18.9663
rs1283671	C	T	0.49179	-0.00716576	0.873016	0.895095	0.0672673	339484	0.915165	SLE (Finngen) || id:finngen_R11_SLE_FG	ASV_ASV002_Retroauricularfold_Sebaceous_KORAFF4 || id:ebi-SMB150-GCST90133206-2	TRUE	3.50317e-05	0.0536241	17.7354
rs12994460	C	G	-0.341835	0.0433242	0.651815	0.649787	0.0431793	339484	0.315689	SLE (Finngen) || id:finngen_R11_SLE_FG	ASV_ASV002_Retroauricularfold_Sebaceous_KORAFF4 || id:ebi-SMB150-GCST90133206-2	TRUE	4.91001e-05	0.0530392	16.859
rs16990312	A	G	0.45897	0.103971	0.850158	0.841868	0.0566862	339484	0.0666316	SLE (Finngen) || id:finngen_R11_SLE_FG	ASV_ASV002_Retroauricularfold_Sebaceous_KORAFF4 || id:ebi-SMB150-GCST90133206-2	TRUE	3.96569e-05	0.0536702	17.8649
rs17024342	C	T	0.796378	0.0376849	0.949527	0.93256	0.0816908	339484	0.644574	SLE (Finngen) || id:finngen_R11_SLE_FG	ASV_ASV002_Retroauricularfold_Sebaceous_KORAFF4 || id:ebi-SMB150-GCST90133206-2	TRUE	1.61882e-05	0.0607907	20.3885
rs17029499	A	G	-0.325545	0.047048	0.586751	0.483175	0.0413662	339484	0.25539	SLE (Finngen) || id:finngen_R11_SLE_FG	ASV_ASV002_Retroauricularfold_Sebaceous_KORAFF4 || id:ebi-SMB150-GCST90133206-2	TRUE	4.21627e-05	0.0513948	17.0665
rs2581850	T	G	-0.322306	0.00450705	0.61746	0.526404	0.0412438	339484	0.912982	SLE (Finngen) || id:finngen_R11_SLE_FG	ASV_ASV002_Retroauricularfold_Sebaceous_KORAFF4 || id:ebi-SMB150-GCST90133206-2	TRUE	4.75361e-05	0.049074	16.1528
rs55902701	G	A	0.732185	0.0964624	0.9375	0.909294	0.0716656	339484	0.178301	SLE (Finngen) || id:finngen_R11_SLE_FG	ASV_ASV002_Retroauricularfold_Sebaceous_KORAFF4 || id:ebi-SMB150-GCST90133206-2	TRUE	9.11507e-06	0.0628236	20.7809
rs60464667	C	T	0.55137	-0.0496043	0.895238	0.928187	0.0805264	339484	0.537894	SLE (Finngen) || id:finngen_R11_SLE_FG	ASV_ASV002_Retroauricularfold_Sebaceous_KORAFF4 || id:ebi-SMB150-GCST90133206-2	TRUE	2.27927e-05	0.0570242	18.9279
rs6470758	C	A	0.540701	0.0229564	0.878981	0.883389	0.0645878	339484	0.722267	SLE (Finngen) || id:finngen_R11_SLE_FG	ASV_ASV002_Retroauricularfold_Sebaceous_KORAFF4 || id:ebi-SMB150-GCST90133206-2	TRUE	6.90287e-06	0.0621982	20.6929
rs71611043	T	A	-0.466466	0.0553638	0.819536	0.837499	0.0559539	339484	0.322442	SLE (Finngen) || id:finngen_R11_SLE_FG	ASV_ASV002_Retroauricularfold_Sebaceous_KORAFF4 || id:ebi-SMB150-GCST90133206-2	TRUE	2.07398e-05	0.0643617	20.6367
rs73167292	C	T	0.735244	0.174588	0.92381	0.905469	0.0709768	339484	0.0139018	SLE (Finngen) || id:finngen_R11_SLE_FG	ASV_ASV002_Retroauricularfold_Sebaceous_KORAFF4 || id:ebi-SMB150-GCST90133206-2	TRUE	1.48116e-06	0.0760985	25.7807
rs7521372	T	C	0.666385	0.0147644	0.924194	0.907519	0.071662	339484	0.836769	SLE (Finngen) || id:finngen_R11_SLE_FG	ASV_ASV002_Retroauricularfold_Sebaceous_KORAFF4 || id:ebi-SMB150-GCST90133206-2	TRUE	1.44052e-05	0.0622229	20.4362
rs80184797	T	A	-0.614388	-0.0562818	0.913249	0.889174	0.0653159	339484	0.388861	SLE (Finngen) || id:finngen_R11_SLE_FG	ASV_ASV002_Retroauricularfold_Sebaceous_KORAFF4 || id:ebi-SMB150-GCST90133206-2	TRUE	2.05766e-05	0.0598106	20.0389
rs935830	G	A	0.52897	-0.036802	0.837662	0.784284	0.0504243	339484	0.465484	SLE (Finngen) || id:finngen_R11_SLE_FG	ASV_ASV002_Retroauricularfold_Sebaceous_KORAFF4 || id:ebi-SMB150-GCST90133206-2	TRUE	1.6132e-06	0.0760993	25.2044
rs9746941	C	G	0.379695	-0.0410382	0.646465	0.580543	0.0419944	339484	0.328456	SLE (Finngen) || id:finngen_R11_SLE_FG	ASV_ASV002_Retroauricularfold_Sebaceous_KORAFF4 || id:ebi-SMB150-GCST90133206-2	TRUE	1.3085e-05	0.0658989	20.8116
rs9841962	G	A	0.584705	0.0243707	0.880192	0.848754	0.0572379	339484	0.670269	SLE (Finngen) || id:finngen_R11_SLE_FG	ASV_ASV002_Retroauricularfold_Sebaceous_KORAFF4 || id:ebi-SMB150-GCST90133206-2	TRUE	1.20605e-06	0.0721054	24.1674
rs10095440	C	T	-0.587131	0.104072	0.916981	0.952184	0.0949944	339484	0.273273	SLE (Finngen) || id:finngen_R11_SLE_FG	ASV_ASV004_Retroauricularfold_Sebaceous_KORAFF4 || id:ebi-SMB150-GCST90133208-2	TRUE	3.63564e-05	0.0524852	14.5682
rs10515099	G	A	-0.471892	-0.0444304	0.800373	0.830352	0.0549951	339484	0.419151	SLE (Finngen) || id:finngen_R11_SLE_FG	ASV_ASV004_Retroauricularfold_Sebaceous_KORAFF4 || id:ebi-SMB150-GCST90133208-2	TRUE	5.07902e-06	0.0711585	20.3783
rs10893300	C	T	-0.466472	0.0780968	0.747148	0.728448	0.0467246	339484	0.0946368	SLE (Finngen) || id:finngen_R11_SLE_FG	ASV_ASV004_Retroauricularfold_Sebaceous_KORAFF4 || id:ebi-SMB150-GCST90133208-2	TRUE	2.37326e-06	0.0822157	23.3805
rs11168962	A	T	-0.429741	-0.0752872	0.762195	0.675039	0.0440934	339484	0.0877385	SLE (Finngen) || id:finngen_R11_SLE_FG	ASV_ASV004_Retroauricularfold_Sebaceous_KORAFF4 || id:ebi-SMB150-GCST90133208-2	TRUE	1.99652e-05	0.066947	17.5071
rs11700808	A	C	0.3618	0.0628978	0.582031	0.499078	0.0412041	339484	0.126887	SLE (Finngen) || id:finngen_R11_SLE_FG	ASV_ASV004_Retroauricularfold_Sebaceous_KORAFF4 || id:ebi-SMB150-GCST90133208-2	TRUE	5.04662e-05	0.0636879	17.2771
rs117476866	G	A	-0.881982	0.182474	0.95122	0.957722	0.102345	339484	0.0745968	SLE (Finngen) || id:finngen_R11_SLE_FG	ASV_ASV004_Retroauricularfold_Sebaceous_KORAFF4 || id:ebi-SMB150-GCST90133208-2	TRUE	1.5451e-05	0.0721899	18.9849
rs12551256	G	A	0.338397	0.079164	0.5	0.516346	0.0412522	339484	0.0549807	SLE (Finngen) || id:finngen_R11_SLE_FG	ASV_ASV004_Retroauricularfold_Sebaceous_KORAFF4 || id:ebi-SMB150-GCST90133208-2	TRUE	5.79206e-05	0.0572562	16.1551
rs12770596	A	G	-0.413318	-0.0327449	0.725746	0.740948	0.0485669	339484	0.50017	SLE (Finngen) || id:finngen_R11_SLE_FG	ASV_ASV004_Retroauricularfold_Sebaceous_KORAFF4 || id:ebi-SMB150-GCST90133208-2	TRUE	7.58601e-06	0.0680043	19.4091
rs12899228	G	A	-0.420715	-0.069365	0.724206	0.687224	0.0444768	339484	0.118859	SLE (Finngen) || id:finngen_R11_SLE_FG	ASV_ASV004_Retroauricularfold_Sebaceous_KORAFF4 || id:ebi-SMB150-GCST90133208-2	TRUE	1.52808e-05	0.0707055	19.0213
rs13034258	C	T	-0.831337	0.0915828	0.948276	0.969484	0.119943	339484	0.445132	SLE (Finngen) || id:finngen_R11_SLE_FG	ASV_ASV004_Retroauricularfold_Sebaceous_KORAFF4 || id:ebi-SMB150-GCST90133208-2	TRUE	1.92455e-05	0.0677973	18.8366
rs13130550	G	A	-0.776356	0.176079	0.946154	0.949589	0.0950204	339484	0.0638734	SLE (Finngen) || id:finngen_R11_SLE_FG	ASV_ASV004_Retroauricularfold_Sebaceous_KORAFF4 || id:ebi-SMB150-GCST90133208-2	TRUE	1.71426e-05	0.0614142	16.8816
rs142030924	A	G	-0.663218	0.0642387	0.906639	0.908118	0.0714376	339484	0.368531	SLE (Finngen) || id:finngen_R11_SLE_FG	ASV_ASV004_Retroauricularfold_Sebaceous_KORAFF4 || id:ebi-SMB150-GCST90133208-2	TRUE	8.14465e-06	0.0744633	19.2286
rs1582181	A	G	0.445642	0.0103366	0.81903	0.866331	0.0606223	339484	0.86461	SLE (Finngen) || id:finngen_R11_SLE_FG	ASV_ASV004_Retroauricularfold_Sebaceous_KORAFF4 || id:ebi-SMB150-GCST90133208-2	TRUE	4.36713e-05	0.058872	16.6396
rs17415676	T	C	0.329478	0.0500757	0.535448	0.500406	0.0411846	339484	0.224029	SLE (Finngen) || id:finngen_R11_SLE_FG	ASV_ASV004_Retroauricularfold_Sebaceous_KORAFF4 || id:ebi-SMB150-GCST90133208-2	TRUE	3.12843e-05	0.054005	15.1854
rs1862838	G	A	-0.368536	-0.0188407	0.632959	0.672115	0.0437312	339484	0.666592	SLE (Finngen) || id:finngen_R11_SLE_FG	ASV_ASV004_Retroauricularfold_Sebaceous_KORAFF4 || id:ebi-SMB150-GCST90133208-2	TRUE	2.22511e-05	0.0631074	17.8499
rs1931926	T	C	-0.619283	-0.021019	0.882022	0.861979	0.0589728	339484	0.721528	SLE (Finngen) || id:finngen_R11_SLE_FG	ASV_ASV004_Retroauricularfold_Sebaceous_KORAFF4 || id:ebi-SMB150-GCST90133208-2	TRUE	1.95532e-06	0.0798155	22.9857
rs2504106	G	A	-0.371328	-0.00724641	0.612648	0.607513	0.0420039	339484	0.863031	SLE (Finngen) || id:finngen_R11_SLE_FG	ASV_ASV004_Retroauricularfold_Sebaceous_KORAFF4 || id:ebi-SMB150-GCST90133208-2	TRUE	2.58765e-05	0.0654428	17.5764
rs2567193	T	A	0.363137	0.0613279	0.598039	0.614546	0.0422014	339484	0.146163	SLE (Finngen) || id:finngen_R11_SLE_FG	ASV_ASV004_Retroauricularfold_Sebaceous_KORAFF4 || id:ebi-SMB150-GCST90133208-2	TRUE	4.48467e-05	0.0633993	17.1258
rs28627590	A	T	-0.579928	-0.0521694	0.89313	0.880001	0.0633599	339484	0.41029	SLE (Finngen) || id:finngen_R11_SLE_FG	ASV_ASV004_Retroauricularfold_Sebaceous_KORAFF4 || id:ebi-SMB150-GCST90133208-2	TRUE	2.33004e-05	0.0642021	17.8378
rs3132354	T	C	-0.373772	0.00263648	0.70709	0.64999	0.0432349	339484	0.951375	SLE (Finngen) || id:finngen_R11_SLE_FG	ASV_ASV004_Retroauricularfold_Sebaceous_KORAFF4 || id:ebi-SMB150-GCST90133208-2	TRUE	3.56009e-05	0.05787	16.3389
rs373532	C	T	-0.344123	-0.0223418	0.56903	0.604702	0.0421331	339484	0.595927	SLE (Finngen) || id:finngen_R11_SLE_FG	ASV_ASV004_Retroauricularfold_Sebaceous_KORAFF4 || id:ebi-SMB150-GCST90133208-2	TRUE	4.80194e-05	0.0580819	16.4025
rs3800342	C	G	-0.373613	-0.0269276	0.660232	0.634346	0.0428776	339484	0.529996	SLE (Finngen) || id:finngen_R11_SLE_FG	ASV_ASV004_Retroauricularfold_Sebaceous_KORAFF4 || id:ebi-SMB150-GCST90133208-2	TRUE	1.54585e-05	0.0626257	17.1701
rs3863945	G	C	-0.42144	-0.00854066	0.671053	0.617211	0.0423994	339484	0.84036	SLE (Finngen) || id:finngen_R11_SLE_FG	ASV_ASV004_Retroauricularfold_Sebaceous_KORAFF4 || id:ebi-SMB150-GCST90133208-2	TRUE	1.73686e-06	0.0784124	22.4622
rs41450344	G	A	0.39274	0.0320996	0.618868	0.637782	0.0428405	339484	0.453689	SLE (Finngen) || id:finngen_R11_SLE_FG	ASV_ASV004_Retroauricularfold_Sebaceous_KORAFF4 || id:ebi-SMB150-GCST90133208-2	TRUE	1.64544e-05	0.0727637	20.6386
rs4842224	C	T	-0.392978	0.0372307	0.731855	0.794241	0.050873	339484	0.464269	SLE (Finngen) || id:finngen_R11_SLE_FG	ASV_ASV004_Retroauricularfold_Sebaceous_KORAFF4 || id:ebi-SMB150-GCST90133208-2	TRUE	3.99842e-05	0.0606123	15.8727
rs4903526	G	A	0.378917	-0.0467075	0.589286	0.581843	0.0419664	339484	0.26572	SLE (Finngen) || id:finngen_R11_SLE_FG	ASV_ASV004_Retroauricularfold_Sebaceous_KORAFF4 || id:ebi-SMB150-GCST90133208-2	TRUE	4.69077e-06	0.0694998	18.6727
rs56195219	A	G	-0.710734	0.0129083	0.938976	0.936533	0.0858786	339484	0.880521	SLE (Finngen) || id:finngen_R11_SLE_FG	ASV_ASV004_Retroauricularfold_Sebaceous_KORAFF4 || id:ebi-SMB150-GCST90133208-2	TRUE	2.97859e-05	0.057889	15.4844
rs60345057	G	C	-0.486759	0.0290685	0.837079	0.828559	0.0553879	339484	0.599711	SLE (Finngen) || id:finngen_R11_SLE_FG	ASV_ASV004_Retroauricularfold_Sebaceous_KORAFF4 || id:ebi-SMB150-GCST90133208-2	TRUE	3.88337e-05	0.0646253	18.3089
rs62115401	G	A	-0.424913	0.0661456	0.794118	0.748746	0.0478157	339484	0.16656	SLE (Finngen) || id:finngen_R11_SLE_FG	ASV_ASV004_Retroauricularfold_Sebaceous_KORAFF4 || id:ebi-SMB150-GCST90133208-2	TRUE	4.0579e-05	0.0590383	15.8739
rs6669165	T	C	0.349877	0.0801521	0.517442	0.632095	0.0427502	339484	0.0608065	SLE (Finngen) || id:finngen_R11_SLE_FG	ASV_ASV004_Retroauricularfold_Sebaceous_KORAFF4 || id:ebi-SMB150-GCST90133208-2	TRUE	2.44978e-05	0.0611325	16.6689
rs66954597	C	T	-0.357072	0.0159273	0.662551	0.674224	0.043912	339484	0.716823	SLE (Finngen) || id:finngen_R11_SLE_FG	ASV_ASV004_Retroauricularfold_Sebaceous_KORAFF4 || id:ebi-SMB150-GCST90133208-2	TRUE	4.14146e-05	0.0570123	14.5707
rs73016434	A	C	-0.707255	0.060784	0.928571	0.900669	0.0688962	339484	0.377639	SLE (Finngen) || id:finngen_R11_SLE_FG	ASV_ASV004_Retroauricularfold_Sebaceous_KORAFF4 || id:ebi-SMB150-GCST90133208-2	TRUE	2.92031e-06	0.0663544	18.7625
rs75001428	G	A	-0.863889	0.0795362	0.934615	0.933281	0.0826613	339484	0.335953	SLE (Finngen) || id:finngen_R11_SLE_FG	ASV_ASV004_Retroauricularfold_Sebaceous_KORAFF4 || id:ebi-SMB150-GCST90133208-2	TRUE	3.31054e-07	0.0912126	25.8948
rs7627560	T	G	-0.589243	-0.0347681	0.915385	0.899545	0.0686477	339484	0.612525	SLE (Finngen) || id:finngen_R11_SLE_FG	ASV_ASV004_Retroauricularfold_Sebaceous_KORAFF4 || id:ebi-SMB150-GCST90133208-2	TRUE	4.48373e-05	0.0537863	14.6657
rs78386121	T	C	-0.733112	-0.0303603	0.935849	0.954482	0.0974724	339484	0.755438	SLE (Finngen) || id:finngen_R11_SLE_FG	ASV_ASV004_Retroauricularfold_Sebaceous_KORAFF4 || id:ebi-SMB150-GCST90133208-2	TRUE	3.36942e-05	0.0645326	18.1429
rs79276861	C	T	-0.440247	-0.0138859	0.796813	0.779179	0.0498278	339484	0.780491	SLE (Finngen) || id:finngen_R11_SLE_FG	ASV_ASV004_Retroauricularfold_Sebaceous_KORAFF4 || id:ebi-SMB150-GCST90133208-2	TRUE	1.93951e-05	0.0627588	16.6733
rs8049083	C	A	-0.432396	0.00802567	0.725191	0.685597	0.0443795	339484	0.856492	SLE (Finngen) || id:finngen_R11_SLE_FG	ASV_ASV004_Retroauricularfold_Sebaceous_KORAFF4 || id:ebi-SMB150-GCST90133208-2	TRUE	7.49117e-06	0.0745207	20.9355
rs880910	G	A	0.528648	-0.0246275	0.855691	0.813783	0.0526808	339484	0.640152	SLE (Finngen) || id:finngen_R11_SLE_FG	ASV_ASV004_Retroauricularfold_Sebaceous_KORAFF4 || id:ebi-SMB150-GCST90133208-2	TRUE	1.52929e-05	0.0690196	18.0893
rs9313194	T	A	-0.53033	0.0374762	0.850746	0.849786	0.0576578	339484	0.515707	SLE (Finngen) || id:finngen_R11_SLE_FG	ASV_ASV004_Retroauricularfold_Sebaceous_KORAFF4 || id:ebi-SMB150-GCST90133208-2	TRUE	2.74982e-05	0.0714246	20.4603
rs9642178	T	C	-0.62936	-0.0793936	0.931559	0.933733	0.0830193	339484	0.338907	SLE (Finngen) || id:finngen_R11_SLE_FG	ASV_ASV004_Retroauricularfold_Sebaceous_KORAFF4 || id:ebi-SMB150-GCST90133208-2	TRUE	4.8643e-05	0.0505075	13.8837
rs9912472	G	A	-0.423281	0.0392405	0.770522	0.784725	0.0498569	339484	0.431245	SLE (Finngen) || id:finngen_R11_SLE_FG	ASV_ASV004_Retroauricularfold_Sebaceous_KORAFF4 || id:ebi-SMB150-GCST90133208-2	TRUE	8.36846e-06	0.0633597	17.9938
rs9932122	C	T	0.381448	-0.00224449	0.509363	0.495619	0.0411476	339484	0.956499	SLE (Finngen) || id:finngen_R11_SLE_FG	ASV_ASV004_Retroauricularfold_Sebaceous_KORAFF4 || id:ebi-SMB150-GCST90133208-2	TRUE	2.17903e-06	0.0727257	20.7838
rs10810813	G	A	-0.579503	0.0430455	0.840237	0.844544	0.056584	339484	0.446814	SLE (Finngen) || id:finngen_R11_SLE_FG	ASV_ASV007_Retroauricularfold_Sebaceous_KORAFF4 || id:ebi-SMB150-GCST90133209-2	TRUE	3.4509e-05	0.0901613	16.549
rs11149758	G	A	-0.913315	-0.117007	0.930636	0.934575	0.0846702	339484	0.166998	SLE (Finngen) || id:finngen_R11_SLE_FG	ASV_ASV007_Retroauricularfold_Sebaceous_KORAFF4 || id:ebi-SMB150-GCST90133209-2	TRUE	4.26637e-06	0.107693	20.638
rs11219840	G	A	-0.573754	0.0108441	0.818182	0.826845	0.0542593	339484	0.841592	SLE (Finngen) || id:finngen_R11_SLE_FG	ASV_ASV007_Retroauricularfold_Sebaceous_KORAFF4 || id:ebi-SMB150-GCST90133209-2	TRUE	2.8566e-05	0.0979418	17.6979
rs11666684	G	A	-0.628957	0.0844918	0.864943	0.816466	0.053453	339484	0.113953	SLE (Finngen) || id:finngen_R11_SLE_FG	ASV_ASV007_Retroauricularfold_Sebaceous_KORAFF4 || id:ebi-SMB150-GCST90133209-2	TRUE	2.7539e-05	0.0924226	17.5155
rs12806756	C	T	-0.482968	0.016922	0.787791	0.763529	0.0484569	339484	0.726926	SLE (Finngen) || id:finngen_R11_SLE_FG	ASV_ASV007_Retroauricularfold_Sebaceous_KORAFF4 || id:ebi-SMB150-GCST90133209-2	TRUE	4.28138e-05	0.0779906	14.3799
rs12966376	C	T	-0.41795	0.0271171	0.628571	0.597747	0.042045	339484	0.518957	SLE (Finngen) || id:finngen_R11_SLE_FG	ASV_ASV007_Retroauricularfold_Sebaceous_KORAFF4 || id:ebi-SMB150-GCST90133209-2	TRUE	3.67334e-05	0.0815659	15.3641
rs13396513	A	T	-0.627678	0.0573446	0.893064	0.922149	0.0756649	339484	0.448524	SLE (Finngen) || id:finngen_R11_SLE_FG	ASV_ASV007_Retroauricularfold_Sebaceous_KORAFF4 || id:ebi-SMB150-GCST90133209-2	TRUE	3.23142e-05	0.0752509	13.915
rs1481513	A	G	0.505669	0.0113765	0.570122	0.581819	0.0417095	339484	0.78504	SLE (Finngen) || id:finngen_R11_SLE_FG	ASV_ASV007_Retroauricularfold_Sebaceous_KORAFF4 || id:ebi-SMB150-GCST90133209-2	TRUE	3.95925e-06	0.125336	23.214
rs150872802	T	G	-1.03155	0.0030968	0.943114	0.923808	0.0783828	339484	0.968485	SLE (Finngen) || id:finngen_R11_SLE_FG	ASV_ASV007_Retroauricularfold_Sebaceous_KORAFF4 || id:ebi-SMB150-GCST90133209-2	TRUE	7.51052e-06	0.114177	21.2674
rs16844726	T	C	0.783885	-0.0338408	0.908046	0.88447	0.0647228	339484	0.601073	SLE (Finngen) || id:finngen_R11_SLE_FG	ASV_ASV007_Retroauricularfold_Sebaceous_KORAFF4 || id:ebi-SMB150-GCST90133209-2	TRUE	2.13901e-05	0.102616	19.6682
rs17007510	A	G	-0.728635	0.015726	0.9	0.897899	0.0675402	339484	0.815887	SLE (Finngen) || id:finngen_R11_SLE_FG	ASV_ASV007_Retroauricularfold_Sebaceous_KORAFF4 || id:ebi-SMB150-GCST90133209-2	TRUE	2.33218e-05	0.0955637	18.2794
rs17751756	G	A	-0.746602	-0.0348288	0.897143	0.94043	0.0870936	339484	0.68923	SLE (Finngen) || id:finngen_R11_SLE_FG	ASV_ASV007_Retroauricularfold_Sebaceous_KORAFF4 || id:ebi-SMB150-GCST90133209-2	TRUE	5.68631e-06	0.102874	19.838
rs17770712	G	A	-0.900955	0.00431812	0.945714	0.907992	0.0717114	339484	0.951984	SLE (Finngen) || id:finngen_R11_SLE_FG	ASV_ASV007_Retroauricularfold_Sebaceous_KORAFF4 || id:ebi-SMB150-GCST90133209-2	TRUE	3.25778e-05	0.0833453	15.7297
rs1869246	G	T	-0.686766	-0.0522082	0.894286	0.900769	0.068652	339484	0.446971	SLE (Finngen) || id:finngen_R11_SLE_FG	ASV_ASV007_Retroauricularfold_Sebaceous_KORAFF4 || id:ebi-SMB150-GCST90133209-2	TRUE	8.86327e-06	0.0891781	16.9383
rs2391150	C	T	0.455107	-0.0160557	0.645714	0.642564	0.0429842	339484	0.708758	SLE (Finngen) || id:finngen_R11_SLE_FG	ASV_ASV007_Retroauricularfold_Sebaceous_KORAFF4 || id:ebi-SMB150-GCST90133209-2	TRUE	1.54572e-05	0.0947658	18.1108
rs2601088	G	A	0.639333	-0.031597	0.865714	0.895806	0.0664707	339484	0.634536	SLE (Finngen) || id:finngen_R11_SLE_FG	ASV_ASV007_Retroauricularfold_Sebaceous_KORAFF4 || id:ebi-SMB150-GCST90133209-2	TRUE	4.65614e-05	0.0950362	18.1679
rs2756370	A	T	-0.61341	0.0396529	0.83237	0.847555	0.0575961	339484	0.49116	SLE (Finngen) || id:finngen_R11_SLE_FG	ASV_ASV007_Retroauricularfold_Sebaceous_KORAFF4 || id:ebi-SMB150-GCST90133209-2	TRUE	8.51197e-06	0.105003	20.062
rs35629370	A	G	-0.981421	0.0989969	0.934783	0.873465	0.0622744	339484	0.111905	SLE (Finngen) || id:finngen_R11_SLE_FG	ASV_ASV007_Retroauricularfold_Sebaceous_KORAFF4 || id:ebi-SMB150-GCST90133209-2	TRUE	6.66494e-06	0.11744	21.1576
rs3981159	A	C	-0.592082	0.0732321	0.829412	0.859897	0.0595761	339484	0.218989	SLE (Finngen) || id:finngen_R11_SLE_FG	ASV_ASV007_Retroauricularfold_Sebaceous_KORAFF4 || id:ebi-SMB150-GCST90133209-2	TRUE	1.44112e-05	0.0992002	18.5009
rs4290069	T	G	-0.752654	-0.0372123	0.865714	0.850035	0.0577484	339484	0.519325	SLE (Finngen) || id:finngen_R11_SLE_FG	ASV_ASV007_Retroauricularfold_Sebaceous_KORAFF4 || id:ebi-SMB150-GCST90133209-2	TRUE	2.71308e-07	0.131712	26.2426
rs4725824	C	T	-0.427163	0.0307441	0.630952	0.749672	0.0475375	339484	0.517805	SLE (Finngen) || id:finngen_R11_SLE_FG	ASV_ASV007_Retroauricularfold_Sebaceous_KORAFF4 || id:ebi-SMB150-GCST90133209-2	TRUE	3.00723e-05	0.084976	15.416
rs59399917	T	C	0.42991	0.0819657	0.514881	0.580556	0.0418563	339484	0.0501996	SLE (Finngen) || id:finngen_R11_SLE_FG	ASV_ASV007_Retroauricularfold_Sebaceous_KORAFF4 || id:ebi-SMB150-GCST90133209-2	TRUE	4.1415e-05	0.0923296	16.8858
rs6839475	T	A	0.526747	-0.0529989	0.787356	0.80304	0.0516544	339484	0.304878	SLE (Finngen) || id:finngen_R11_SLE_FG	ASV_ASV007_Retroauricularfold_Sebaceous_KORAFF4 || id:ebi-SMB150-GCST90133209-2	TRUE	2.95598e-05	0.092909	17.6171
rs6987549	C	T	-0.475488	0.0840414	0.650307	0.682531	0.0442056	339484	0.0572822	SLE (Finngen) || id:finngen_R11_SLE_FG	ASV_ASV007_Retroauricularfold_Sebaceous_KORAFF4 || id:ebi-SMB150-GCST90133209-2	TRUE	5.1259e-05	0.102829	18.4529
rs6992636	T	C	-0.422086	0.015124	0.534884	0.544399	0.0412897	339484	0.714149	SLE (Finngen) || id:finngen_R11_SLE_FG	ASV_ASV007_Retroauricularfold_Sebaceous_KORAFF4 || id:ebi-SMB150-GCST90133209-2	TRUE	3.12076e-05	0.0886446	16.5354
rs73650812	T	A	0.682875	-0.0171405	0.895954	0.908555	0.070975	339484	0.809167	SLE (Finngen) || id:finngen_R11_SLE_FG	ASV_ASV007_Retroauricularfold_Sebaceous_KORAFF4 || id:ebi-SMB150-GCST90133209-2	TRUE	3.42378e-05	0.0869409	16.2825
rs7697854	C	T	-0.910894	-0.00119901	0.934132	0.913054	0.0732182	339484	0.986935	SLE (Finngen) || id:finngen_R11_SLE_FG	ASV_ASV007_Retroauricularfold_Sebaceous_KORAFF4 || id:ebi-SMB150-GCST90133209-2	TRUE	3.15743e-05	0.102106	18.7633
rs7788571	A	G	-0.431572	0.0464316	0.505848	0.445252	0.0413799	339484	0.261828	SLE (Finngen) || id:finngen_R11_SLE_FG	ASV_ASV007_Retroauricularfold_Sebaceous_KORAFF4 || id:ebi-SMB150-GCST90133209-2	TRUE	1.26488e-05	0.0931143	17.352
rs77980177	G	A	-1.19878	-0.15746	0.956395	0.94138	0.0861193	339484	0.0674901	SLE (Finngen) || id:finngen_R11_SLE_FG	ASV_ASV007_Retroauricularfold_Sebaceous_KORAFF4 || id:ebi-SMB150-GCST90133209-2	TRUE	2.52771e-06	0.119862	23.1516
rs913768	C	T	-0.565191	0.0452926	0.809816	0.783038	0.0498942	339484	0.363998	SLE (Finngen) || id:finngen_R11_SLE_FG	ASV_ASV007_Retroauricularfold_Sebaceous_KORAFF4 || id:ebi-SMB150-GCST90133209-2	TRUE	1.84249e-05	0.0983968	17.5708
rs9518577	T	A	-0.452485	-0.00751596	0.657143	0.704261	0.0451984	339484	0.86793	SLE (Finngen) || id:finngen_R11_SLE_FG	ASV_ASV007_Retroauricularfold_Sebaceous_KORAFF4 || id:ebi-SMB150-GCST90133209-2	TRUE	1.80493e-05	0.0922597	17.5832
rs9601794	C	T	-0.781066	-0.0324515	0.883871	0.783834	0.0504487	339484	0.520058	SLE (Finngen) || id:finngen_R11_SLE_FG	ASV_ASV007_Retroauricularfold_Sebaceous_KORAFF4 || id:ebi-SMB150-GCST90133209-2	TRUE	7.22035e-06	0.125238	21.9047
rs9605435	A	G	-0.914159	-0.0112404	0.946108	0.883157	0.0642748	339484	0.861174	SLE (Finngen) || id:finngen_R11_SLE_FG	ASV_ASV007_Retroauricularfold_Sebaceous_KORAFF4 || id:ebi-SMB150-GCST90133209-2	TRUE	4.09621e-05	0.0852198	15.3712
rs9688429	G	T	-0.561059	0.0242287	0.80117	0.765302	0.0489534	339484	0.620647	SLE (Finngen) || id:finngen_R11_SLE_FG	ASV_ASV007_Retroauricularfold_Sebaceous_KORAFF4 || id:ebi-SMB150-GCST90133209-2	TRUE	2.52136e-05	0.100289	18.8381
rs1022547	C	A	-0.543583	-0.0287977	0.788104	0.809066	0.0521539	339484	0.580834	SLE (Finngen) || id:finngen_R11_SLE_FG	ASV_ASV008_Retroauricularfold_Sebaceous_KORAFF4 || id:ebi-SMB150-GCST90133210-2	TRUE	8.15796e-08	0.0986889	29.2351
rs10898267	T	C	-0.809162	-0.0799947	0.94386	0.94577	0.0907256	339484	0.377927	SLE (Finngen) || id:finngen_R11_SLE_FG	ASV_ASV008_Retroauricularfold_Sebaceous_KORAFF4 || id:ebi-SMB150-GCST90133210-2	TRUE	5.97624e-06	0.0693879	21.1009
rs10942648	G	A	-0.520796	0.0257409	0.862676	0.834972	0.0553902	339484	0.642132	SLE (Finngen) || id:finngen_R11_SLE_FG	ASV_ASV008_Retroauricularfold_Sebaceous_KORAFF4 || id:ebi-SMB150-GCST90133210-2	TRUE	1.66304e-05	0.0642628	19.3667
rs11224025	A	G	0.69481	0.0518341	0.92807	0.954326	0.0973402	339484	0.594377	SLE (Finngen) || id:finngen_R11_SLE_FG	ASV_ASV008_Retroauricularfold_Sebaceous_KORAFF4 || id:ebi-SMB150-GCST90133210-2	TRUE	3.05389e-05	0.0644543	19.4972
rs11238347	C	G	0.723414	-0.0301699	0.922535	0.917666	0.0755762	339484	0.689747	SLE (Finngen) || id:finngen_R11_SLE_FG	ASV_ASV008_Retroauricularfold_Sebaceous_KORAFF4 || id:ebi-SMB150-GCST90133210-2	TRUE	3.85225e-06	0.0747982	22.7984
rs11967409	G	T	0.613105	-0.00294935	0.903915	0.924834	0.0772589	339484	0.969548	SLE (Finngen) || id:finngen_R11_SLE_FG	ASV_ASV008_Retroauricularfold_Sebaceous_KORAFF4 || id:ebi-SMB150-GCST90133210-2	TRUE	2.75039e-05	0.0652958	19.4902
rs11991894	C	T	-0.451744	0.0569779	0.824468	0.860395	0.0589582	339484	0.333838	SLE (Finngen) || id:finngen_R11_SLE_FG	ASV_ASV008_Retroauricularfold_Sebaceous_KORAFF4 || id:ebi-SMB150-GCST90133210-2	TRUE	4.57564e-05	0.0590669	17.5769
rs12647216	G	A	0.680002	0.0157129	0.929603	0.90757	0.0719504	339484	0.827129	SLE (Finngen) || id:finngen_R11_SLE_FG	ASV_ASV008_Retroauricularfold_Sebaceous_KORAFF4 || id:ebi-SMB150-GCST90133210-2	TRUE	2.02232e-05	0.0605205	17.7153
rs1327472	A	G	0.351289	-0.0585845	0.557895	0.617341	0.0424059	339484	0.167119	SLE (Finngen) || id:finngen_R11_SLE_FG	ASV_ASV008_Retroauricularfold_Sebaceous_KORAFF4 || id:ebi-SMB150-GCST90133210-2	TRUE	2.60097e-05	0.0608746	18.3442
rs1488536	T	C	0.454045	-0.0400415	0.822464	0.788961	0.0506174	339484	0.428908	SLE (Finngen) || id:finngen_R11_SLE_FG	ASV_ASV008_Retroauricularfold_Sebaceous_KORAFF4 || id:ebi-SMB150-GCST90133210-2	TRUE	4.30624e-05	0.060205	17.5529
rs1570878	T	C	-0.364474	0.0131326	0.590253	0.651939	0.0431478	339484	0.76085	SLE (Finngen) || id:finngen_R11_SLE_FG	ASV_ASV008_Retroauricularfold_Sebaceous_KORAFF4 || id:ebi-SMB150-GCST90133210-2	TRUE	2.32792e-05	0.0642566	18.884
rs17644822	T	C	0.546627	0.0334987	0.887719	0.857769	0.0598617	339484	0.575751	SLE (Finngen) || id:finngen_R11_SLE_FG	ASV_ASV008_Retroauricularfold_Sebaceous_KORAFF4 || id:ebi-SMB150-GCST90133210-2	TRUE	3.67897e-05	0.0595653	17.9247
rs2074113	G	T	0.65847	0.013476	0.911661	0.886629	0.0647797	339484	0.835207	SLE (Finngen) || id:finngen_R11_SLE_FG	ASV_ASV008_Retroauricularfold_Sebaceous_KORAFF4 || id:ebi-SMB150-GCST90133210-2	TRUE	2.48416e-06	0.0698374	21.0977
rs2087145	G	A	0.396004	0.036471	0.745614	0.618337	0.0425174	339484	0.391008	SLE (Finngen) || id:finngen_R11_SLE_FG	ASV_ASV008_Retroauricularfold_Sebaceous_KORAFF4 || id:ebi-SMB150-GCST90133210-2	TRUE	2.86972e-05	0.0594889	17.9002
rs2728840	A	G	-0.463224	0.022347	0.848214	0.811427	0.0529227	339484	0.672837	SLE (Finngen) || id:finngen_R11_SLE_FG	ASV_ASV008_Retroauricularfold_Sebaceous_KORAFF4 || id:ebi-SMB150-GCST90133210-2	TRUE	4.54777e-05	0.0552521	16.2584
rs3018267	A	G	0.422382	0.0757609	0.758803	0.822949	0.0539029	339484	0.15987	SLE (Finngen) || id:finngen_R11_SLE_FG	ASV_ASV008_Retroauricularfold_Sebaceous_KORAFF4 || id:ebi-SMB150-GCST90133210-2	TRUE	3.5392e-05	0.0653042	19.7024
rs3936102	C	T	-0.351049	0.0766838	0.515845	0.5419	0.041385	339484	0.063891	SLE (Finngen) || id:finngen_R11_SLE_FG	ASV_ASV008_Retroauricularfold_Sebaceous_KORAFF4 || id:ebi-SMB150-GCST90133210-2	TRUE	2.26602e-05	0.0615557	18.4973
rs425298	C	A	0.482286	0.0376415	0.763941	0.745722	0.0471939	339484	0.425108	SLE (Finngen) || id:finngen_R11_SLE_FG	ASV_ASV008_Retroauricularfold_Sebaceous_KORAFF4 || id:ebi-SMB150-GCST90133210-2	TRUE	3.0888e-06	0.0838919	24.4503
rs4563788	G	A	0.372545	-0.050723	0.682456	0.735441	0.0469899	339484	0.28039	SLE (Finngen) || id:finngen_R11_SLE_FG	ASV_ASV008_Retroauricularfold_Sebaceous_KORAFF4 || id:ebi-SMB150-GCST90133210-2	TRUE	5.2441e-05	0.0601542	18.1132
rs4608241	T	C	-0.410064	-0.0233908	0.749123	0.684093	0.0441754	339484	0.59646	SLE (Finngen) || id:finngen_R11_SLE_FG	ASV_ASV008_Retroauricularfold_Sebaceous_KORAFF4 || id:ebi-SMB150-GCST90133210-2	TRUE	2.4137e-05	0.0632046	19.0937
rs4665734	T	A	-0.405344	-0.0407478	0.722426	0.746804	0.0472616	339484	0.388591	SLE (Finngen) || id:finngen_R11_SLE_FG	ASV_ASV008_Retroauricularfold_Sebaceous_KORAFF4 || id:ebi-SMB150-GCST90133210-2	TRUE	3.45609e-05	0.0658945	19.0466
rs4754380	A	G	0.440328	0.0369113	0.791228	0.787586	0.0503724	339484	0.463699	SLE (Finngen) || id:finngen_R11_SLE_FG	ASV_ASV008_Retroauricularfold_Sebaceous_KORAFF4 || id:ebi-SMB150-GCST90133210-2	TRUE	3.16211e-05	0.0640554	19.3683
rs4786217	C	G	0.545015	-0.00133373	0.871324	0.833396	0.0556914	339484	0.980894	SLE (Finngen) || id:finngen_R11_SLE_FG	ASV_ASV008_Retroauricularfold_Sebaceous_KORAFF4 || id:ebi-SMB150-GCST90133210-2	TRUE	8.49648e-06	0.0666078	19.2675
rs4981547	A	G	-0.354404	0.00832408	0.540293	0.530232	0.041264	339484	0.84013	SLE (Finngen) || id:finngen_R11_SLE_FG	ASV_ASV008_Retroauricularfold_Sebaceous_KORAFF4 || id:ebi-SMB150-GCST90133210-2	TRUE	2.17845e-05	0.0623934	18.0338
rs60555932	A	T	-0.602467	0.163374	0.912281	0.91651	0.0740408	339484	0.0273464	SLE (Finngen) || id:finngen_R11_SLE_FG	ASV_ASV008_Retroauricularfold_Sebaceous_KORAFF4 || id:ebi-SMB150-GCST90133210-2	TRUE	5.06529e-05	0.0580926	17.4542
rs6460649	A	G	-0.464285	0.0310956	0.834507	0.808902	0.0523111	339484	0.552221	SLE (Finngen) || id:finngen_R11_SLE_FG	ASV_ASV008_Retroauricularfold_Sebaceous_KORAFF4 || id:ebi-SMB150-GCST90133210-2	TRUE	3.59018e-05	0.0595401	17.8533
rs72762439	T	C	0.536995	0.0705866	0.874525	0.806131	0.052243	339484	0.176657	SLE (Finngen) || id:finngen_R11_SLE_FG	ASV_ASV008_Retroauricularfold_Sebaceous_KORAFF4 || id:ebi-SMB150-GCST90133210-2	TRUE	4.46373e-05	0.063285	17.6333
rs72895898	G	A	-0.512221	-0.111818	0.856115	0.888329	0.065005	339484	0.0854083	SLE (Finngen) || id:finngen_R11_SLE_FG	ASV_ASV008_Retroauricularfold_Sebaceous_KORAFF4 || id:ebi-SMB150-GCST90133210-2	TRUE	3.26896e-05	0.0646386	19.0731
rs7300382	A	G	0.458278	0.0178426	0.816901	0.759891	0.0480447	339484	0.710358	SLE (Finngen) || id:finngen_R11_SLE_FG	ASV_ASV008_Retroauricularfold_Sebaceous_KORAFF4 || id:ebi-SMB150-GCST90133210-2	TRUE	2.64853e-05	0.0628264	18.9048
rs7786314	T	C	0.398297	0.0660023	0.700772	0.74853	0.0475348	339484	0.164983	SLE (Finngen) || id:finngen_R11_SLE_FG	ASV_ASV008_Retroauricularfold_Sebaceous_KORAFF4 || id:ebi-SMB150-GCST90133210-2	TRUE	3.44366e-05	0.0665308	18.3171
rs77977968	C	T	0.701179	0.0733514	0.931408	0.9123	0.0734858	339484	0.318197	SLE (Finngen) || id:finngen_R11_SLE_FG	ASV_ASV008_Retroauricularfold_Sebaceous_KORAFF4 || id:ebi-SMB150-GCST90133210-2	TRUE	4.82305e-05	0.0628205	18.4337
rs78546112	C	T	0.789791	0.0598308	0.942379	0.95027	0.0951458	339484	0.529459	SLE (Finngen) || id:finngen_R11_SLE_FG	ASV_ASV008_Retroauricularfold_Sebaceous_KORAFF4 || id:ebi-SMB150-GCST90133210-2	TRUE	3.53731e-05	0.0677422	19.4015
rs8016098	T	C	0.446924	-0.026131	0.752632	0.80453	0.0517418	339484	0.61354	SLE (Finngen) || id:finngen_R11_SLE_FG	ASV_ASV008_Retroauricularfold_Sebaceous_KORAFF4 || id:ebi-SMB150-GCST90133210-2	TRUE	3.0111e-06	0.0743746	22.7392
rs8069930	T	C	0.389409	-0.0530358	0.600707	0.690824	0.0445558	339484	0.233919	SLE (Finngen) || id:finngen_R11_SLE_FG	ASV_ASV008_Retroauricularfold_Sebaceous_KORAFF4 || id:ebi-SMB150-GCST90133210-2	TRUE	6.04928e-06	0.072744	22.0447
rs9309036	A	G	-0.472564	0.0059601	0.837456	0.879784	0.0628541	339484	0.924454	SLE (Finngen) || id:finngen_R11_SLE_FG	ASV_ASV008_Retroauricularfold_Sebaceous_KORAFF4 || id:ebi-SMB150-GCST90133210-2	TRUE	1.27765e-05	0.0607974	18.19
rs933738	A	G	-0.491601	-0.0145307	0.817857	0.779701	0.0496422	339484	0.769745	SLE (Finngen) || id:finngen_R11_SLE_FG	ASV_ASV008_Retroauricularfold_Sebaceous_KORAFF4 || id:ebi-SMB150-GCST90133210-2	TRUE	7.81802e-06	0.072002	21.5696
rs9642323	C	T	-0.498739	0.0811113	0.840351	0.870186	0.0610725	339484	0.18414	SLE (Finngen) || id:finngen_R11_SLE_FG	ASV_ASV008_Retroauricularfold_Sebaceous_KORAFF4 || id:ebi-SMB150-GCST90133210-2	TRUE	1.49555e-05	0.0667427	20.239
rs993910	C	T	-0.359192	0.0422382	0.668421	0.698645	0.0448292	339484	0.346089	SLE (Finngen) || id:finngen_R11_SLE_FG	ASV_ASV008_Retroauricularfold_Sebaceous_KORAFF4 || id:ebi-SMB150-GCST90133210-2	TRUE	1.7559e-05	0.05719	17.1665
rs997310	C	A	-0.384854	-0.13172	0.733333	0.823694	0.0537031	339484	0.0141772	SLE (Finngen) || id:finngen_R11_SLE_FG	ASV_ASV008_Retroauricularfold_Sebaceous_KORAFF4 || id:ebi-SMB150-GCST90133210-2	TRUE	4.39164e-05	0.0579285	17.4018
rs10461323	C	T	-0.564912	-0.0214729	0.843478	0.829492	0.0547445	339484	0.694882	SLE (Finngen) || id:finngen_R11_SLE_FG	ASV_ASV010_Retroauricularfold_Sebaceous_KORAFF4 || id:ebi-SMB150-GCST90133211-2	TRUE	4.57218e-06	0.0842636	20.9799
rs1114630	A	G	0.442892	0.08228	0.702479	0.665581	0.0438178	339484	0.0604116	SLE (Finngen) || id:finngen_R11_SLE_FG	ASV_ASV010_Retroauricularfold_Sebaceous_KORAFF4 || id:ebi-SMB150-GCST90133211-2	TRUE	5.78853e-06	0.0819928	21.4359
rs114896476	C	T	-0.610188	-0.0671234	0.889868	0.867576	0.0606524	339484	0.268428	SLE (Finngen) || id:finngen_R11_SLE_FG	ASV_ASV010_Retroauricularfold_Sebaceous_KORAFF4 || id:ebi-SMB150-GCST90133211-2	TRUE	3.40279e-05	0.0729788	17.7129
rs12134662	A	G	-0.432082	-0.065431	0.639241	0.589641	0.0418833	339484	0.118236	SLE (Finngen) || id:finngen_R11_SLE_FG	ASV_ASV010_Retroauricularfold_Sebaceous_KORAFF4 || id:ebi-SMB150-GCST90133211-2	TRUE	8.61848e-06	0.0861081	22.142
rs12203187	C	G	-0.753175	0.0284659	0.943966	0.926652	0.079022	339484	0.718677	SLE (Finngen) || id:finngen_R11_SLE_FG	ASV_ASV010_Retroauricularfold_Sebaceous_KORAFF4 || id:ebi-SMB150-GCST90133211-2	TRUE	3.59725e-05	0.0600114	14.6838
rs12447807	G	A	-0.359309	0.078207	0.522917	0.516842	0.0412546	339484	0.0579976	SLE (Finngen) || id:finngen_R11_SLE_FG	ASV_ASV010_Retroauricularfold_Sebaceous_KORAFF4 || id:ebi-SMB150-GCST90133211-2	TRUE	4.20108e-05	0.0644157	16.3865
rs12539388	G	C	-0.499822	0.00645123	0.818182	0.822658	0.0542315	339484	0.905309	SLE (Finngen) || id:finngen_R11_SLE_FG	ASV_ASV010_Retroauricularfold_Sebaceous_KORAFF4 || id:ebi-SMB150-GCST90133211-2	TRUE	1.67871e-05	0.0743272	19.2709
rs12567983	C	T	-0.582256	-0.00131827	0.876033	0.909142	0.0712536	339484	0.985239	SLE (Finngen) || id:finngen_R11_SLE_FG	ASV_ASV010_Retroauricularfold_Sebaceous_KORAFF4 || id:ebi-SMB150-GCST90133211-2	TRUE	2.70049e-05	0.0736351	19.0772
rs12811336	A	G	-0.515948	-0.0747078	0.824324	0.735788	0.0467534	339484	0.110063	SLE (Finngen) || id:finngen_R11_SLE_FG	ASV_ASV010_Retroauricularfold_Sebaceous_KORAFF4 || id:ebi-SMB150-GCST90133211-2	TRUE	4.00982e-05	0.0770996	18.3789
rs156815	C	A	-0.380478	0.0506882	0.605372	0.634065	0.0426278	339484	0.234405	SLE (Finngen) || id:finngen_R11_SLE_FG	ASV_ASV010_Retroauricularfold_Sebaceous_KORAFF4 || id:ebi-SMB150-GCST90133211-2	TRUE	3.91309e-05	0.069167	17.8336
rs17113593	G	A	0.387243	0.0354055	0.598739	0.664417	0.0433844	339484	0.41445	SLE (Finngen) || id:finngen_R11_SLE_FG	ASV_ASV010_Retroauricularfold_Sebaceous_KORAFF4 || id:ebi-SMB150-GCST90133211-2	TRUE	3.5994e-05	0.0720547	18.3253
rs17820651	C	T	0.400117	-0.0108661	0.611588	0.530751	0.0412257	339484	0.792107	SLE (Finngen) || id:finngen_R11_SLE_FG	ASV_ASV010_Retroauricularfold_Sebaceous_KORAFF4 || id:ebi-SMB150-GCST90133211-2	TRUE	3.8855e-05	0.0760598	19.0162
rs194622	T	A	-0.448135	0.0406504	0.789256	0.788902	0.0507145	339484	0.422811	SLE (Finngen) || id:finngen_R11_SLE_FG	ASV_ASV010_Retroauricularfold_Sebaceous_KORAFF4 || id:ebi-SMB150-GCST90133211-2	TRUE	4.67442e-05	0.0668067	17.1814
rs2269051	A	C	-0.393373	-0.0329535	0.603306	0.602425	0.0420376	339484	0.433095	SLE (Finngen) || id:finngen_R11_SLE_FG	ASV_ASV010_Retroauricularfold_Sebaceous_KORAFF4 || id:ebi-SMB150-GCST90133211-2	TRUE	2.94133e-05	0.0740681	19.1983
rs2609326	C	T	-0.395727	-0.0142457	0.590278	0.620583	0.0425562	339484	0.737814	SLE (Finngen) || id:finngen_R11_SLE_FG	ASV_ASV010_Retroauricularfold_Sebaceous_KORAFF4 || id:ebi-SMB150-GCST90133211-2	TRUE	3.05901e-05	0.0757475	17.5385
rs3758787	G	A	0.375159	-0.0318525	0.650826	0.67435	0.0438316	339484	0.467409	SLE (Finngen) || id:finngen_R11_SLE_FG	ASV_ASV010_Retroauricularfold_Sebaceous_KORAFF4 || id:ebi-SMB150-GCST90133211-2	TRUE	4.54319e-05	0.0639687	16.4017
rs4782879	G	A	-0.438226	0.0327018	0.761261	0.790959	0.0504292	339484	0.516682	SLE (Finngen) || id:finngen_R11_SLE_FG	ASV_ASV010_Retroauricularfold_Sebaceous_KORAFF4 || id:ebi-SMB150-GCST90133211-2	TRUE	3.44284e-05	0.0698043	16.5094
rs4816834	A	T	-0.369338	0.0399292	0.626033	0.59609	0.0420314	339484	0.342119	SLE (Finngen) || id:finngen_R11_SLE_FG	ASV_ASV010_Retroauricularfold_Sebaceous_KORAFF4 || id:ebi-SMB150-GCST90133211-2	TRUE	2.66572e-05	0.0638715	16.3751
rs486907	C	T	0.367769	-0.0539599	0.557851	0.625249	0.0424969	339484	0.204178	SLE (Finngen) || id:finngen_R11_SLE_FG	ASV_ASV010_Retroauricularfold_Sebaceous_KORAFF4 || id:ebi-SMB150-GCST90133211-2	TRUE	3.76335e-05	0.0667218	17.158
rs4957852	T	C	0.473854	0.0194555	0.526971	0.533724	0.0412063	339484	0.63682	SLE (Finngen) || id:finngen_R11_SLE_FG	ASV_ASV010_Retroauricularfold_Sebaceous_KORAFF4 || id:ebi-SMB150-GCST90133211-2	TRUE	5.84048e-08	0.111942	30.1266
rs57264694	G	T	-0.551946	-0.0565623	0.818182	0.79978	0.0515749	339484	0.272772	SLE (Finngen) || id:finngen_R11_SLE_FG	ASV_ASV010_Retroauricularfold_Sebaceous_KORAFF4 || id:ebi-SMB150-GCST90133211-2	TRUE	8.68772e-06	0.090638	22.8249
rs57510680	C	G	-0.81408	0.0188133	0.943983	0.970263	0.119946	339484	0.875364	SLE (Finngen) || id:finngen_R11_SLE_FG	ASV_ASV010_Retroauricularfold_Sebaceous_KORAFF4 || id:ebi-SMB150-GCST90133211-2	TRUE	1.95403e-05	0.0700883	18.0137
rs61908070	A	G	-0.517956	0.0203701	0.821277	0.824397	0.0546428	339484	0.709307	SLE (Finngen) || id:finngen_R11_SLE_FG	ASV_ASV010_Retroauricularfold_Sebaceous_KORAFF4 || id:ebi-SMB150-GCST90133211-2	TRUE	1.66978e-05	0.0787564	19.919
rs62501282	G	T	-0.713102	0.0249591	0.92616	0.940127	0.0862508	339484	0.772291	SLE (Finngen) || id:finngen_R11_SLE_FG	ASV_ASV010_Retroauricularfold_Sebaceous_KORAFF4 || id:ebi-SMB150-GCST90133211-2	TRUE	4.10943e-05	0.0695519	17.5665
rs6420260	G	A	0.45431	-0.0413933	0.578512	0.60461	0.0423872	339484	0.32879	SLE (Finngen) || id:finngen_R11_SLE_FG	ASV_ASV010_Retroauricularfold_Sebaceous_KORAFF4 || id:ebi-SMB150-GCST90133211-2	TRUE	2.91973e-06	0.100654	26.8607
rs66490022	G	A	-0.409664	-0.00556341	0.668161	0.656074	0.0434238	339484	0.898055	SLE (Finngen) || id:finngen_R11_SLE_FG	ASV_ASV010_Retroauricularfold_Sebaceous_KORAFF4 || id:ebi-SMB150-GCST90133211-2	TRUE	3.95437e-05	0.0744208	17.7694
rs700285	T	G	0.457164	0.0305978	0.78125	0.67497	0.0440157	339484	0.486956	SLE (Finngen) || id:finngen_R11_SLE_FG	ASV_ASV010_Retroauricularfold_Sebaceous_KORAFF4 || id:ebi-SMB150-GCST90133211-2	TRUE	2.40841e-05	0.0714353	18.3095
rs72639673	A	C	-0.954643	-0.00107105	0.95	0.92093	0.0762767	339484	0.988797	SLE (Finngen) || id:finngen_R11_SLE_FG	ASV_ASV010_Retroauricularfold_Sebaceous_KORAFF4 || id:ebi-SMB150-GCST90133211-2	TRUE	1.09292e-05	0.0865777	20.6629
rs72710295	A	G	-0.676019	0.0530213	0.929461	0.904276	0.0701514	339484	0.449762	SLE (Finngen) || id:finngen_R11_SLE_FG	ASV_ASV010_Retroauricularfold_Sebaceous_KORAFF4 || id:ebi-SMB150-GCST90133211-2	TRUE	4.12408e-05	0.0599254	15.2351
rs72952413	T	G	0.427972	0.0473486	0.797468	0.903972	0.0695685	339484	0.496123	SLE (Finngen) || id:finngen_R11_SLE_FG	ASV_ASV010_Retroauricularfold_Sebaceous_KORAFF4 || id:ebi-SMB150-GCST90133211-2	TRUE	4.06899e-05	0.0591652	14.7782
rs7315309	A	G	-0.369185	-0.0242904	0.57113	0.536975	0.0419632	339484	0.56269	SLE (Finngen) || id:finngen_R11_SLE_FG	ASV_ASV010_Retroauricularfold_Sebaceous_KORAFF4 || id:ebi-SMB150-GCST90133211-2	TRUE	4.4698e-05	0.0667696	16.9566
rs75048611	C	T	-0.790236	0.0821576	0.933884	0.935571	0.0839754	339484	0.3279	SLE (Finngen) || id:finngen_R11_SLE_FG	ASV_ASV010_Retroauricularfold_Sebaceous_KORAFF4 || id:ebi-SMB150-GCST90133211-2	TRUE	2.02628e-05	0.0771155	20.0542
rs7542932	C	A	-0.452801	0.11698	0.80083	0.922444	0.0760103	339484	0.123804	SLE (Finngen) || id:finngen_R11_SLE_FG	ASV_ASV010_Retroauricularfold_Sebaceous_KORAFF4 || id:ebi-SMB150-GCST90133211-2	TRUE	2.96739e-05	0.0654047	16.7257
rs76607763	T	C	-0.565932	0.0634559	0.865741	0.885721	0.0652348	339484	0.330687	SLE (Finngen) || id:finngen_R11_SLE_FG	ASV_ASV010_Retroauricularfold_Sebaceous_KORAFF4 || id:ebi-SMB150-GCST90133211-2	TRUE	2.29408e-05	0.0744544	17.215
rs7673961	A	G	0.396847	-0.0227893	0.681818	0.688863	0.0444093	339484	0.607837	SLE (Finngen) || id:finngen_R11_SLE_FG	ASV_ASV010_Retroauricularfold_Sebaceous_KORAFF4 || id:ebi-SMB150-GCST90133211-2	TRUE	4.03421e-05	0.0683313	17.6023
rs77197603	G	A	-0.730046	-0.0668542	0.936957	0.863918	0.0604365	339484	0.268645	SLE (Finngen) || id:finngen_R11_SLE_FG	ASV_ASV010_Retroauricularfold_Sebaceous_KORAFF4 || id:ebi-SMB150-GCST90133211-2	TRUE	4.61246e-05	0.0629637	15.3203
rs79475444	T	C	0.687626	-0.158701	0.921162	0.964172	0.108934	339484	0.145155	SLE (Finngen) || id:finngen_R11_SLE_FG	ASV_ASV010_Retroauricularfold_Sebaceous_KORAFF4 || id:ebi-SMB150-GCST90133211-2	TRUE	4.53874e-05	0.0686763	17.624
rs79713873	G	A	-0.705862	-0.0351035	0.92562	0.939799	0.0863831	339484	0.684471	SLE (Finngen) || id:finngen_R11_SLE_FG	ASV_ASV010_Retroauricularfold_Sebaceous_KORAFF4 || id:ebi-SMB150-GCST90133211-2	TRUE	1.98287e-05	0.0686055	17.6781
rs853548	A	G	-0.793204	-0.0300176	0.923077	0.931644	0.0818308	339484	0.71375	SLE (Finngen) || id:finngen_R11_SLE_FG	ASV_ASV010_Retroauricularfold_Sebaceous_KORAFF4 || id:ebi-SMB150-GCST90133211-2	TRUE	2.36786e-06	0.0893499	22.7631
rs927613	C	T	0.415911	-0.0854968	0.747917	0.752626	0.0478727	339484	0.0741123	SLE (Finngen) || id:finngen_R11_SLE_FG	ASV_ASV010_Retroauricularfold_Sebaceous_KORAFF4 || id:ebi-SMB150-GCST90133211-2	TRUE	5.27587e-05	0.065227	16.6073
rs9666693	C	T	-0.389661	-0.0254993	0.608974	0.516667	0.0412341	339484	0.53631	SLE (Finngen) || id:finngen_R11_SLE_FG	ASV_ASV010_Retroauricularfold_Sebaceous_KORAFF4 || id:ebi-SMB150-GCST90133211-2	TRUE	2.05642e-05	0.0723116	18.084
rs10090511	G	A	-0.43683	-0.0243839	0.778926	0.739445	0.0471217	339484	0.604831	SLE (Finngen) || id:finngen_R11_SLE_FG	ASV_ASV013_Retroauricularfold_Sebaceous_KORAFF4 || id:ebi-SMB150-GCST90133212-2	TRUE	4.61885e-05	0.0657188	16.882
rs1012651	A	G	-0.384416	0.014656	0.631679	0.626214	0.0425442	339484	0.730478	SLE (Finngen) || id:finngen_R11_SLE_FG	ASV_ASV013_Retroauricularfold_Sebaceous_KORAFF4 || id:ebi-SMB150-GCST90133212-2	TRUE	1.73564e-05	0.0687631	19.1986
rs10430828	A	C	-0.586706	0.0141984	0.910305	0.885852	0.0651608	339484	0.827508	SLE (Finngen) || id:finngen_R11_SLE_FG	ASV_ASV013_Retroauricularfold_Sebaceous_KORAFF4 || id:ebi-SMB150-GCST90133212-2	TRUE	4.46138e-05	0.0562114	15.4854
rs10507	C	T	0.421735	0.046563	0.716599	0.69999	0.0448988	339484	0.299706	SLE (Finngen) || id:finngen_R11_SLE_FG	ASV_ASV013_Retroauricularfold_Sebaceous_KORAFF4 || id:ebi-SMB150-GCST90133212-2	TRUE	2.15303e-05	0.0722414	19.0773
rs10754325	A	C	0.401318	-0.00161799	0.666667	0.597186	0.0421419	339484	0.969374	SLE (Finngen) || id:finngen_R11_SLE_FG	ASV_ASV013_Retroauricularfold_Sebaceous_KORAFF4 || id:ebi-SMB150-GCST90133212-2	TRUE	1.67137e-05	0.0715805	18.5809
rs10810175	G	A	0.429745	0.0215179	0.674242	0.719459	0.045921	339484	0.639367	SLE (Finngen) || id:finngen_R11_SLE_FG	ASV_ASV013_Retroauricularfold_Sebaceous_KORAFF4 || id:ebi-SMB150-GCST90133212-2	TRUE	2.62709e-06	0.0811265	23.1317
rs10857577	T	C	-0.619465	-0.130197	0.914449	0.922198	0.0774511	339484	0.0927577	SLE (Finngen) || id:finngen_R11_SLE_FG	ASV_ASV013_Retroauricularfold_Sebaceous_KORAFF4 || id:ebi-SMB150-GCST90133212-2	TRUE	5.22909e-05	0.0600412	16.6717
rs10866311	T	C	0.365776	0.0187139	0.664773	0.667212	0.0450232	339484	0.677666	SLE (Finngen) || id:finngen_R11_SLE_FG	ASV_ASV013_Retroauricularfold_Sebaceous_KORAFF4 || id:ebi-SMB150-GCST90133212-2	TRUE	3.29561e-05	0.059631	16.614
rs10867175	T	G	-0.999445	-0.0852143	0.93295	0.878003	0.0633908	339484	0.178861	SLE (Finngen) || id:finngen_R11_SLE_FG	ASV_ASV013_Retroauricularfold_Sebaceous_KORAFF4 || id:ebi-SMB150-GCST90133212-2	TRUE	1.29123e-08	0.124969	36.9897
rs10952803	G	T	-0.377221	0.0128051	0.642578	0.676133	0.0439114	339484	0.770582	SLE (Finngen) || id:finngen_R11_SLE_FG	ASV_ASV013_Retroauricularfold_Sebaceous_KORAFF4 || id:ebi-SMB150-GCST90133212-2	TRUE	3.30253e-05	0.0653625	17.7631
rs11910753	G	A	-0.58308	0.0476492	0.895669	0.872244	0.0614059	339484	0.437766	SLE (Finngen) || id:finngen_R11_SLE_FG	ASV_ASV013_Retroauricularfold_Sebaceous_KORAFF4 || id:ebi-SMB150-GCST90133212-2	TRUE	1.95087e-05	0.0635399	17.0985
rs12282162	C	T	0.455845	-0.00746222	0.753968	0.773769	0.0492298	339484	0.879519	SLE (Finngen) || id:finngen_R11_SLE_FG	ASV_ASV013_Retroauricularfold_Sebaceous_KORAFF4 || id:ebi-SMB150-GCST90133212-2	TRUE	1.83843e-05	0.077092	20.8829
rs12610465	A	G	-0.534871	0.0160629	0.862934	0.75208	0.0478755	339484	0.737237	SLE (Finngen) || id:finngen_R11_SLE_FG	ASV_ASV013_Retroauricularfold_Sebaceous_KORAFF4 || id:ebi-SMB150-GCST90133212-2	TRUE	2.99066e-05	0.0676761	18.6553
rs13236218	G	T	-0.479026	0.0070519	0.788845	0.823436	0.0537843	339484	0.895685	SLE (Finngen) || id:finngen_R11_SLE_FG	ASV_ASV013_Retroauricularfold_Sebaceous_KORAFF4 || id:ebi-SMB150-GCST90133212-2	TRUE	5.06615e-06	0.0764438	20.61
rs13436639	T	C	-0.361222	0.0163919	0.595331	0.55219	0.0413075	339484	0.691497	SLE (Finngen) || id:finngen_R11_SLE_FG	ASV_ASV013_Retroauricularfold_Sebaceous_KORAFF4 || id:ebi-SMB150-GCST90133212-2	TRUE	2.42587e-05	0.0628691	17.1071
rs143264473	G	A	0.535289	-0.139233	0.854086	0.84813	0.0573523	339484	0.0151957	SLE (Finngen) || id:finngen_R11_SLE_FG	ASV_ASV013_Retroauricularfold_Sebaceous_KORAFF4 || id:ebi-SMB150-GCST90133212-2	TRUE	1.36051e-05	0.0714177	19.6122
rs174401	T	C	0.48906	-0.0426623	0.827652	0.732224	0.0467078	339484	0.36104	SLE (Finngen) || id:finngen_R11_SLE_FG	ASV_ASV013_Retroauricularfold_Sebaceous_KORAFF4 || id:ebi-SMB150-GCST90133212-2	TRUE	2.00414e-05	0.0682354	19.1869
rs17604934	C	T	-0.431934	0.0174655	0.757692	0.692153	0.044609	339484	0.69541	SLE (Finngen) || id:finngen_R11_SLE_FG	ASV_ASV013_Retroauricularfold_Sebaceous_KORAFF4 || id:ebi-SMB150-GCST90133212-2	TRUE	2.95535e-05	0.0685053	18.9742
rs1818925	A	G	0.3519	0.0758362	0.606061	0.699869	0.0456344	339484	0.0965495	SLE (Finngen) || id:finngen_R11_SLE_FG	ASV_ASV013_Retroauricularfold_Sebaceous_KORAFF4 || id:ebi-SMB150-GCST90133212-2	TRUE	5.14616e-05	0.0591308	16.4659
rs249353	G	C	-0.672353	-0.00846585	0.911885	0.861734	0.0599764	339484	0.887749	SLE (Finngen) || id:finngen_R11_SLE_FG	ASV_ASV013_Retroauricularfold_Sebaceous_KORAFF4 || id:ebi-SMB150-GCST90133212-2	TRUE	2.44225e-05	0.0726462	18.9576
rs2618630	T	C	-0.402253	0.0193662	0.618321	0.461587	0.0413935	339484	0.639888	SLE (Finngen) || id:finngen_R11_SLE_FG	ASV_ASV013_Retroauricularfold_Sebaceous_KORAFF4 || id:ebi-SMB150-GCST90133212-2	TRUE	8.62323e-06	0.0763732	21.499
rs306714	G	A	-0.603009	0.0744675	0.905303	0.84185	0.0573306	339484	0.193973	SLE (Finngen) || id:finngen_R11_SLE_FG	ASV_ASV013_Retroauricularfold_Sebaceous_KORAFF4 || id:ebi-SMB150-GCST90133212-2	TRUE	3.11791e-05	0.062346	17.4208
rs35466689	T	C	-0.424592	0.0131901	0.672348	0.665273	0.0436648	339484	0.762593	SLE (Finngen) || id:finngen_R11_SLE_FG	ASV_ASV013_Retroauricularfold_Sebaceous_KORAFF4 || id:ebi-SMB150-GCST90133212-2	TRUE	8.15687e-06	0.0794291	22.606
rs4445258	A	G	-0.552953	-0.0362922	0.859848	0.859035	0.0588506	339484	0.537444	SLE (Finngen) || id:finngen_R11_SLE_FG	ASV_ASV013_Retroauricularfold_Sebaceous_KORAFF4 || id:ebi-SMB150-GCST90133212-2	TRUE	1.01714e-05	0.073693	20.8436
rs4959774	A	G	-0.565726	-0.0783641	0.875	0.871811	0.0626759	339484	0.211188	SLE (Finngen) || id:finngen_R11_SLE_FG	ASV_ASV013_Retroauricularfold_Sebaceous_KORAFF4 || id:ebi-SMB150-GCST90133212-2	TRUE	9.22082e-06	0.0700101	19.7235
rs4976505	A	G	-0.699335	-0.202752	0.933468	0.939913	0.0868435	339484	0.0195601	SLE (Finngen) || id:finngen_R11_SLE_FG	ASV_ASV013_Retroauricularfold_Sebaceous_KORAFF4 || id:ebi-SMB150-GCST90133212-2	TRUE	4.9568e-05	0.0607481	15.9106
rs5999278	C	G	-0.397725	0.0456833	0.75	0.701962	0.0450552	339484	0.31061	SLE (Finngen) || id:finngen_R11_SLE_FG	ASV_ASV013_Retroauricularfold_Sebaceous_KORAFF4 || id:ebi-SMB150-GCST90133212-2	TRUE	5.09726e-05	0.0593194	16.1434
rs62044801	C	T	-0.586801	0.127008	0.898	0.878767	0.0630291	339484	0.0438975	SLE (Finngen) || id:finngen_R11_SLE_FG	ASV_ASV013_Retroauricularfold_Sebaceous_KORAFF4 || id:ebi-SMB150-GCST90133212-2	TRUE	3.21194e-05	0.0630794	16.6969
rs6588635	T	C	-0.545606	-0.104946	0.89313	0.884814	0.0647277	339484	0.104943	SLE (Finngen) || id:finngen_R11_SLE_FG	ASV_ASV013_Retroauricularfold_Sebaceous_KORAFF4 || id:ebi-SMB150-GCST90133212-2	TRUE	3.8108e-05	0.0568276	15.6654
rs6938787	T	C	-0.372323	-0.0161937	0.617308	0.586253	0.0417696	339484	0.698245	SLE (Finngen) || id:finngen_R11_SLE_FG	ASV_ASV013_Retroauricularfold_Sebaceous_KORAFF4 || id:ebi-SMB150-GCST90133212-2	TRUE	2.13696e-05	0.0654969	18.0826
rs7161313	G	A	0.372643	0.0221561	0.644487	0.63132	0.0427101	339484	0.603932	SLE (Finngen) || id:finngen_R11_SLE_FG	ASV_ASV013_Retroauricularfold_Sebaceous_KORAFF4 || id:ebi-SMB150-GCST90133212-2	TRUE	4.64234e-05	0.0636334	17.737
rs72901027	A	G	-0.569262	0.266368	0.876984	0.923912	0.082668	339484	0.00127236	SLE (Finngen) || id:finngen_R11_SLE_FG	ASV_ASV013_Retroauricularfold_Sebaceous_KORAFF4 || id:ebi-SMB150-GCST90133212-2	TRUE	2.7698e-05	0.0699209	18.7944
rs7294425	G	A	0.560723	-0.0824894	0.835391	0.825396	0.0542877	339484	0.128641	SLE (Finngen) || id:finngen_R11_SLE_FG	ASV_ASV013_Retroauricularfold_Sebaceous_KORAFF4 || id:ebi-SMB150-GCST90133212-2	TRUE	1.15905e-06	0.0864709	22.8121
rs77572502	G	A	-0.785577	0.056537	0.944015	0.911345	0.0725755	339484	0.435974	SLE (Finngen) || id:finngen_R11_SLE_FG	ASV_ASV013_Retroauricularfold_Sebaceous_KORAFF4 || id:ebi-SMB150-GCST90133212-2	TRUE	2.39601e-05	0.0652312	17.9343
rs77783473	G	C	-0.763868	0.0104157	0.936255	0.907884	0.0717581	339484	0.884593	SLE (Finngen) || id:finngen_R11_SLE_FG	ASV_ASV013_Retroauricularfold_Sebaceous_KORAFF4 || id:ebi-SMB150-GCST90133212-2	TRUE	1.83092e-05	0.0696478	18.6406
rs7791134	C	G	-0.420581	-0.0616178	0.672348	0.756678	0.0478154	339484	0.197516	SLE (Finngen) || id:finngen_R11_SLE_FG	ASV_ASV013_Retroauricularfold_Sebaceous_KORAFF4 || id:ebi-SMB150-GCST90133212-2	TRUE	7.5821e-06	0.0779357	22.145
rs78515205	A	T	-0.784162	-0.106199	0.938224	0.974758	0.133012	339484	0.424632	SLE (Finngen) || id:finngen_R11_SLE_FG	ASV_ASV013_Retroauricularfold_Sebaceous_KORAFF4 || id:ebi-SMB150-GCST90133212-2	TRUE	2.48077e-05	0.0712801	19.725
rs79992940	T	C	0.773013	-0.202488	0.945736	0.984031	0.162574	339484	0.212942	SLE (Finngen) || id:finngen_R11_SLE_FG	ASV_ASV013_Retroauricularfold_Sebaceous_KORAFF4 || id:ebi-SMB150-GCST90133212-2	TRUE	4.73894e-05	0.0613313	16.7267
rs848643	G	A	-0.441741	-0.0233851	0.636364	0.725892	0.0461078	339484	0.612026	SLE (Finngen) || id:finngen_R11_SLE_FG	ASV_ASV013_Retroauricularfold_Sebaceous_KORAFF4 || id:ebi-SMB150-GCST90133212-2	TRUE	2.85668e-06	0.0903105	24.9183
rs10081254	C	T	-0.712449	-0.0687355	0.912214	0.966728	0.112914	339484	0.542696	SLE (Finngen) || id:finngen_R11_SLE_FG	ASV_ASV015_Retroauricularfold_Sebaceous_KORAFF4 || id:ebi-SMB150-GCST90133213-2	TRUE	2.99104e-06	0.0812945	23.0069
rs10850705	C	T	0.374739	-0.0381642	0.560729	0.541944	0.0413185	339484	0.355664	SLE (Finngen) || id:finngen_R11_SLE_FG	ASV_ASV015_Retroauricularfold_Sebaceous_KORAFF4 || id:ebi-SMB150-GCST90133213-2	TRUE	1.40665e-05	0.069179	18.2085
rs10966993	C	T	-0.383824	-0.00926247	0.612	0.566229	0.041733	339484	0.824356	SLE (Finngen) || id:finngen_R11_SLE_FG	ASV_ASV015_Retroauricularfold_Sebaceous_KORAFF4 || id:ebi-SMB150-GCST90133213-2	TRUE	2.04027e-05	0.0699646	18.6565
rs1163676	T	C	-0.496352	-0.0980607	0.828244	0.881185	0.0638287	339484	0.124462	SLE (Finngen) || id:finngen_R11_SLE_FG	ASV_ASV015_Retroauricularfold_Sebaceous_KORAFF4 || id:ebi-SMB150-GCST90133213-2	TRUE	9.61629e-06	0.0700937	19.5981
rs11657267	A	G	-0.445892	-0.0146898	0.784884	0.69599	0.0447412	339484	0.742663	SLE (Finngen) || id:finngen_R11_SLE_FG	ASV_ASV015_Retroauricularfold_Sebaceous_KORAFF4 || id:ebi-SMB150-GCST90133213-2	TRUE	2.34215e-05	0.0671379	18.4243
rs12137689	G	A	0.354861	-0.039494	0.530534	0.524676	0.0412524	339484	0.338379	SLE (Finngen) || id:finngen_R11_SLE_FG	ASV_ASV015_Retroauricularfold_Sebaceous_KORAFF4 || id:ebi-SMB150-GCST90133213-2	TRUE	2.49824e-05	0.0627284	17.4009
rs12261395	G	A	-0.425104	0.0758802	0.759574	0.723081	0.0459386	339484	0.0985803	SLE (Finngen) || id:finngen_R11_SLE_FG	ASV_ASV015_Retroauricularfold_Sebaceous_KORAFF4 || id:ebi-SMB150-GCST90133213-2	TRUE	3.4285e-05	0.0660041	16.4658
rs12731438	T	C	-0.417051	-0.0239342	0.727459	0.710624	0.0453852	339484	0.597946	SLE (Finngen) || id:finngen_R11_SLE_FG	ASV_ASV015_Retroauricularfold_Sebaceous_KORAFF4 || id:ebi-SMB150-GCST90133213-2	TRUE	2.02387e-05	0.0689682	17.9267
rs12902957	A	G	0.411069	0.0315133	0.793103	0.870537	0.061416	339484	0.607873	SLE (Finngen) || id:finngen_R11_SLE_FG	ASV_ASV015_Retroauricularfold_Sebaceous_KORAFF4 || id:ebi-SMB150-GCST90133213-2	TRUE	4.22259e-05	0.0554552	15.2062
rs138507948	G	A	-0.520067	-0.085621	0.84739	0.916969	0.0742521	339484	0.248865	SLE (Finngen) || id:finngen_R11_SLE_FG	ASV_ASV015_Retroauricularfold_Sebaceous_KORAFF4 || id:ebi-SMB150-GCST90133213-2	TRUE	7.18234e-06	0.0699546	18.5784
rs1396822	G	T	-0.451722	0.0624224	0.803435	0.762048	0.0482522	339484	0.19578	SLE (Finngen) || id:finngen_R11_SLE_FG	ASV_ASV015_Retroauricularfold_Sebaceous_KORAFF4 || id:ebi-SMB150-GCST90133213-2	TRUE	1.94944e-05	0.064451	17.9117
rs17803990	A	G	0.434968	0.0128936	0.689453	0.75289	0.047971	339484	0.788099	SLE (Finngen) || id:finngen_R11_SLE_FG	ASV_ASV015_Retroauricularfold_Sebaceous_KORAFF4 || id:ebi-SMB150-GCST90133213-2	TRUE	1.84748e-06	0.0810172	22.3925
rs203998	G	T	0.403616	0.0883172	0.722	0.784892	0.0500411	339484	0.0775818	SLE (Finngen) || id:finngen_R11_SLE_FG	ASV_ASV015_Retroauricularfold_Sebaceous_KORAFF4 || id:ebi-SMB150-GCST90133213-2	TRUE	3.68891e-05	0.0653956	17.3529
rs35045559	G	T	0.510499	-0.0591469	0.862595	0.88553	0.0647787	339484	0.36121	SLE (Finngen) || id:finngen_R11_SLE_FG	ASV_ASV015_Retroauricularfold_Sebaceous_KORAFF4 || id:ebi-SMB150-GCST90133213-2	TRUE	3.40677e-05	0.0617771	17.1196
rs35708016	G	A	-0.785943	-0.0151501	0.933054	0.94344	0.0883922	339484	0.863912	SLE (Finngen) || id:finngen_R11_SLE_FG	ASV_ASV015_Retroauricularfold_Sebaceous_KORAFF4 || id:ebi-SMB150-GCST90133213-2	TRUE	2.31675e-05	0.0771686	19.8183
rs35764032	G	T	-0.854863	0.0365837	0.944444	0.919944	0.076207	339484	0.631187	SLE (Finngen) || id:finngen_R11_SLE_FG	ASV_ASV015_Retroauricularfold_Sebaceous_KORAFF4 || id:ebi-SMB150-GCST90133213-2	TRUE	9.18384e-06	0.076688	19.2693
rs41276130	T	G	-0.664669	0.0572694	0.890625	0.941697	0.0872958	339484	0.5118	SLE (Finngen) || id:finngen_R11_SLE_FG	ASV_ASV015_Retroauricularfold_Sebaceous_KORAFF4 || id:ebi-SMB150-GCST90133213-2	TRUE	9.12348e-07	0.0860704	23.9208
rs4508747	C	G	-0.601225	-0.0921915	0.905769	0.898823	0.0684413	339484	0.177975	SLE (Finngen) || id:finngen_R11_SLE_FG	ASV_ASV015_Retroauricularfold_Sebaceous_KORAFF4 || id:ebi-SMB150-GCST90133213-2	TRUE	4.70176e-05	0.0617042	16.9666
rs4740399	G	A	-0.426077	0.0157803	0.71	0.717225	0.045772	339484	0.730276	SLE (Finngen) || id:finngen_R11_SLE_FG	ASV_ASV015_Retroauricularfold_Sebaceous_KORAFF4 || id:ebi-SMB150-GCST90133213-2	TRUE	1.52793e-05	0.0747589	20.0382
rs542109	A	T	-0.784844	-0.0467691	0.917308	0.903366	0.0699885	339484	0.503981	SLE (Finngen) || id:finngen_R11_SLE_FG	ASV_ASV015_Retroauricularfold_Sebaceous_KORAFF4 || id:ebi-SMB150-GCST90133213-2	TRUE	2.30883e-07	0.0934495	26.5953
rs6077938	A	C	0.399529	-0.0518451	0.579151	0.566831	0.041537	339484	0.21197	SLE (Finngen) || id:finngen_R11_SLE_FG	ASV_ASV015_Retroauricularfold_Sebaceous_KORAFF4 || id:ebi-SMB150-GCST90133213-2	TRUE	2.05708e-06	0.0778118	21.685
rs627191	C	T	-0.568413	-0.0469149	0.862869	0.862779	0.0610869	339484	0.442485	SLE (Finngen) || id:finngen_R11_SLE_FG	ASV_ASV015_Retroauricularfold_Sebaceous_KORAFF4 || id:ebi-SMB150-GCST90133213-2	TRUE	3.99603e-06	0.0764607	19.4559
rs6590415	G	A	-0.517037	-0.0341319	0.848837	0.858319	0.0593232	339484	0.56505	SLE (Finngen) || id:finngen_R11_SLE_FG	ASV_ASV015_Retroauricularfold_Sebaceous_KORAFF4 || id:ebi-SMB150-GCST90133213-2	TRUE	4.55998e-05	0.0686029	18.8559
rs6606789	G	A	0.394611	-0.0660493	0.648936	0.682048	0.0445882	339484	0.138522	SLE (Finngen) || id:finngen_R11_SLE_FG	ASV_ASV015_Retroauricularfold_Sebaceous_KORAFF4 || id:ebi-SMB150-GCST90133213-2	TRUE	3.71099e-05	0.0709506	17.794
rs6828630	T	C	-0.358778	0.0374218	0.538934	0.592291	0.041994	339484	0.372863	SLE (Finngen) || id:finngen_R11_SLE_FG	ASV_ASV015_Retroauricularfold_Sebaceous_KORAFF4 || id:ebi-SMB150-GCST90133213-2	TRUE	4.28802e-05	0.0639707	16.5389
rs7014895	A	C	-0.472043	-0.0818561	0.664583	0.673584	0.043799	339484	0.0616368	SLE (Finngen) || id:finngen_R11_SLE_FG	ASV_ASV015_Retroauricularfold_Sebaceous_KORAFF4 || id:ebi-SMB150-GCST90133213-2	TRUE	5.24692e-06	0.0993407	26.2509
rs7160638	T	A	-0.516677	-0.03722	0.870229	0.857532	0.0587606	339484	0.526461	SLE (Finngen) || id:finngen_R11_SLE_FG	ASV_ASV015_Retroauricularfold_Sebaceous_KORAFF4 || id:ebi-SMB150-GCST90133213-2	TRUE	3.49809e-05	0.0602947	16.6825
rs73017578	A	T	-0.732642	0.0761295	0.938462	0.922466	0.0764439	339484	0.319305	SLE (Finngen) || id:finngen_R11_SLE_FG	ASV_ASV015_Retroauricularfold_Sebaceous_KORAFF4 || id:ebi-SMB150-GCST90133213-2	TRUE	2.01488e-05	0.0619979	17.0527
rs73145049	C	A	0.517678	0.00900763	0.867816	0.832358	0.0554503	339484	0.870955	SLE (Finngen) || id:finngen_R11_SLE_FG	ASV_ASV015_Retroauricularfold_Sebaceous_KORAFF4 || id:ebi-SMB150-GCST90133213-2	TRUE	2.98663e-05	0.061483	16.9673
rs7350847	C	T	-0.483095	-0.0508237	0.830769	0.817637	0.053416	339484	0.341367	SLE (Finngen) || id:finngen_R11_SLE_FG	ASV_ASV015_Retroauricularfold_Sebaceous_KORAFF4 || id:ebi-SMB150-GCST90133213-2	TRUE	4.20029e-05	0.0656227	18.1197
rs74636025	C	T	-0.948737	-0.067303	0.939076	0.917562	0.0747296	339484	0.36779	SLE (Finngen) || id:finngen_R11_SLE_FG	ASV_ASV015_Retroauricularfold_Sebaceous_KORAFF4 || id:ebi-SMB150-GCST90133213-2	TRUE	1.42065e-07	0.102994	27.0976
rs7724577	T	C	0.426003	-0.033208	0.700382	0.737602	0.0468545	339484	0.478482	SLE (Finngen) || id:finngen_R11_SLE_FG	ASV_ASV015_Retroauricularfold_Sebaceous_KORAFF4 || id:ebi-SMB150-GCST90133213-2	TRUE	1.71618e-06	0.0761656	21.4357
rs78886294	T	C	0.507419	-0.0284648	0.879845	0.876535	0.0625958	339484	0.649296	SLE (Finngen) || id:finngen_R11_SLE_FG	ASV_ASV015_Retroauricularfold_Sebaceous_KORAFF4 || id:ebi-SMB150-GCST90133213-2	TRUE	2.97063e-05	0.0544393	14.7388
rs7915079	C	G	-0.455788	-0.0160728	0.786	0.737281	0.0472238	339484	0.733591	SLE (Finngen) || id:finngen_R11_SLE_FG	ASV_ASV015_Retroauricularfold_Sebaceous_KORAFF4 || id:ebi-SMB150-GCST90133213-2	TRUE	8.59811e-06	0.0698864	18.6341
rs7919602	G	T	0.35944	0.0153628	0.496183	0.521239	0.0413342	339484	0.710137	SLE (Finngen) || id:finngen_R11_SLE_FG	ASV_ASV015_Retroauricularfold_Sebaceous_KORAFF4 || id:ebi-SMB150-GCST90133213-2	TRUE	2.26755e-05	0.0645949	17.9545
rs79287521	T	C	0.419513	0.0652793	0.791506	0.82031	0.0537566	339484	0.224614	SLE (Finngen) || id:finngen_R11_SLE_FG	ASV_ASV015_Retroauricularfold_Sebaceous_KORAFF4 || id:ebi-SMB150-GCST90133213-2	TRUE	5.17333e-05	0.0580857	15.8486
rs9305820	T	C	-0.788143	-0.103006	0.946429	0.889793	0.065586	339484	0.116289	SLE (Finngen) || id:finngen_R11_SLE_FG	ASV_ASV015_Retroauricularfold_Sebaceous_KORAFF4 || id:ebi-SMB150-GCST90133213-2	TRUE	3.95189e-05	0.0629884	16.8057
rs9606889	C	G	-0.491783	0.00547506	0.767717	0.729405	0.046142	339484	0.905547	SLE (Finngen) || id:finngen_R11_SLE_FG	ASV_ASV015_Retroauricularfold_Sebaceous_KORAFF4 || id:ebi-SMB150-GCST90133213-2	TRUE	2.79268e-06	0.0862572	23.7888
rs9860331	T	C	0.39094	0.00315443	0.71374	0.693581	0.04509	339484	0.944227	SLE (Finngen) || id:finngen_R11_SLE_FG	ASV_ASV015_Retroauricularfold_Sebaceous_KORAFF4 || id:ebi-SMB150-GCST90133213-2	TRUE	2.5608e-05	0.0624527	17.3193
rs9915451	G	A	-0.444778	0.0561682	0.783525	0.734215	0.0468594	339484	0.230663	SLE (Finngen) || id:finngen_R11_SLE_FG	ASV_ASV015_Retroauricularfold_Sebaceous_KORAFF4 || id:ebi-SMB150-GCST90133213-2	TRUE	1.76582e-05	0.0671084	18.6314
rs10054504	C	T	-0.87856	0.0176761	0.884615	0.849584	0.0581413	339484	0.761113	SLE (Finngen) || id:finngen_R11_SLE_FG	ASV_ASV093_Retroauricularfold_Sebaceous_KORAFF4 || id:ebi-SMB150-GCST90133214-2	TRUE	4.66991e-07	0.157571	26.3731
rs10282822	T	C	0.463074	-0.0544241	0.566434	0.612542	0.0423602	339484	0.198864	SLE (Finngen) || id:finngen_R11_SLE_FG	ASV_ASV093_Retroauricularfold_Sebaceous_KORAFF4 || id:ebi-SMB150-GCST90133214-2	TRUE	4.68664e-05	0.105326	16.5993
rs10778155	G	A	0.49913	0.0346157	0.496377	0.58105	0.041835	339484	0.407991	SLE (Finngen) || id:finngen_R11_SLE_FG	ASV_ASV093_Retroauricularfold_Sebaceous_KORAFF4 || id:ebi-SMB150-GCST90133214-2	TRUE	2.53374e-05	0.124559	19.3503
rs10827227	C	T	-0.466643	-0.0181446	0.594406	0.643465	0.0432154	339484	0.674585	SLE (Finngen) || id:finngen_R11_SLE_FG	ASV_ASV093_Retroauricularfold_Sebaceous_KORAFF4 || id:ebi-SMB150-GCST90133214-2	TRUE	4.04754e-05	0.104996	16.5412
rs112306709	G	A	-1.15237	0.12634	0.944444	0.936063	0.0836821	339484	0.131104	SLE (Finngen) || id:finngen_R11_SLE_FG	ASV_ASV093_Retroauricularfold_Sebaceous_KORAFF4 || id:ebi-SMB150-GCST90133214-2	TRUE	2.10546e-05	0.139352	20.0776
rs11982458	T	C	-0.585251	0.0319102	0.732394	0.712965	0.0457031	339484	0.485047	SLE (Finngen) || id:finngen_R11_SLE_FG	ASV_ASV093_Retroauricularfold_Sebaceous_KORAFF4 || id:ebi-SMB150-GCST90133214-2	TRUE	1.33981e-05	0.134262	21.7118
rs12497184	A	G	-0.52532	-0.0895474	0.725	0.799974	0.0515706	339484	0.0824917	SLE (Finngen) || id:finngen_R11_SLE_FG	ASV_ASV093_Retroauricularfold_Sebaceous_KORAFF4 || id:ebi-SMB150-GCST90133214-2	TRUE	3.32713e-05	0.11004	17.0631
rs13044205	G	T	-0.92255	-0.0154215	0.923077	0.882542	0.0634639	339484	0.808008	SLE (Finngen) || id:finngen_R11_SLE_FG	ASV_ASV093_Retroauricularfold_Sebaceous_KORAFF4 || id:ebi-SMB150-GCST90133214-2	TRUE	3.55269e-05	0.120866	19.3851
rs138090119	A	G	-0.988839	-0.0207623	0.940559	0.927696	0.0797225	339484	0.79453	SLE (Finngen) || id:finngen_R11_SLE_FG	ASV_ASV093_Retroauricularfold_Sebaceous_KORAFF4 || id:ebi-SMB150-GCST90133214-2	TRUE	2.22617e-05	0.109333	17.3083
rs16827323	C	T	-0.705929	0.00374723	0.857143	0.889454	0.0651256	339484	0.954116	SLE (Finngen) || id:finngen_R11_SLE_FG	ASV_ASV093_Retroauricularfold_Sebaceous_KORAFF4 || id:ebi-SMB150-GCST90133214-2	TRUE	8.34789e-06	0.122041	19.1828
rs17119200	A	G	-0.956913	0.0243335	0.934307	0.911449	0.0723114	339484	0.736487	SLE (Finngen) || id:finngen_R11_SLE_FG	ASV_ASV093_Retroauricularfold_Sebaceous_KORAFF4 || id:ebi-SMB150-GCST90133214-2	TRUE	3.29359e-05	0.112405	17.0964
rs17337078	G	A	-1.21894	0.144399	0.958042	0.924772	0.0789292	339484	0.0673287	SLE (Finngen) || id:finngen_R11_SLE_FG	ASV_ASV093_Retroauricularfold_Sebaceous_KORAFF4 || id:ebi-SMB150-GCST90133214-2	TRUE	3.0253e-05	0.119451	19.1275
rs17783132	G	A	-0.746756	0.109724	0.888489	0.914675	0.0740524	339484	0.138418	SLE (Finngen) || id:finngen_R11_SLE_FG	ASV_ASV093_Retroauricularfold_Sebaceous_KORAFF4 || id:ebi-SMB150-GCST90133214-2	TRUE	4.24861e-05	0.110498	17.0188
rs17822030	G	A	0.840072	-0.0368836	0.877622	0.822592	0.0540153	339484	0.49471	SLE (Finngen) || id:finngen_R11_SLE_FG	ASV_ASV093_Retroauricularfold_Sebaceous_KORAFF4 || id:ebi-SMB150-GCST90133214-2	TRUE	6.42371e-06	0.151591	25.1934
rs2077367	G	A	-0.866334	-0.0428198	0.914894	0.885059	0.0645765	339484	0.507276	SLE (Finngen) || id:finngen_R11_SLE_FG	ASV_ASV093_Retroauricularfold_Sebaceous_KORAFF4 || id:ebi-SMB150-GCST90133214-2	TRUE	2.72326e-05	0.116878	18.3962
rs2086496	A	G	-0.766531	-0.0164212	0.868794	0.897299	0.0675371	339484	0.807895	SLE (Finngen) || id:finngen_R11_SLE_FG	ASV_ASV093_Retroauricularfold_Sebaceous_KORAFF4 || id:ebi-SMB150-GCST90133214-2	TRUE	7.99821e-06	0.133955	21.4997
rs2468414	A	G	0.507925	-0.031827	0.692308	0.725148	0.0459545	339484	0.488575	SLE (Finngen) || id:finngen_R11_SLE_FG	ASV_ASV093_Retroauricularfold_Sebaceous_KORAFF4 || id:ebi-SMB150-GCST90133214-2	TRUE	3.45034e-05	0.109912	17.4113
rs280727	T	A	-0.823344	-0.015737	0.875	0.813786	0.0532764	339484	0.767701	SLE (Finngen) || id:finngen_R11_SLE_FG	ASV_ASV093_Retroauricularfold_Sebaceous_KORAFF4 || id:ebi-SMB150-GCST90133214-2	TRUE	1.23836e-05	0.14829	24.0269
rs35571278	A	C	0.717858	0.182182	0.806569	0.851378	0.0594476	339484	0.00217972	SLE (Finngen) || id:finngen_R11_SLE_FG	ASV_ASV093_Retroauricularfold_Sebaceous_KORAFF4 || id:ebi-SMB150-GCST90133214-2	TRUE	1.29812e-05	0.160796	25.8667
rs3861450	A	T	-0.484589	-0.0414803	0.620301	0.60129	0.0421329	339484	0.324865	SLE (Finngen) || id:finngen_R11_SLE_FG	ASV_ASV093_Retroauricularfold_Sebaceous_KORAFF4 || id:ebi-SMB150-GCST90133214-2	TRUE	2.33743e-05	0.110616	16.293
rs41311583	G	T	-0.747659	-0.00183118	0.870629	0.830267	0.0552079	339484	0.97354	SLE (Finngen) || id:finngen_R11_SLE_FG	ASV_ASV093_Retroauricularfold_Sebaceous_KORAFF4 || id:ebi-SMB150-GCST90133214-2	TRUE	1.19531e-05	0.125923	20.3131
rs4583394	A	G	-0.530426	0.0934377	0.704225	0.655972	0.0436286	339484	0.0322211	SLE (Finngen) || id:finngen_R11_SLE_FG	ASV_ASV093_Retroauricularfold_Sebaceous_KORAFF4 || id:ebi-SMB150-GCST90133214-2	TRUE	2.2335e-05	0.117207	18.5875
rs4645485	C	T	-0.60755	0.0247092	0.578125	0.54351	0.0413078	339484	0.549726	SLE (Finngen) || id:finngen_R11_SLE_FG	ASV_ASV093_Retroauricularfold_Sebaceous_KORAFF4 || id:ebi-SMB150-GCST90133214-2	TRUE	1.30257e-06	0.180052	27.6684
rs4690563	G	T	-0.50261	0.00583309	0.667832	0.703519	0.0449378	339484	0.896722	SLE (Finngen) || id:finngen_R11_SLE_FG	ASV_ASV093_Retroauricularfold_Sebaceous_KORAFF4 || id:ebi-SMB150-GCST90133214-2	TRUE	2.93035e-05	0.112077	17.7976
rs481290	C	T	-0.843713	-0.00357274	0.903571	0.878813	0.0631162	339484	0.954859	SLE (Finngen) || id:finngen_R11_SLE_FG	ASV_ASV093_Retroauricularfold_Sebaceous_KORAFF4 || id:ebi-SMB150-GCST90133214-2	TRUE	1.28039e-05	0.124048	19.5428
rs4867417	A	G	-0.931561	0.18446	0.93007	0.963225	0.110144	339484	0.0939918	SLE (Finngen) || id:finngen_R11_SLE_FG	ASV_ASV093_Retroauricularfold_Sebaceous_KORAFF4 || id:ebi-SMB150-GCST90133214-2	TRUE	2.43396e-05	0.112884	17.942
rs4902195	T	C	-0.503173	0.0229254	0.552448	0.472708	0.0414505	339484	0.58021	SLE (Finngen) || id:finngen_R11_SLE_FG	ASV_ASV093_Retroauricularfold_Sebaceous_KORAFF4 || id:ebi-SMB150-GCST90133214-2	TRUE	1.7086e-05	0.125199	20.1795
rs4973586	C	G	-0.64587	0.0176944	0.751825	0.789943	0.0504348	339484	0.72571	SLE (Finngen) || id:finngen_R11_SLE_FG	ASV_ASV093_Retroauricularfold_Sebaceous_KORAFF4 || id:ebi-SMB150-GCST90133214-2	TRUE	2.01562e-05	0.155667	24.8894
rs565226	G	T	-0.711919	-0.0989465	0.875912	0.83417	0.0555284	339484	0.0747636	SLE (Finngen) || id:finngen_R11_SLE_FG	ASV_ASV093_Retroauricularfold_Sebaceous_KORAFF4 || id:ebi-SMB150-GCST90133214-2	TRUE	4.11877e-05	0.110174	16.7151
rs6134424	T	C	-1.19686	0.0323794	0.947552	0.885335	0.0649532	339484	0.618129	SLE (Finngen) || id:finngen_R11_SLE_FG	ASV_ASV093_Retroauricularfold_Sebaceous_KORAFF4 || id:ebi-SMB150-GCST90133214-2	TRUE	4.37928e-06	0.14238	23.4084
rs6456009	G	A	0.643946	-0.00642513	0.835664	0.764871	0.048569	339484	0.894756	SLE (Finngen) || id:finngen_R11_SLE_FG	ASV_ASV093_Retroauricularfold_Sebaceous_KORAFF4 || id:ebi-SMB150-GCST90133214-2	TRUE	4.15945e-05	0.113892	18.1228
rs6944156	T	C	-0.563603	-0.0294094	0.740741	0.765118	0.0484812	339484	0.544107	SLE (Finngen) || id:finngen_R11_SLE_FG	ASV_ASV093_Retroauricularfold_Sebaceous_KORAFF4 || id:ebi-SMB150-GCST90133214-2	TRUE	4.46326e-05	0.122005	18.4815
rs7433098	C	T	-0.866201	-0.0624648	0.893617	0.879549	0.0630222	339484	0.32161	SLE (Finngen) || id:finngen_R11_SLE_FG	ASV_ASV093_Retroauricularfold_Sebaceous_KORAFF4 || id:ebi-SMB150-GCST90133214-2	TRUE	4.3444e-06	0.142656	23.1287
rs75234837	A	C	-0.9214	0.141087	0.933099	0.929249	0.0797277	339484	0.0767909	SLE (Finngen) || id:finngen_R11_SLE_FG	ASV_ASV093_Retroauricularfold_Sebaceous_KORAFF4 || id:ebi-SMB150-GCST90133214-2	TRUE	1.01824e-05	0.105996	16.5988
rs7705017	C	T	-0.902339	0.0338123	0.91958	0.853614	0.0591816	339484	0.567775	SLE (Finngen) || id:finngen_R11_SLE_FG	ASV_ASV093_Retroauricularfold_Sebaceous_KORAFF4 || id:ebi-SMB150-GCST90133214-2	TRUE	1.44495e-05	0.120426	19.3049
rs7856743	C	G	-0.51135	0.0495492	0.674825	0.663437	0.0435157	339484	0.254848	SLE (Finngen) || id:finngen_R11_SLE_FG	ASV_ASV093_Retroauricularfold_Sebaceous_KORAFF4 || id:ebi-SMB150-GCST90133214-2	TRUE	2.82071e-05	0.114756	18.2781
rs8102392	T	A	-0.610954	-0.0779176	0.765152	0.692204	0.0446463	339484	0.0809469	SLE (Finngen) || id:finngen_R11_SLE_FG	ASV_ASV093_Retroauricularfold_Sebaceous_KORAFF4 || id:ebi-SMB150-GCST90133214-2	TRUE	3.58666e-05	0.134147	20.141
rs845250	T	C	-0.501103	0.00762074	0.503759	0.619334	0.0424146	339484	0.85741	SLE (Finngen) || id:finngen_R11_SLE_FG	ASV_ASV093_Retroauricularfold_Sebaceous_KORAFF4 || id:ebi-SMB150-GCST90133214-2	TRUE	1.81657e-05	0.125545	18.8076
rs9384825	C	T	-1.30517	-0.085943	0.960145	0.963575	0.106705	339484	0.420573	SLE (Finngen) || id:finngen_R11_SLE_FG	ASV_ASV093_Retroauricularfold_Sebaceous_KORAFF4 || id:ebi-SMB150-GCST90133214-2	TRUE	1.82824e-05	0.130373	20.3889
rs9833086	A	G	0.538342	-0.00895068	0.702797	0.729534	0.0463172	339484	0.846765	SLE (Finngen) || id:finngen_R11_SLE_FG	ASV_ASV093_Retroauricularfold_Sebaceous_KORAFF4 || id:ebi-SMB150-GCST90133214-2	TRUE	2.5593e-05	0.121068	19.4219
rs10427551	T	A	-0.690015	-0.125906	0.844697	0.910069	0.0715887	339484	0.0786213	SLE (Finngen) || id:finngen_R11_SLE_FG	ASV_ASV122_Retroauricularfold_Sebaceous_KORAFF4 || id:ebi-SMB150-GCST90133215-2	TRUE	2.08774e-05	0.124919	18.5576
rs113109309	T	A	-0.963806	0.0951083	0.914179	0.95372	0.0984585	339484	0.334057	SLE (Finngen) || id:finngen_R11_SLE_FG	ASV_ASV122_Retroauricularfold_Sebaceous_KORAFF4 || id:ebi-SMB150-GCST90133215-2	TRUE	4.54056e-06	0.145758	22.523
rs113899244	G	T	1.15148	-0.0179295	0.95	0.972463	0.125948	339484	0.886799	SLE (Finngen) || id:finngen_R11_SLE_FG	ASV_ASV122_Retroauricularfold_Sebaceous_KORAFF4 || id:ebi-SMB150-GCST90133215-2	TRUE	3.17052e-05	0.12596	18.4464
rs11591618	A	G	-0.563222	-0.0459037	0.738971	0.810934	0.0525983	339484	0.382814	SLE (Finngen) || id:finngen_R11_SLE_FG	ASV_ASV122_Retroauricularfold_Sebaceous_KORAFF4 || id:ebi-SMB150-GCST90133215-2	TRUE	1.24054e-05	0.122379	18.6854
rs1344287	C	G	0.576058	-0.00526836	0.768657	0.779796	0.0500031	339484	0.91609	SLE (Finngen) || id:finngen_R11_SLE_FG	ASV_ASV122_Retroauricularfold_Sebaceous_KORAFF4 || id:ebi-SMB150-GCST90133215-2	TRUE	4.2667e-05	0.118019	17.6631
rs143203174	A	G	0.781883	0.00201811	0.878676	0.905353	0.069928	339484	0.976976	SLE (Finngen) || id:finngen_R11_SLE_FG	ASV_ASV122_Retroauricularfold_Sebaceous_KORAFF4 || id:ebi-SMB150-GCST90133215-2	TRUE	5.39489e-06	0.130343	20.0837
rs17832263	G	A	0.828229	0.0539594	0.906716	0.854521	0.0589129	339484	0.35971	SLE (Finngen) || id:finngen_R11_SLE_FG	ASV_ASV122_Retroauricularfold_Sebaceous_KORAFF4 || id:ebi-SMB150-GCST90133215-2	TRUE	3.90008e-05	0.11604	17.328
rs1920332	G	A	0.548296	-0.0531962	0.735294	0.798612	0.0515342	339484	0.301954	SLE (Finngen) || id:finngen_R11_SLE_FG	ASV_ASV122_Retroauricularfold_Sebaceous_KORAFF4 || id:ebi-SMB150-GCST90133215-2	TRUE	2.25808e-05	0.117026	17.7599
rs2033824	T	C	-0.527463	-0.0359554	0.702206	0.688513	0.0446522	339484	0.420685	SLE (Finngen) || id:finngen_R11_SLE_FG	ASV_ASV122_Retroauricularfold_Sebaceous_KORAFF4 || id:ebi-SMB150-GCST90133215-2	TRUE	2.07563e-05	0.116358	17.6451
rs2279891	T	C	-0.566851	0.068765	0.75	0.759963	0.0482556	339484	0.154152	SLE (Finngen) || id:finngen_R11_SLE_FG	ASV_ASV122_Retroauricularfold_Sebaceous_KORAFF4 || id:ebi-SMB150-GCST90133215-2	TRUE	1.66294e-05	0.120495	18.3584
rs2647045	G	A	0.66254	0.0662364	0.764706	0.724886	0.046566	339484	0.154904	SLE (Finngen) || id:finngen_R11_SLE_FG	ASV_ASV122_Retroauricularfold_Sebaceous_KORAFF4 || id:ebi-SMB150-GCST90133215-2	TRUE	2.89349e-06	0.157965	25.1382
rs2900311	C	T	0.809631	-0.0364045	0.886029	0.822349	0.0539699	339484	0.499972	SLE (Finngen) || id:finngen_R11_SLE_FG	ASV_ASV122_Retroauricularfold_Sebaceous_KORAFF4 || id:ebi-SMB150-GCST90133215-2	TRUE	4.33371e-05	0.132387	20.4468
rs318423	G	A	0.529759	0.107819	0.540741	0.407303	0.0418951	339484	0.0100658	SLE (Finngen) || id:finngen_R11_SLE_FG	ASV_ASV122_Retroauricularfold_Sebaceous_KORAFF4 || id:ebi-SMB150-GCST90133215-2	TRUE	5.11497e-06	0.139391	21.5417
rs332637	G	A	-0.587211	0.0784423	0.744444	0.730576	0.046436	339484	0.0911717	SLE (Finngen) || id:finngen_R11_SLE_FG	ASV_ASV122_Retroauricularfold_Sebaceous_KORAFF4 || id:ebi-SMB150-GCST90133215-2	TRUE	2.90538e-05	0.131201	20.0848
rs342123	T	C	0.549411	0.0372041	0.547794	0.625216	0.0424017	339484	0.380258	SLE (Finngen) || id:finngen_R11_SLE_FG	ASV_ASV122_Retroauricularfold_Sebaceous_KORAFF4 || id:ebi-SMB150-GCST90133215-2	TRUE	3.30384e-06	0.149547	23.5631
rs35531178	G	A	-0.628	0.000615904	0.779412	0.8294	0.0544656	339484	0.990978	SLE (Finngen) || id:finngen_R11_SLE_FG	ASV_ASV122_Retroauricularfold_Sebaceous_KORAFF4 || id:ebi-SMB150-GCST90133215-2	TRUE	3.71493e-06	0.135612	21.023
rs4772332	G	A	0.500688	0.0748195	0.525735	0.531016	0.0415377	339484	0.0716638	SLE (Finngen) || id:finngen_R11_SLE_FG	ASV_ASV122_Retroauricularfold_Sebaceous_KORAFF4 || id:ebi-SMB150-GCST90133215-2	TRUE	1.87986e-05	0.125012	19.145
rs490109	G	A	-0.641575	-0.00695398	0.819853	0.827683	0.055258	339484	0.899854	SLE (Finngen) || id:finngen_R11_SLE_FG	ASV_ASV122_Retroauricularfold_Sebaceous_KORAFF4 || id:ebi-SMB150-GCST90133215-2	TRUE	3.02808e-05	0.121587	18.5479
rs4962110	G	A	-1.21007	0.0144141	0.955556	0.884735	0.0651548	339484	0.824915	SLE (Finngen) || id:finngen_R11_SLE_FG	ASV_ASV122_Retroauricularfold_Sebaceous_KORAFF4 || id:ebi-SMB150-GCST90133215-2	TRUE	5.98454e-06	0.124372	18.891
rs55657448	G	A	0.492421	0.0540652	0.593496	0.611157	0.0423281	339484	0.201501	SLE (Finngen) || id:finngen_R11_SLE_FG	ASV_ASV122_Retroauricularfold_Sebaceous_KORAFF4 || id:ebi-SMB150-GCST90133215-2	TRUE	4.41586e-05	0.117	16.0328
rs6017335	G	A	0.480161	-0.0173596	0.518382	0.542722	0.0414514	339484	0.675366	SLE (Finngen) || id:finngen_R11_SLE_FG	ASV_ASV122_Retroauricularfold_Sebaceous_KORAFF4 || id:ebi-SMB150-GCST90133215-2	TRUE	3.80347e-05	0.115121	17.4332
rs62115691	G	A	-0.700278	0.0470303	0.86194	0.914927	0.073028	339484	0.519574	SLE (Finngen) || id:finngen_R11_SLE_FG	ASV_ASV122_Retroauricularfold_Sebaceous_KORAFF4 || id:ebi-SMB150-GCST90133215-2	TRUE	1.97248e-05	0.116712	17.4416
rs621293	T	C	-0.490242	-0.0537783	0.573529	0.667388	0.0438037	339484	0.219555	SLE (Finngen) || id:finngen_R11_SLE_FG	ASV_ASV122_Retroauricularfold_Sebaceous_KORAFF4 || id:ebi-SMB150-GCST90133215-2	TRUE	2.60229e-05	0.11757	17.8534
rs6801640	T	C	-0.891041	0.0119447	0.862903	0.878983	0.0633357	339484	0.850411	SLE (Finngen) || id:finngen_R11_SLE_FG	ASV_ASV122_Retroauricularfold_Sebaceous_KORAFF4 || id:ebi-SMB150-GCST90133215-2	TRUE	1.52728e-06	0.187852	28.2188
rs6879067	T	A	0.574168	-0.0970604	0.806818	0.811421	0.0524921	339484	0.0644511	SLE (Finngen) || id:finngen_R11_SLE_FG	ASV_ASV122_Retroauricularfold_Sebaceous_KORAFF4 || id:ebi-SMB150-GCST90133215-2	TRUE	3.44289e-05	0.102766	14.8898
rs7022859	G	A	0.579027	0.0532994	0.691176	0.708647	0.0452869	339484	0.239224	SLE (Finngen) || id:finngen_R11_SLE_FG	ASV_ASV122_Retroauricularfold_Sebaceous_KORAFF4 || id:ebi-SMB150-GCST90133215-2	TRUE	1.50764e-05	0.143129	22.3829
rs7169869	A	G	-0.536875	0.0175063	0.545113	0.455056	0.0412585	339484	0.671342	SLE (Finngen) || id:finngen_R11_SLE_FG	ASV_ASV122_Retroauricularfold_Sebaceous_KORAFF4 || id:ebi-SMB150-GCST90133215-2	TRUE	3.35146e-06	0.142944	21.8489
rs725264	T	C	0.661783	-0.0367212	0.823308	0.804175	0.052226	339484	0.48198	SLE (Finngen) || id:finngen_R11_SLE_FG	ASV_ASV122_Retroauricularfold_Sebaceous_KORAFF4 || id:ebi-SMB150-GCST90133215-2	TRUE	1.80543e-05	0.127421	19.1296
rs72912678	C	T	-0.570827	0.0289178	0.763158	0.807657	0.0521675	339484	0.579355	SLE (Finngen) || id:finngen_R11_SLE_FG	ASV_ASV122_Retroauricularfold_Sebaceous_KORAFF4 || id:ebi-SMB150-GCST90133215-2	TRUE	1.68199e-05	0.117791	17.4909
rs73143907	C	G	-0.807884	0.177416	0.905303	0.975193	0.130454	339484	0.173833	SLE (Finngen) || id:finngen_R11_SLE_FG	ASV_ASV122_Retroauricularfold_Sebaceous_KORAFF4 || id:ebi-SMB150-GCST90133215-2	TRUE	4.45864e-05	0.111907	16.3811
rs73571192	T	C	0.596634	0.0419517	0.823308	0.880139	0.0632182	339484	0.506945	SLE (Finngen) || id:finngen_R11_SLE_FG	ASV_ASV122_Retroauricularfold_Sebaceous_KORAFF4 || id:ebi-SMB150-GCST90133215-2	TRUE	3.09289e-05	0.103568	15.1349
[truncated: 969 more rows]

## Sheet: Supplementary Table S2
Supplementary Table S2. Characteristics of SNPs serving as IVs in PopGen cohorts.
[truncated: 7,535 more rows]

## Sheet: Supplementary Table S3
Supplementary Table S3. Cochrane’s Q test of identified microbial taxa with systemic lupus erythematosus.
[truncated: 21 more rows]

[truncated: 2 more sheets: Supplementary Table S4, Supplementary Table S5]
